# Supplementary material for: Genome-wide analysis uncovers tomato leaf lncRNAs transcriptionally active upon Pseudomonas syringae pv. tomato challenge
Source: Sci Rep. 2021 Dec 31;11:24523. doi: 10.1038/s41598-021-04005-0 (PMC8720101; doi:10.1038/s41598-021-04005-0)
Supplement: Supplementary file 2 — Supplementary Table S1. [file 41598_2021_4005_MOESM2_ESM.xlsx]

## Sheet: Sheet1
Table S1. Detail of samples used for tomato lncRNA prediction. Each BioSample is composed of 3 biological replicates.
BioSample	Tomato line	Treatment	Concentration	Time-point	Treatment label	Comment	Reference
SAMN06033619	RG-prf3	MgCl2	10 mM	30 min	mock_30min	mock treatment for flg22 experiment	[1]
SAMN06033621	RG-prf3	flg22	1 μM	30 min	flg22_30min	22-amino acid epitope from flagellin
SAMN02303461	RG-prf3	MgCl2	10 mM	6 h	mock_flgII-28_6h	mock treatment for flgII-28 experiment	[2]
SAMN02303462	RG-prf3	flgII-28	1 μM	6 h	flgII-28_6h	28-amino acid epitope from flagellin
SAMN02303463	RG-prf3	MgCl2	10 mM	6 h	prf3_mock_bacteria_6h	mock treatment for bacterial challenge experiment
SAMN02303464	RG-prf3	Pst DC3000	5 x 106 cfu/mL	6 h	prf3_DC3000_6h	Wild type Pst strain
SAMN02303466	RG-prf3	Pst DC3000 ΔavrPtoΔavrPtoB	5 x 106 cfu/mL	6 h	pfr3_DC3000_ΔΔ_6h	Pst DC3000 mutant lacking avrPto and avrPtoB
SAMN02303467	RG-prf3	Pseudomonas fluorescens 55	108 cfu/mL	6 h	prf3_Pf_6h	Soil bacterium, strong PTI inducer
SAMN02851147	RG-PtoR	Pst DC3000 ΔfliC	5 x 106 cfu/mL	6 h	PtoR_DC3000_Δ_6h	Pst DC3000 mutant lacking flagellin	[3]
SAMN02851148	RG-PtoR	Pst DC3000 ΔavrPtoΔavrPtoB	5 x 106 cfu/mL	6 h	PtoR_DC3000_ΔΔ_6h	Pst DC3000 mutant lacking avrPto and avrPtoB
SAMN02851149	RG-PtoR	Pst DC3000 ΔfliCΔavrPtoΔavrPtoB	5 x 106 cfu/mL	6 h	PtoR_DC3000_ΔΔΔ_6h	Pst DC3000 mutant lacking flagellin, avrPto and avrPtoB
Pst, Pseudomonas syringae pv. tomato
RG, tomato cv. Rio Grande
cfu, colony forming units
References
1. Pombo, M.A.; Zheng, Y.; Fei, Z.; Martin, G.B.; Rosli, H.G. Use of RNA-seq data to identify and validate RT-qPCR reference genes for studying the tomato-Pseudomonas pathosystem. Sci Rep 2017, 7, 44905, doi:10.1038/srep44905
2. Rosli, H.G.; Zheng, Y.; Pombo, M.A.; Zhong, S.; Bombarely, A.; Fei, Z.; Collmer, A.; Martin, G.B. Transcriptomics-based screen for genes induced by flagellin and repressed by pathogen effectors identifies a cell wall-associated kinase involved in plant immunity. Genome Biol 2013, 14, R139, doi:10.1186/gb-2013-14-12-r139.
3. Pombo, M.A.; Zheng, Y.; Fernandez-Pozo, N.; Dunham, D.M.; Fei, Z.; Martin, G.B. Transcriptomic analysis reveals tomato genes whose expression is induced specifically during effector-triggered immunity and identifies the Epk1 protein kinase which is required for the host response to three bacterial effector proteins. Genome Biol 2014, 15, R492, doi:10.1186/s13059-014-0492-1.
