# Supplementary material for: Genome-wide analysis uncovers tomato leaf lncRNAs transcriptionally active upon Pseudomonas syringae pv. tomato challenge
Source: Sci Rep. 2021 Dec 31;11:24523. doi: 10.1038/s41598-021-04005-0 (PMC8720101; doi:10.1038/s41598-021-04005-0)
Supplement: Supplementary file 3 — Supplementary Table S2. [file 41598_2021_4005_MOESM3_ESM.xlsx]

## Sheet: Sheet1
Table S2. Details of putative lncRNAs identified in this work.
ID	Type (based on cuffcompare class code)	Related coding gene	Chromosome	Coordinates	≥3 FPKM in at least one condition?
MSTRG.10.2	j	Solyc00g006805.1	SL3.0ch00	5777548-5780749	no
MSTRG.10.3	j	Solyc00g006805.1	SL3.0ch00	5777548-5780749	yes
MSTRG.10.4	j	Solyc00g006805.1	SL3.0ch00	5777548-5780749	yes
MSTRG.10.5	j	Solyc00g006805.1	SL3.0ch00	5777548-5780749	yes
MSTRG.10008.1	i	Solyc05g013410.3	SL3.0ch05	6482046-6483465	yes
MSTRG.10023.1	u	-	SL3.0ch05	6773794-6774158	yes
MSTRG.10024.1	j	Solyc05g013560.3	SL3.0ch05	6839656-6841159	yes
MSTRG.10034.1	x	Solyc05g013710.3	SL3.0ch05	7013420-7013801	yes
MSTRG.10037.2	j	Solyc05g013740.3	SL3.0ch05	7049924-7063296	no
MSTRG.10045.1	i	Solyc05g013810.3	SL3.0ch05	7122217-7122484	yes
MSTRG.10053.4	j	Solyc05g013970.3	SL3.0ch05	7471160-7476990	no
MSTRG.10066.1	u	-	SL3.0ch05	7945712-7946042	no
MSTRG.10067.1	u	-	SL3.0ch05	7948246-7949004	yes
MSTRG.10068.1	j	Solyc05g014170.2	SL3.0ch05	7905699-7925068	yes
MSTRG.10075.5	j	Solyc05g014190.3	SL3.0ch05	7962140-7965281	yes
MSTRG.10077.1	u	-	SL3.0ch05	8064734-8064947	no
MSTRG.10084.2	j	Solyc05g014310.3	SL3.0ch05	8116163-8118712	yes
MSTRG.10087.1	i	Solyc05g014340.3	SL3.0ch05	8173335-8174835	yes
MSTRG.10090.1	u	-	SL3.0ch05	8212323-8212530	no
MSTRG.10108.1	u	-	SL3.0ch05	9155170-9156911	yes
MSTRG.10118.1	u	-	SL3.0ch05	9822037-9822812	yes
MSTRG.10132.1	u	-	SL3.0ch05	10523208-10524075	yes
MSTRG.10135.1	x	Solyc05g015433.1	SL3.0ch05	10568911-10569111	yes
MSTRG.10137.1	u	-	SL3.0ch05	10685712-10688130	yes
MSTRG.10147.1	u	-	SL3.0ch05	11776388-11778499	yes
MSTRG.10148.1	u	-	SL3.0ch05	11783548-11783763	yes
MSTRG.10149.3	o	Solyc05g015710.3	SL3.0ch05	11754031-11756962	yes
MSTRG.10152.1	i	Solyc05g015740.2	SL3.0ch05	11855970-11856247	no
MSTRG.10154.1	u	-	SL3.0ch05	11875470-11875695	no
MSTRG.1016.2	j	Solyc01g067800.3	SL3.0ch01	76587847-76596649	yes
MSTRG.10161.1	u	-	SL3.0ch05	12130627-12135032	yes
MSTRG.10163.1	j	Solyc05g015820.3	SL3.0ch05	12222397-12236927	yes
MSTRG.10168.1	x	Solyc05g015860.3	SL3.0ch05	12528868-12529103	no
MSTRG.10173.2	j	Solyc05g016030.3	SL3.0ch05	13616741-13626932	no
MSTRG.10181.1	u	-	SL3.0ch05	15294302-15294546	yes
MSTRG.10183.3	j	Solyc05g016260.3	SL3.0ch05	15426871-15431995	yes
MSTRG.10200.1	u	-	SL3.0ch05	18473287-18473501	yes
MSTRG.10203.1	u	-	SL3.0ch05	19071836-19072113	yes
MSTRG.10205.1	u	-	SL3.0ch05	19180466-19181205	yes
MSTRG.10211.1	i	Solyc05g017893.1	SL3.0ch05	19113839-19114076	no
MSTRG.10212.1	u	-	SL3.0ch05	19319334-19323546	yes
MSTRG.10212.3	u	-	SL3.0ch05	19319334-19323546	no
MSTRG.10212.4	u	-	SL3.0ch05	19319334-19323546	yes
MSTRG.10213.1	o	Solyc05g017970.1	SL3.0ch05	19336956-19342362	yes
MSTRG.10220.1	u	-	SL3.0ch05	19923220-19923776	yes
MSTRG.10226.4	j	Solyc05g018210.3	SL3.0ch05	20217292-20223858	yes
MSTRG.10230.1	u	-	SL3.0ch05	20525115-20525906	yes
MSTRG.10236.2	j	Solyc05g018395.1	SL3.0ch05	20713171-20715577	yes
MSTRG.10237.1	u	-	SL3.0ch05	21538529-21538798	no
MSTRG.10238.2	o	Solyc05g018410.2	SL3.0ch05	20736100-20753009	no
MSTRG.1025.1	u	-	SL3.0ch01	76869081-76869473	yes
MSTRG.10250.1	u	-	SL3.0ch05	23505721-23520808	yes
MSTRG.10250.2	u	-	SL3.0ch05	23505721-23520808	yes
MSTRG.10250.3	u	-	SL3.0ch05	23505721-23520808	yes
MSTRG.10250.4	u	-	SL3.0ch05	23505721-23520808	yes
MSTRG.10255.1	u	-	SL3.0ch05	25538326-25539497	yes
MSTRG.10256.1	u	-	SL3.0ch05	25539853-25540077	yes
MSTRG.10259.1	u	-	SL3.0ch05	26292569-26292783	yes
MSTRG.10262.1	u	-	SL3.0ch05	26470477-26471565	yes
MSTRG.10266.1	u	-	SL3.0ch05	26883713-26886054	no
MSTRG.10268.1	u	-	SL3.0ch05	26882002-26882791	no
MSTRG.10269.1	u	-	SL3.0ch05	26888463-26888833	yes
MSTRG.1027.1	u	-	SL3.0ch01	76886473-76886678	yes
MSTRG.10271.1	u	-	SL3.0ch05	27117832-27118325	no
MSTRG.10272.1	u	-	SL3.0ch05	27118647-27119333	yes
MSTRG.10273.2	u	-	SL3.0ch05	27110315-27117443	no
MSTRG.10274.1	j	Solyc05g021510.2	SL3.0ch05	28034612-28053186	yes
MSTRG.10274.2	j	Solyc05g021510.2	SL3.0ch05	28034612-28053186	no
MSTRG.10276.6	j	Solyc05g021535.1	SL3.0ch05	28053381-28061278	no
MSTRG.10278.1	u	-	SL3.0ch05	28571955-28572985	yes
MSTRG.10279.1	u	-	SL3.0ch05	28573257-28574545	yes
MSTRG.10281.11	j	Solyc05g021555.1	SL3.0ch05	28065796-28089876	yes
MSTRG.10281.12	j	Solyc05g021555.1	SL3.0ch05	28065796-28089876	yes
MSTRG.10281.16	j	Solyc05g021580.3	SL3.0ch05	28065796-28089876	yes
MSTRG.10281.3	o	Solyc05g021540.2	SL3.0ch05	28065796-28089876	yes
MSTRG.10281.4	o	Solyc05g021540.2	SL3.0ch05	28065796-28089876	yes
MSTRG.10281.5	o	Solyc05g021540.2	SL3.0ch05	28065796-28089876	yes
MSTRG.1029.1	u	-	SL3.0ch01	76994089-76994288	yes
MSTRG.10298.1	u	-	SL3.0ch05	30084769-30085122	yes
MSTRG.10301.1	u	-	SL3.0ch05	30212536-30214387	yes
MSTRG.10302.1	u	-	SL3.0ch05	30173816-30186383	yes
MSTRG.10302.3	u	-	SL3.0ch05	30173816-30186383	yes
MSTRG.10302.4	u	-	SL3.0ch05	30173816-30186383	yes
MSTRG.10302.5	u	-	SL3.0ch05	30173816-30186383	no
MSTRG.10309.1	u	-	SL3.0ch05	31045936-31046243	yes
MSTRG.10310.3	j	Solyc05g024290.3	SL3.0ch05	31017920-31028485	no
MSTRG.10310.4	j	Solyc05g024290.3	SL3.0ch05	31017920-31028485	yes
MSTRG.10313.1	u	-	SL3.0ch05	31478146-31478843	yes
MSTRG.10314.1	u	-	SL3.0ch05	31479159-31479650	yes
MSTRG.10316.1	j	Solyc05g024430.3	SL3.0ch05	31720834-31722590	yes
MSTRG.10318.1	j	Solyc05g024490.3	SL3.0ch05	32226302-32241179	yes
MSTRG.10318.3	j	Solyc05g024490.3	SL3.0ch05	32226302-32241179	no
MSTRG.10318.4	j	Solyc05g024490.3	SL3.0ch05	32226302-32241179	yes
MSTRG.10318.6	o	Solyc05g024490.3	SL3.0ch05	32226302-32241179	yes
MSTRG.10319.1	u	-	SL3.0ch05	33085810-33087303	yes
MSTRG.10321.1	u	-	SL3.0ch05	34064083-34064428	yes
MSTRG.10322.1	u	-	SL3.0ch05	34101648-34101964	yes
MSTRG.10325.1	u	-	SL3.0ch05	34168523-34168870	yes
MSTRG.10329.1	u	-	SL3.0ch05	34924566-34926801	yes
MSTRG.10332.1	u	-	SL3.0ch05	36967683-36967900	yes
MSTRG.10333.1	u	-	SL3.0ch05	37128644-37129378	yes
MSTRG.10344.1	u	-	SL3.0ch05	40073233-40073440	yes
MSTRG.10347.1	o	Solyc05g026223.1	SL3.0ch05	40175612-40181468	yes
MSTRG.10347.5	j	Solyc05g026223.1	SL3.0ch05	40175612-40181468	no
MSTRG.1035.3	j	Solyc01g068130.3	SL3.0ch01	77047836-77051726	yes
MSTRG.10351.1	u	-	SL3.0ch05	41168111-41168405	yes
MSTRG.10353.1	u	-	SL3.0ch05	41198563-41199099	yes
MSTRG.10356.1	u	-	SL3.0ch05	41215581-41215961	no
MSTRG.10361.1	u	-	SL3.0ch05	41386151-41387137	yes
MSTRG.10374.1	u	-	SL3.0ch05	45183585-45183898	yes
MSTRG.10381.1	u	-	SL3.0ch05	46913401-46914117	yes
MSTRG.10382.1	u	-	SL3.0ch05	48687095-48687425	yes
MSTRG.10385.1	u	-	SL3.0ch05	50406862-50407116	yes
MSTRG.10391.1	u	-	SL3.0ch05	52218550-52218843	yes
MSTRG.10395.1	x	Solyc05g041440.3	SL3.0ch05	52672143-52672720	yes
MSTRG.10396.3	j	Solyc05g041430.3	SL3.0ch05	52555116-52557898	yes
MSTRG.10396.4	j	Solyc05g041430.3	SL3.0ch05	52555116-52557898	yes
MSTRG.10396.5	o	Solyc05g041430.3	SL3.0ch05	52555116-52557898	yes
MSTRG.10397.1	u	-	SL3.0ch05	54498125-54498393	yes
MSTRG.10401.3	j	Solyc05g041530.3	SL3.0ch05	52953609-52958806	no
MSTRG.1041.2	j	Solyc01g068190.3	SL3.0ch01	77100722-77103953	yes
MSTRG.10410.1	u	-	SL3.0ch05	55647956-55650495	yes
MSTRG.10416.3	j	Solyc05g042120.3	SL3.0ch05	55819808-55838303	yes
MSTRG.10417.1	i	Solyc05g042120.3	SL3.0ch05	55825012-55825348	yes
MSTRG.10421.1	u	-	SL3.0ch05	57134708-57135219	yes
MSTRG.10423.1	u	-	SL3.0ch05	57138461-57139930	yes
MSTRG.10424.5	j	Solyc05g043353.1	SL3.0ch05	56858412-56877736	yes
MSTRG.10426.1	o	Solyc05g043410.1	SL3.0ch05	57140813-57157784	yes
MSTRG.10431.1	u	-	SL3.0ch05	57841523-57844029	yes
MSTRG.10432.1	u	-	SL3.0ch05	57914994-57915230	yes
MSTRG.10433.1	j	Solyc05g044580.3	SL3.0ch05	57918424-57932262	yes
MSTRG.10435.1	u	-	SL3.0ch05	57993798-57994274	yes
MSTRG.10437.2	j	Solyc05g044620.2	SL3.0ch05	58077047-58078620	yes
MSTRG.10474.2	j	Solyc05g048760.3	SL3.0ch05	60252070-60258761	yes
MSTRG.10480.4	j	Solyc05g049950.3	SL3.0ch05	60646622-60649526	yes
MSTRG.10497.1	i	Solyc05g050350.2	SL3.0ch05	61317382-61317832	yes
MSTRG.105.1	u	-	SL3.0ch00	13830859-13831115	yes
MSTRG.10520.6	o	Solyc05g050630.3	SL3.0ch05	61614107-61633245	yes
MSTRG.10522.1	i	Solyc05g050630.3	SL3.0ch05	61619741-61619942	yes
MSTRG.10526.1	i	Solyc05g050805.1	SL3.0ch05	61846220-61846424	no
MSTRG.10549.4	j	Solyc05g051230.3	SL3.0ch05	62340394-62350497	yes
MSTRG.10563.2	i	Solyc05g051510.3	SL3.0ch05	62721738-62722002	yes
MSTRG.10570.1	x	Solyc05g051560.3	SL3.0ch05	62782809-62783673	yes
MSTRG.10588.3	j	Solyc05g051770.3	SL3.0ch05	62993175-62998868	yes
MSTRG.10592.1	u	-	SL3.0ch05	63033266-63033786	yes
MSTRG.10593.1	u	-	SL3.0ch05	63036355-63036822	yes
MSTRG.10602.1	u	-	SL3.0ch05	63219127-63219635	yes
MSTRG.10633.1	u	-	SL3.0ch05	63623723-63623999	yes
MSTRG.10688.5	j	Solyc05g053130.3	SL3.0ch05	64085810-64101932	yes
MSTRG.10738.1	x	Solyc05g053890.2	SL3.0ch05	64765819-64766216	yes
MSTRG.10739.1	x	Solyc05g053890.2	SL3.0ch05	64766559-64766980	yes
MSTRG.10741.10	o	Solyc05g053835.1	SL3.0ch05	64717121-64729960	yes
MSTRG.10745.4	o	Solyc05g053950.3	SL3.0ch05	64811619-64838883	yes
MSTRG.10779.2	j	Solyc05g054400.3	SL3.0ch05	65168726-65171172	yes
MSTRG.10791.1	x	Solyc05g054560.3	SL3.0ch05	65301823-65302494	yes
MSTRG.10819.1	u	-	SL3.0ch05	65516357-65516608	yes
MSTRG.10833.2	j	Solyc05g054980.3	SL3.0ch05	65607525-65618181	yes
MSTRG.10841.1	i	Solyc05g055110.3	SL3.0ch05	65759713-65759918	yes
MSTRG.10844.1	i	Solyc05g055170.3	SL3.0ch05	65778190-65778458	yes
MSTRG.10855.1	x	Solyc05g055343.1	SL3.0ch05	65872860-65873337	yes
MSTRG.1086.2	i	Solyc01g079410.3	SL3.0ch01	78347296-78347838	no
MSTRG.1091.1	x	Solyc01g079425.1	SL3.0ch01	78362090-78362419	yes
MSTRG.10945.1	u	-	SL3.0ch05	66617838-66618127	yes
MSTRG.1096.1	u	-	SL3.0ch01	78380140-78380401	yes
MSTRG.10969.1	u	-	SL3.0ch06	220022-232555	yes
MSTRG.10971.1	u	-	SL3.0ch06	249967-250173	yes
MSTRG.10973.4	j	Solyc06g005250.3	SL3.0ch06	266633-272069	yes
MSTRG.10991.3	x	Solyc06g005435.1	SL3.0ch06	441876-452451	yes
MSTRG.10991.4	u	-	SL3.0ch06	441876-452451	no
MSTRG.11046.2	j	Solyc06g007220.3	SL3.0ch06	1269152-1285338	yes
MSTRG.11046.3	j	Solyc06g007210.3	SL3.0ch06	1269152-1285338	yes
MSTRG.11056.1	i	Solyc06g007300.2	SL3.0ch06	1323872-1324188	yes
MSTRG.11083.1	u	-	SL3.0ch06	1677178-1679427	yes
MSTRG.11084.1	u	-	SL3.0ch06	1677178-1679427	no
MSTRG.11095.1	i	Solyc06g007850.3	SL3.0ch06	1747551-1747960	yes
MSTRG.11102.2	j	Solyc06g008010.3	SL3.0ch06	1853252-1859484	yes
MSTRG.11104.2	j	Solyc06g008030.3	SL3.0ch06	1862787-1868673	yes
MSTRG.11104.3	j	Solyc06g008030.3	SL3.0ch06	1862787-1868673	no
MSTRG.1111.2	j	Solyc01g079630.3	SL3.0ch01	78611059-78618428	no
MSTRG.11112.4	j	Solyc06g008160.3	SL3.0ch06	2041383-2049504	yes
MSTRG.11116.1	j	Solyc06g008195.1	SL3.0ch06	2073248-2076257	yes
MSTRG.11122.3	u	-	SL3.0ch06	2133393-2142139	yes
MSTRG.11134.2	j	Solyc06g008490.3	SL3.0ch06	2378820-2389454	no
MSTRG.11135.2	j	Solyc06g008500.3	SL3.0ch06	2390464-2398045	no
MSTRG.11138.4	j	Solyc06g008520.3	SL3.0ch06	2404888-2408998	yes
MSTRG.11140.1	u	-	SL3.0ch06	2453676-2453930	yes
MSTRG.11146.1	u	-	SL3.0ch06	2602255-2604712	yes
MSTRG.11156.1	j	Solyc06g008720.3	SL3.0ch06	2625060-2636997	yes
MSTRG.11177.1	x	Solyc06g009140.3	SL3.0ch06	3093332-3093586	yes
MSTRG.1118.1	x	Solyc01g079740.3	SL3.0ch01	78734396-78735315	yes
MSTRG.11209.1	j	Solyc06g009690.2	SL3.0ch06	3632334-3639509	yes
MSTRG.11221.1	u	-	SL3.0ch06	4552343-4556807	yes
MSTRG.11221.2	u	-	SL3.0ch06	4552343-4556807	no
MSTRG.11221.3	u	-	SL3.0ch06	4552343-4556807	yes
MSTRG.11227.1	u	-	SL3.0ch06	4890930-4894106	no
MSTRG.11230.1	i	Solyc06g010170.3	SL3.0ch06	5288805-5289258	no
MSTRG.11234.1	u	-	SL3.0ch06	5815640-5816116	yes
MSTRG.11246.1	u	-	SL3.0ch06	8155612-8159146	yes
MSTRG.11258.1	u	-	SL3.0ch06	13807694-13810470	yes
MSTRG.11260.1	u	-	SL3.0ch06	13823291-13824169	yes
MSTRG.11261.1	u	-	SL3.0ch06	14559551-14559891	yes
MSTRG.11263.1	u	-	SL3.0ch06	14562704-14563169	yes
MSTRG.11265.1	u	-	SL3.0ch06	16852370-16852578	yes
MSTRG.11266.1	u	-	SL3.0ch06	16856793-16856999	yes
MSTRG.11267.1	u	-	SL3.0ch06	16860461-16860932	yes
MSTRG.11268.2	j	Solyc06g018050.3	SL3.0ch06	16431117-16439206	yes
MSTRG.11271.1	u	-	SL3.0ch06	18104964-18105213	yes
MSTRG.11275.1	u	-	SL3.0ch06	19074747-19076196	yes
MSTRG.11277.1	x	Solyc06g030490.3	SL3.0ch06	18930633-18931574	yes
MSTRG.11279.1	u	-	SL3.0ch06	19665407-19665628	yes
MSTRG.11282.2	j	Solyc06g030570.3	SL3.0ch06	19893402-19916019	yes
MSTRG.11283.1	u	-	SL3.0ch06	21425800-21426073	yes
MSTRG.11284.1	u	-	SL3.0ch06	23371577-23371789	yes
MSTRG.1129.1	u	-	SL3.0ch01	78849452-78850065	yes
MSTRG.11308.1	u	-	SL3.0ch06	24627336-24627651	yes
MSTRG.1131.1	i	Solyc01g079840.3	SL3.0ch01	78824072-78824635	yes
MSTRG.11321.1	u	-	SL3.0ch06	25283407-25284935	yes
MSTRG.11334.1	u	-	SL3.0ch06	25682079-25682398	yes
MSTRG.11346.1	x	Solyc06g036330.1	SL3.0ch06	25991754-25992025	yes
MSTRG.11351.3	x	Solyc06g036467.1	SL3.0ch06	26170574-26185957	yes
MSTRG.11351.4	x	Solyc06g036467.1	SL3.0ch06	26170574-26185957	yes
MSTRG.11351.5	u	-	SL3.0ch06	26170574-26185957	yes
MSTRG.11355.1	u	-	SL3.0ch06	26562770-26563587	yes
MSTRG.11360.1	u	-	SL3.0ch06	27932451-27960901	yes
MSTRG.11360.3	u	-	SL3.0ch06	27932451-27960901	no
MSTRG.11361.1	u	-	SL3.0ch06	27948768-27949068	yes
MSTRG.11362.1	u	-	SL3.0ch06	27949110-27954195	yes
MSTRG.11363.1	u	-	SL3.0ch06	27956572-27956795	no
MSTRG.11377.6	j	Solyc06g042950.3	SL3.0ch06	30505703-30543014	no
MSTRG.11377.7	j	Solyc06g042950.3	SL3.0ch06	30505703-30543014	no
MSTRG.11384.3	j	Solyc06g048520.3	SL3.0ch06	31260477-31268703	yes
MSTRG.11393.4	j	Solyc06g048637.1	SL3.0ch06	31507725-31511910	yes
MSTRG.11393.6	j	Solyc06g048637.1	SL3.0ch06	31507725-31511910	yes
MSTRG.114.1	x	Solyc00g094540.1	SL3.0ch00	14586934-14587134	yes
MSTRG.11407.1	x	Solyc06g048930.3	SL3.0ch06	32053127-32053680	yes
MSTRG.11415.1	x	Solyc06g049040.3	SL3.0ch06	32399465-32401807	yes
MSTRG.11429.3	j	Solyc06g050220.3	SL3.0ch06	32809939-32817966	no
MSTRG.11429.4	i	Solyc06g050220.3	SL3.0ch06	32809939-32817966	no
MSTRG.11430.1	i	Solyc06g050220.3	SL3.0ch06	32813005-32813754	yes
MSTRG.11435.1	u	-	SL3.0ch06	32897246-32897616	yes
MSTRG.11454.1	u	-	SL3.0ch06	33326732-33327003	no
MSTRG.11475.2	j	Solyc06g050880.3	SL3.0ch06	33814577-33818528	no
MSTRG.11476.1	u	-	SL3.0ch06	33825307-33826658	no
MSTRG.11492.2	j	Solyc06g051160.3	SL3.0ch06	34407674-34413101	no
MSTRG.11496.1	u	-	SL3.0ch06	34551912-34552200	yes
MSTRG.11536.1	u	-	SL3.0ch06	35644124-35644341	no
MSTRG.11540.1	o	Solyc06g051905.1	SL3.0ch06	35677078-35677674	yes
MSTRG.11542.3	j	Solyc06g051920.3	SL3.0ch06	35681905-35691813	yes
MSTRG.11550.2	j	Solyc06g052060.3	SL3.0ch06	35808235-35811016	yes
MSTRG.11550.3	j	Solyc06g052060.3	SL3.0ch06	35808235-35811016	yes
MSTRG.1156.5	j	Solyc01g080240.3	SL3.0ch01	79315066-79322754	yes
MSTRG.11567.1	u	-	SL3.0ch06	36080004-36080503	yes
MSTRG.11569.1	u	-	SL3.0ch06	36081170-36081683	yes
MSTRG.11570.1	u	-	SL3.0ch06	36085537-36088006	yes
MSTRG.11589.1	i	Solyc06g053500.3	SL3.0ch06	36387434-36387638	yes
MSTRG.11601.1	u	-	SL3.0ch06	36609347-36610679	yes
MSTRG.1162.2	o	Solyc01g080310.3	SL3.0ch01	79398679-79404554	no
MSTRG.11658.3	j	Solyc06g054580.3	SL3.0ch06	37434749-37438125	yes
MSTRG.1166.1	u	-	SL3.0ch01	79427716-79428184	yes
MSTRG.11664.2	o	Solyc06g054650.3	SL3.0ch06	37521550-37536229	no
MSTRG.11681.1	u	-	SL3.0ch06	37983784-37984008	yes
MSTRG.11682.1	j	Solyc06g059965.1	SL3.0ch06	37984995-38006401	no
MSTRG.1169.3	j	Solyc01g080360.3	SL3.0ch01	79446238-79464127	yes
MSTRG.11690.1	i	Solyc06g060100.3	SL3.0ch06	38124284-38124512	yes
MSTRG.11693.1	i	Solyc06g060120.3	SL3.0ch06	38169028-38170230	yes
MSTRG.11762.1	u	-	SL3.0ch06	39166497-39166833	yes
MSTRG.11766.2	j	Solyc06g061030.3	SL3.0ch06	39185345-39201980	yes
MSTRG.11766.4	j	Solyc06g061030.3	SL3.0ch06	39185345-39201980	no
MSTRG.11769.1	i	Solyc06g061055.1	SL3.0ch06	39205162-39205372	yes
MSTRG.1177.2	j	Solyc01g080450.3	SL3.0ch01	79540458-79546107	no
MSTRG.11770.2	j	Solyc06g061130.3	SL3.0ch06	39253086-39257971	yes
MSTRG.11773.1	u	-	SL3.0ch06	39302613-39302869	no
MSTRG.11780.2	o	Solyc06g061200.1	SL3.0ch06	39319742-39321006	yes
MSTRG.11780.7	o	Solyc06g061200.1	SL3.0ch06	39319742-39321006	yes
MSTRG.11791.2	o	Solyc06g062440.3	SL3.0ch06	39506839-39510748	no
MSTRG.118.1	u	-	SL3.0ch00	14729518-14729738	no
MSTRG.11818.2	j	Solyc06g062883.1	SL3.0ch06	39809039-39818875	yes
MSTRG.11835.4	j	Solyc06g063100.3	SL3.0ch06	39972514-39979220	yes
MSTRG.11840.2	j	Solyc06g063230.3	SL3.0ch06	40051629-40056206	yes
MSTRG.11850.1	j	Solyc06g063300.3	SL3.0ch06	40125288-40126137	yes
MSTRG.11877.2	j	Solyc06g064810.3	SL3.0ch06	40498195-40503173	yes
MSTRG.11877.3	j	Solyc06g064810.3	SL3.0ch06	40498195-40503173	yes
MSTRG.11877.4	j	Solyc06g064810.3	SL3.0ch06	40498195-40503173	yes
MSTRG.11905.4	j	Solyc06g065360.3	SL3.0ch06	40883943-40911062	no
MSTRG.11916.2	j	Solyc06g065560.2	SL3.0ch06	41066168-41069953	no
MSTRG.11944.1	i	Solyc06g065740.3	SL3.0ch06	41329164-41329487	yes
MSTRG.11948.1	x	Solyc06g065825.1	SL3.0ch06	41374044-41375107	yes
MSTRG.11953.3	j	Solyc06g065900.3	SL3.0ch06	41415989-41420792	yes
MSTRG.11964.4	j	Solyc06g066050.3	SL3.0ch06	41516894-41522919	yes
MSTRG.11969.2	j	Solyc06g066100.3	SL3.0ch06	41553519-41557301	yes
MSTRG.1197.1	u	-	SL3.0ch01	79868898-79869275	yes
MSTRG.12003.1	x	Solyc06g066630.1	SL3.0ch06	41991183-41992234	yes
MSTRG.12006.1	u	-	SL3.0ch06	41999181-41999406	yes
MSTRG.12059.1	x	Solyc06g068280.3	SL3.0ch06	42430334-42430807	yes
MSTRG.12074.1	x	Solyc06g068470.3	SL3.0ch06	42552937-42554301	yes
MSTRG.12076.1	u	-	SL3.0ch06	42576089-42576608	yes
MSTRG.1208.2	o	Solyc01g080890.2	SL3.0ch01	80068095-80071107	yes
MSTRG.12085.1	j	Solyc06g068610.2	SL3.0ch06	42642632-42644743	yes
MSTRG.12093.1	x	Solyc06g068710.3	SL3.0ch06	42710402-42710694	yes
MSTRG.12095.1	u	-	SL3.0ch06	42757564-42757966	yes
MSTRG.12097.2	j	Solyc06g068790.3	SL3.0ch06	42746508-42751775	no
MSTRG.12104.1	x	Solyc06g068830.2	SL3.0ch06	42769821-42770192	no
MSTRG.12127.1	x	Solyc06g069060.1	SL3.0ch06	42964659-42968714	yes
MSTRG.12147.1	i	Solyc06g069350.2	SL3.0ch06	43215315-43215514	yes
MSTRG.12148.1	i	Solyc06g069350.2	SL3.0ch06	43217622-43217855	yes
MSTRG.12150.3	o	Solyc06g069370.3	SL3.0ch06	43236879-43240044	yes
MSTRG.1219.1	u	-	SL3.0ch01	80202237-80202445	yes
MSTRG.12191.1	u	-	SL3.0ch06	43593419-43595923	yes
MSTRG.12206.2	j	Solyc06g071040.3	SL3.0ch06	43777421-43794253	no
MSTRG.1221.1	j	Solyc01g081030.3	SL3.0ch01	80182353-80193532	no
MSTRG.12210.1	x	Solyc06g071070.1	SL3.0ch06	43805098-43805359	yes
MSTRG.12225.2	j	Solyc06g071250.4	SL3.0ch06	43973989-43983577	no
MSTRG.12255.2	j	Solyc06g071600.3	SL3.0ch06	44236708-44240180	no
MSTRG.12256.4	j	Solyc06g071580.3	SL3.0ch06	44207160-44223322	yes
MSTRG.12265.6	o	Solyc06g071805.1	SL3.0ch06	44355420-44365428	no
MSTRG.12287.2	j	Solyc06g072135.1	SL3.0ch06	44596168-44599542	yes
MSTRG.12333.3	j	Solyc06g072660.3	SL3.0ch06	44947292-44953725	yes
MSTRG.12369.6	j	Solyc06g073160.3	SL3.0ch06	45200463-45218416	no
MSTRG.12374.7	j	Solyc06g073230.3	SL3.0ch06	45263480-45272642	yes
MSTRG.12382.1	x	Solyc06g073320.3	SL3.0ch06	45318215-45319167	yes
MSTRG.12384.2	j	Solyc06g073340.3	SL3.0ch06	45333329-45341108	yes
MSTRG.12386.3	j	Solyc06g073380.3	SL3.0ch06	45352468-45363513	yes
MSTRG.12389.5	j	Solyc06g073400.3	SL3.0ch06	45371548-45380921	no
MSTRG.12402.1	x	Solyc06g073610.3	SL3.0ch06	45561584-45561794	yes
MSTRG.12405.1	u	-	SL3.0ch06	45586001-45586324	yes
MSTRG.12422.18	j	Solyc06g073810.3	SL3.0ch06	45689823-45704673	no
MSTRG.12437.1	u	-	SL3.0ch06	45912132-45912589	yes
MSTRG.12438.2	j	Solyc06g074010.3	SL3.0ch06	45891545-45903264	no
MSTRG.1245.3	j	Solyc01g081440.3	SL3.0ch01	80500439-80505784	yes
MSTRG.12482.1	u	-	SL3.0ch06	46281610-46281841	yes
MSTRG.12497.4	j	Solyc06g074740.3	SL3.0ch06	46420009-46431545	yes
MSTRG.12499.1	x	Solyc06g074770.3	SL3.0ch06	46460695-46460917	yes
MSTRG.12504.1	x	Solyc06g074810.3	SL3.0ch06	46493843-46495349	yes
MSTRG.12512.1	u	-	SL3.0ch06	46627768-46628077	yes
MSTRG.12515.1	u	-	SL3.0ch06	46670441-46671031	yes
MSTRG.12540.1	i	Solyc06g075470.2	SL3.0ch06	46976636-46977045	yes
MSTRG.12547.1	u	-	SL3.0ch06	47106568-47106863	yes
MSTRG.12552.3	j	Solyc06g075580.3	SL3.0ch06	47095855-47103012	yes
MSTRG.12561.1	x	Solyc06g075790.3	SL3.0ch06	47238141-47238828	yes
MSTRG.12590.6	j	Solyc06g076250.3	SL3.0ch06	47507531-47524022	yes
MSTRG.12599.5	o	Solyc06g076430.3	SL3.0ch06	47628976-47634221	yes
MSTRG.12601.1	x	Solyc06g076440.2	SL3.0ch06	47637940-47638852	yes
MSTRG.1262.1	x	Solyc01g073710.2	SL3.0ch01	80960661-80961375	yes
MSTRG.12632.1	x	Solyc06g076850.3	SL3.0ch06	47883985-47884273	yes
MSTRG.12649.1	j	Solyc06g082060.3	SL3.0ch06	48040960-48050139	yes
MSTRG.12663.5	j	Solyc06g082150.3	SL3.0ch06	48096403-48111962	yes
MSTRG.12668.1	x	Solyc06g082280.3	SL3.0ch06	48202608-48203080	yes
MSTRG.12703.1	o	Solyc06g082800.3	SL3.0ch06	48512880-48519345	yes
MSTRG.12704.2	j	Solyc06g082830.3	SL3.0ch06	48533611-48542288	yes
MSTRG.12740.4	j	Solyc06g083210.3	SL3.0ch06	48770573-48778252	yes
MSTRG.12749.2	o	Solyc06g083410.3	SL3.0ch06	48858588-48861787	no
MSTRG.12751.1	u	-	SL3.0ch06	48865014-48866025	yes
MSTRG.12763.4	j	Solyc06g083570.3	SL3.0ch06	48979930-48994562	no
MSTRG.12769.1	u	-	SL3.0ch06	49054326-49054551	yes
MSTRG.12774.1	x	Solyc06g083690.3	SL3.0ch06	49070602-49071240	yes
MSTRG.12775.4	j	Solyc06g083670.3	SL3.0ch06	49057295-49066439	yes
MSTRG.12775.6	j	Solyc06g083670.3	SL3.0ch06	49057295-49066439	no
MSTRG.12783.1	x	Solyc06g083800.3	SL3.0ch06	49159925-49160406	yes
MSTRG.12789.1	u	-	SL3.0ch06	49298633-49299154	yes
MSTRG.12790.1	u	-	SL3.0ch06	49301953-49302213	yes
MSTRG.1282.10	j	Solyc01g073750.3	SL3.0ch01	81002491-81032266	yes
MSTRG.12821.4	j	Solyc06g084210.3	SL3.0ch06	49435902-49453221	yes
MSTRG.12839.1	j	Solyc06g084470.3	SL3.0ch06	49608451-49611191	yes
MSTRG.12840.2	j	Solyc06g084480.3	SL3.0ch06	49610445-49628591	no
MSTRG.12845.4	j	Solyc06g084530.3	SL3.0ch06	49655694-49674239	yes
MSTRG.12852.2	j	Solyc07g005000.3	SL3.0ch07	16549-35159	yes
MSTRG.12870.1	x	Solyc07g005250.1	SL3.0ch07	219956-223750	yes
MSTRG.12873.1	u	-	SL3.0ch07	232209-233626	yes
MSTRG.12881.4	j	Solyc07g005420.2	SL3.0ch07	323984-326632	no
MSTRG.12883.1	j	Solyc07g005430.3	SL3.0ch07	330804-334737	yes
MSTRG.12893.1	u	-	SL3.0ch07	435522-435856	yes
MSTRG.1290.1	i	Solyc01g074010.3	SL3.0ch01	81220524-81220903	yes
MSTRG.12923.5	j	Solyc07g005880.3	SL3.0ch07	708096-721191	no
MSTRG.12924.3	j	Solyc07g005890.3	SL3.0ch07	723657-737681	no
MSTRG.12955.1	i	Solyc07g006280.3	SL3.0ch07	1070432-1071083	yes
MSTRG.12956.1	i	Solyc07g006280.3	SL3.0ch07	1071450-1071953	yes
MSTRG.12961.1	i	Solyc07g006330.2	SL3.0ch07	1149481-1149782	yes
MSTRG.12964.1	u	-	SL3.0ch07	1188455-1188880	yes
MSTRG.12987.2	j	Solyc07g006530.3	SL3.0ch07	1326115-1332545	yes
MSTRG.13.1	x	Solyc00g006867.1	SL3.0ch00	6386455-6405424	yes
MSTRG.13.2	x	Solyc00g006867.1	SL3.0ch00	6386455-6405424	yes
MSTRG.130.1	u	-	SL3.0ch00	15683024-15684020	yes
MSTRG.13026.1	j	Solyc07g007170.3	SL3.0ch07	1927233-1928934	yes
MSTRG.1304.1	u	-	SL3.0ch01	81610601-81611402	yes
MSTRG.13066.5	j	Solyc07g007780.3	SL3.0ch07	2416817-2426183	no
MSTRG.13079.1	u	-	SL3.0ch07	2627776-2628012	yes
MSTRG.13087.4	j	Solyc07g008000.3	SL3.0ch07	2697425-2709878	yes
MSTRG.13096.2	j	Solyc07g008040.3	SL3.0ch07	2753726-2761810	yes
MSTRG.13100.5	j	Solyc07g008095.1	SL3.0ch07	2782160-2806260	no
MSTRG.13100.6	j	Solyc07g008095.1	SL3.0ch07	2782160-2806260	no
MSTRG.1311.2	j	Solyc01g086860.3	SL3.0ch01	81654859-81663733	yes
MSTRG.13117.1	u	-	SL3.0ch07	3237551-3238751	yes
MSTRG.13118.1	u	-	SL3.0ch07	3279133-3279728	yes
MSTRG.13127.1	u	-	SL3.0ch07	3390278-3390616	yes
MSTRG.13128.3	j	Solyc07g008450.3	SL3.0ch07	3327991-3361614	yes
MSTRG.13128.7	j	Solyc07g008450.3	SL3.0ch07	3327991-3361614	no
MSTRG.13147.3	j	Solyc07g008755.1	SL3.0ch07	3718431-3724725	no
MSTRG.13149.5	i	Solyc07g008760.3	SL3.0ch07	3741790-3742796	no
MSTRG.13150.1	i	Solyc07g008760.3	SL3.0ch07	3740414-3740732	yes
MSTRG.13151.1	i	Solyc07g008760.3	SL3.0ch07	3741790-3742796	yes
MSTRG.1316.2	i	Solyc01g086900.3	SL3.0ch01	81697349-81698067	yes
MSTRG.13167.1	j	Solyc07g008970.3	SL3.0ch07	3992076-4000153	yes
MSTRG.13167.3	j	Solyc07g008970.3	SL3.0ch07	3992076-4000153	yes
MSTRG.13172.2	j	Solyc07g009235.1	SL3.0ch07	4277125-4277623	yes
MSTRG.13179.3	j	Solyc07g009350.3	SL3.0ch07	4389434-4407553	no
MSTRG.13185.1	i	Solyc07g014600.2	SL3.0ch07	4956405-4956619	yes
MSTRG.13192.1	x	Solyc07g014640.3	SL3.0ch07	4982962-4983266	yes
MSTRG.13195.2	j	Solyc07g014730.3	SL3.0ch07	5197767-5201376	yes
MSTRG.1320.1	x	Solyc01g086960.3	SL3.0ch01	81750334-81750907	no
MSTRG.13201.1	u	-	SL3.0ch07	5738172-5738415	yes
MSTRG.13215.1	x	Solyc07g017297.1	SL3.0ch07	6719916-6724543	yes
MSTRG.13216.1	u	-	SL3.0ch07	6894381-6894685	yes
MSTRG.13218.4	j	Solyc07g017400.3	SL3.0ch07	6872015-6887001	no
MSTRG.13222.1	u	-	SL3.0ch07	7480042-7480715	yes
MSTRG.13226.1	u	-	SL3.0ch07	7599931-7600923	yes
MSTRG.13228.3	o	Solyc07g017520.3	SL3.0ch07	7454601-7472113	yes
MSTRG.13254.1	i	Solyc07g018035.1	SL3.0ch07	8928873-8929142	yes
MSTRG.13255.1	i	Solyc07g018035.1	SL3.0ch07	8930253-8930496	yes
MSTRG.13256.1	u	-	SL3.0ch07	8941834-8942257	yes
MSTRG.13262.2	j	Solyc07g018090.3	SL3.0ch07	9146182-9177532	no
MSTRG.13266.1	u	-	SL3.0ch07	9816380-9818006	yes
MSTRG.13267.1	u	-	SL3.0ch07	9818569-9818799	yes
MSTRG.13273.1	u	-	SL3.0ch07	10498022-10499526	yes
MSTRG.13277.1	u	-	SL3.0ch07	11113431-11114401	yes
MSTRG.13278.1	x	Solyc07g019430.1	SL3.0ch07	11119890-11120801	yes
MSTRG.13285.1	x	Solyc07g019520.1	SL3.0ch07	11846542-11846935	yes
MSTRG.13292.1	u	-	SL3.0ch07	13331335-13333311	yes
MSTRG.13293.1	u	-	SL3.0ch07	13473033-13473499	yes
MSTRG.13295.2	j	Solyc07g020790.3	SL3.0ch07	13474044-13480574	no
MSTRG.13296.1	u	-	SL3.0ch07	14237975-14238217	yes
MSTRG.13297.1	u	-	SL3.0ch07	14238866-14240660	yes
MSTRG.13310.1	u	-	SL3.0ch07	17022751-17027015	yes
MSTRG.13312.1	u	-	SL3.0ch07	19283186-19289669	yes
MSTRG.13322.1	u	-	SL3.0ch07	21227350-21227733	yes
MSTRG.13331.1	u	-	SL3.0ch07	23579880-23580259	yes
MSTRG.13334.1	x	Solyc07g022910.3	SL3.0ch07	23222597-23222839	no
MSTRG.13337.1	u	-	SL3.0ch07	24492735-24492962	no
MSTRG.13345.1	u	-	SL3.0ch07	26951778-26952728	yes
MSTRG.13346.1	u	-	SL3.0ch07	26955801-26956020	yes
MSTRG.13351.2	j	Solyc07g025390.3	SL3.0ch07	27929132-27937484	yes
MSTRG.13353.1	o	Solyc07g025400.3	SL3.0ch07	27944796-27955297	yes
MSTRG.13353.2	j	Solyc07g025400.3	SL3.0ch07	27944796-27955297	yes
MSTRG.13359.1	u	-	SL3.0ch07	29732826-29733544	yes
MSTRG.13362.1	u	-	SL3.0ch07	30519514-30540389	yes
MSTRG.13368.1	x	Solyc07g026680.2	SL3.0ch07	30221349-30222197	yes
MSTRG.13374.1	u	-	SL3.0ch07	34265854-34266070	yes
MSTRG.13375.1	u	-	SL3.0ch07	34271363-34272173	yes
MSTRG.13382.2	j	Solyc07g032170.3	SL3.0ch07	36040909-36055381	yes
MSTRG.13383.1	u	-	SL3.0ch07	36276982-36277950	yes
MSTRG.13385.5	u	-	SL3.0ch07	36211033-36232228	yes
MSTRG.13385.6	j	Solyc07g032220.3	SL3.0ch07	36211033-36232228	yes
MSTRG.13386.1	i	Solyc07g032220.3	SL3.0ch07	36224294-36225044	yes
MSTRG.13388.1	u	-	SL3.0ch07	38318736-38320085	no
MSTRG.13389.1	u	-	SL3.0ch07	38327640-38328058	yes
MSTRG.13391.1	u	-	SL3.0ch07	39270763-39323921	yes
MSTRG.13391.2	u	-	SL3.0ch07	39270763-39323921	no
MSTRG.13400.1	u	-	SL3.0ch07	40943013-40944691	yes
MSTRG.13401.1	u	-	SL3.0ch07	41006162-41007362	yes
MSTRG.13405.1	u	-	SL3.0ch07	44343725-44345965	yes
MSTRG.13420.1	u	-	SL3.0ch07	47394126-47394357	no
MSTRG.13428.1	u	-	SL3.0ch07	47900872-47906023	yes
MSTRG.13428.2	u	-	SL3.0ch07	47900872-47906023	no
MSTRG.13429.7	j	Solyc07g039505.1	SL3.0ch07	47728109-47745925	yes
MSTRG.13430.5	j	Solyc07g039510.3	SL3.0ch07	47738649-47745967	no
MSTRG.13430.6	j	Solyc07g039510.3	SL3.0ch07	47738649-47745967	yes
MSTRG.13432.1	i	Solyc07g040660.3	SL3.0ch07	49382015-49382383	yes
MSTRG.13433.2	j	Solyc07g039570.3	SL3.0ch07	48006029-48011170	no
MSTRG.13434.1	i	Solyc07g039570.3	SL3.0ch07	48009692-48009965	yes
MSTRG.13441.1	u	-	SL3.0ch07	49774921-49775171	yes
MSTRG.13477.2	u	-	SL3.0ch07	53691591-53696718	yes
MSTRG.13489.1	u	-	SL3.0ch07	54296212-54296505	yes
MSTRG.13495.1	u	-	SL3.0ch07	54724752-54725554	yes
MSTRG.13496.3	j	Solyc07g041930.3	SL3.0ch07	54739375-54751689	yes
MSTRG.135.2	j	Solyc00g127660.3	SL3.0ch00	15733216-15734662	yes
MSTRG.13500.3	j	Solyc07g042010.3	SL3.0ch07	54972978-54982926	no
MSTRG.13502.2	j	Solyc07g042020.3	SL3.0ch07	55002030-55008035	no
MSTRG.13503.2	j	Solyc07g042025.1	SL3.0ch07	55012984-55018607	no
MSTRG.13503.3	o	Solyc07g042025.1	SL3.0ch07	55012984-55018607	no
MSTRG.13503.4	o	Solyc07g042025.1	SL3.0ch07	55012984-55018607	yes
MSTRG.13509.1	i	Solyc07g042160.3	SL3.0ch07	55281123-55281497	no
MSTRG.13512.1	u	-	SL3.0ch07	55389652-55392443	yes
MSTRG.13515.1	u	-	SL3.0ch07	55526705-55528585	yes
MSTRG.13522.1	x	Solyc07g042400.2	SL3.0ch07	55659381-55659671	no
MSTRG.13530.1	u	-	SL3.0ch07	55999828-56001827	yes
MSTRG.13534.1	u	-	SL3.0ch07	56017702-56018759	yes
MSTRG.13546.2	j	Solyc07g042710.3	SL3.0ch07	56359283-56372710	yes
MSTRG.13546.3	j	Solyc07g042710.3	SL3.0ch07	56359283-56372710	yes
MSTRG.13546.5	j	Solyc07g042710.3	SL3.0ch07	56359283-56372710	yes
MSTRG.13553.2	j	Solyc07g042847.1	SL3.0ch07	56515191-56521162	no
MSTRG.13557.2	j	Solyc07g042930.3	SL3.0ch07	56607306-56611921	yes
MSTRG.13562.2	j	Solyc07g042910.3	SL3.0ch07	56555264-56593835	yes
MSTRG.13567.1	u	-	SL3.0ch07	56753156-56753444	yes
MSTRG.13568.1	u	-	SL3.0ch07	56755391-56755723	yes
MSTRG.13569.1	u	-	SL3.0ch07	56756800-56757704	yes
MSTRG.13575.1	x	Solyc07g043170.3	SL3.0ch07	56917721-56918247	yes
MSTRG.1358.6	j	Solyc01g087490.3	SL3.0ch01	82303916-82320341	yes
MSTRG.13592.1	x	Solyc07g043480.1	SL3.0ch07	57396950-57398276	yes
MSTRG.13594.1	x	Solyc07g043500.1	SL3.0ch07	57464980-57466195	yes
MSTRG.13612.1	i	Solyc07g044830.3	SL3.0ch07	58008223-58008633	yes
MSTRG.13614.2	j	Solyc07g044850.3	SL3.0ch07	58034902-58048201	yes
MSTRG.13617.1	u	-	SL3.0ch07	58086758-58087554	yes
MSTRG.13620.1	x	Solyc07g044960.1	SL3.0ch07	58144048-58144280	yes
MSTRG.13651.1	i	Solyc07g045380.3	SL3.0ch07	58622277-58622871	yes
MSTRG.13656.2	j	Solyc07g045430.3	SL3.0ch07	58654884-58657885	no
MSTRG.13676.2	j	Solyc07g047720.3	SL3.0ch07	59061049-59065818	no
MSTRG.13680.1	u	-	SL3.0ch07	59106738-59107042	yes
MSTRG.13682.1	i	Solyc07g047780.3	SL3.0ch07	59123881-59124914	yes
MSTRG.13683.1	i	Solyc07g047780.3	SL3.0ch07	59125732-59126535	yes
MSTRG.13692.3	j	Solyc07g047880.3	SL3.0ch07	59224076-59231862	no
MSTRG.13703.6	j	Solyc07g048035.1	SL3.0ch07	59344653-59358967	no
MSTRG.13704.1	i	Solyc07g048035.1	SL3.0ch07	59357870-59358091	yes
MSTRG.13706.1	u	-	SL3.0ch07	59359452-59359795	yes
MSTRG.13715.1	u	-	SL3.0ch07	59634539-59634870	yes
MSTRG.13716.1	x	Solyc07g049210.3	SL3.0ch07	59606835-59607152	yes
MSTRG.13726.1	x	Solyc07g049190.3	SL3.0ch07	59574586-59575103	yes
MSTRG.13730.1	i	Solyc07g049310.3	SL3.0ch07	59689219-59689419	yes
MSTRG.13731.1	i	Solyc07g049310.3	SL3.0ch07	59689835-59690195	yes
MSTRG.13732.1	i	Solyc07g049310.3	SL3.0ch07	59692033-59692252	yes
MSTRG.13753.1	u	-	SL3.0ch07	59932349-59932808	yes
MSTRG.13759.1	u	-	SL3.0ch07	60119333-60119565	yes
MSTRG.13777.1	u	-	SL3.0ch07	60825204-60825682	no
MSTRG.13782.1	i	Solyc07g052230.3	SL3.0ch07	60837629-60838106	yes
MSTRG.1379.1	x	Solyc01g087740.1	SL3.0ch01	82542537-82543784	no
MSTRG.13796.2	j	Solyc07g052420.3	SL3.0ch07	61057209-61063785	yes
MSTRG.13799.1	x	Solyc07g052440.3	SL3.0ch07	61069251-61069936	yes
MSTRG.13812.3	j	Solyc07g052670.3	SL3.0ch07	61243579-61248295	no
MSTRG.13813.1	i	Solyc07g052670.3	SL3.0ch07	61245930-61246139	yes
MSTRG.13829.6	j	Solyc07g052707.1	SL3.0ch07	61291865-61316196	yes
MSTRG.13830.2	j	Solyc07g052920.3	SL3.0ch07	61448982-61451551	yes
MSTRG.13840.3	j	Solyc07g053055.1	SL3.0ch07	61633319-61637281	no
MSTRG.13852.1	x	Solyc07g053220.2	SL3.0ch07	61795373-61795583	no
MSTRG.13885.1	x	Solyc07g053610.3	SL3.0ch07	62176648-62177010	yes
MSTRG.13886.2	j	Solyc07g053690.3	SL3.0ch07	62254875-62257763	no
MSTRG.1391.1	x	Solyc01g087840.3	SL3.0ch01	82590753-82591027	no
MSTRG.13934.1	i	Solyc07g054340.1	SL3.0ch07	62828190-62828486	yes
MSTRG.13946.1	i	Solyc07g054540.3	SL3.0ch07	62963058-62963293	no
MSTRG.13955.1	u	-	SL3.0ch07	63068164-63068691	yes
MSTRG.13956.1	u	-	SL3.0ch07	63069784-63070009	no
MSTRG.1396.1	x	Solyc01g087890.3	SL3.0ch01	82636020-82636643	yes
MSTRG.13975.4	j	Solyc07g055020.3	SL3.0ch07	63293866-63303803	yes
MSTRG.13975.5	o	Solyc07g055020.3	SL3.0ch07	63293866-63303803	no
MSTRG.13976.1	i	Solyc07g055020.3	SL3.0ch07	63300266-63300823	yes
MSTRG.13980.1	x	Solyc07g054830.3	SL3.0ch07	63129749-63129995	yes
MSTRG.13990.1	x	Solyc07g055190.3	SL3.0ch07	63434995-63435249	yes
MSTRG.13995.1	x	Solyc07g055215.1	SL3.0ch07	63459852-63460100	yes
MSTRG.14013.1	x	Solyc07g055383.1	SL3.0ch07	63569614-63570954	yes
MSTRG.14015.1	u	-	SL3.0ch07	63671162-63674671	yes
MSTRG.14023.1	i	Solyc07g055650.1	SL3.0ch07	63749313-63749551	yes
MSTRG.14024.1	x	Solyc07g055650.1	SL3.0ch07	63749838-63750374	yes
MSTRG.14036.6	j	Solyc07g055830.3	SL3.0ch07	63882109-63887787	yes
MSTRG.14046.1	x	Solyc07g055810.3	SL3.0ch07	63866711-63867126	yes
MSTRG.14052.1	o	Solyc07g055980.3	SL3.0ch07	64011495-64031106	yes
MSTRG.1406.1	o	Solyc01g088040.3	SL3.0ch01	82763872-82767802	yes
MSTRG.14070.9	j	Solyc07g056170.3	SL3.0ch07	64153597-64187148	yes
MSTRG.14083.2	j	Solyc07g056350.3	SL3.0ch07	64356264-64365719	yes
MSTRG.14090.1	j	Solyc07g056520.3	SL3.0ch07	64441284-64451993	yes
MSTRG.14090.2	j	Solyc07g056520.3	SL3.0ch07	64441284-64451993	yes
MSTRG.14110.1	u	-	SL3.0ch07	64879555-64879821	yes
MSTRG.14118.7	j	Solyc07g061970.3	SL3.0ch07	64955427-64965637	yes
MSTRG.1414.4	j	Solyc01g088100.3	SL3.0ch01	82835419-82840079	yes
MSTRG.14140.5	j	Solyc07g062250.3	SL3.0ch07	65160345-65167230	yes
MSTRG.14149.1	x	Solyc07g062300.3	SL3.0ch07	65193839-65194691	yes
MSTRG.14162.1	i	Solyc07g062550.3	SL3.0ch07	65371852-65372161	no
MSTRG.14175.2	j	Solyc07g062660.3	SL3.0ch07	65472265-65478082	yes
MSTRG.14189.1	x	Solyc07g062820.1	SL3.0ch07	65603561-65603987	yes
MSTRG.14191.1	i	Solyc07g062825.1	SL3.0ch07	65605399-65605696	yes
MSTRG.14198.1	j	Solyc07g062940.3	SL3.0ch07	65688841-65705819	yes
MSTRG.14199.5	j	Solyc07g062903.1	SL3.0ch07	65643910-65683401	no
MSTRG.14199.6	o	Solyc07g062910.3	SL3.0ch07	65643910-65683401	yes
MSTRG.14199.7	o	Solyc07g062910.3	SL3.0ch07	65643910-65683401	yes
MSTRG.14199.8	o	Solyc07g062910.3	SL3.0ch07	65643910-65683401	no
MSTRG.14220.2	j	Solyc07g063250.3	SL3.0ch07	65899725-65902919	yes
MSTRG.14230.1	u	-	SL3.0ch07	65976420-65976777	yes
MSTRG.14279.3	o	Solyc07g064110.3	SL3.0ch07	66511682-66525359	no
MSTRG.14281.1	x	Solyc07g064110.3	SL3.0ch07	66512559-66512895	yes
MSTRG.14282.2	j	Solyc07g064080.3	SL3.0ch07	66493087-66510706	no
MSTRG.14283.1	i	Solyc07g064080.3	SL3.0ch07	66499060-66499544	yes
MSTRG.14285.1	u	-	SL3.0ch07	66540515-66541723	yes
MSTRG.14292.1	i	Solyc07g064230.3	SL3.0ch07	66591948-66592233	no
MSTRG.14329.1	u	-	SL3.0ch07	66861988-66862608	yes
MSTRG.14331.1	x	Solyc07g064710.3	SL3.0ch07	66877193-66878428	yes
MSTRG.1434.4	j	Solyc01g088460.3	SL3.0ch01	83136602-83139086	yes
MSTRG.144.1	u	-	SL3.0ch00	16015409-16015802	yes
MSTRG.14401.1	o	Solyc07g065510.3	SL3.0ch07	67363047-67374260	yes
MSTRG.14434.1	x	Solyc07g066060.3	SL3.0ch07	67720250-67720824	yes
MSTRG.14447.4	j	Solyc07g066210.3	SL3.0ch07	67816015-67827996	yes
MSTRG.14453.4	j	Solyc07g066300.3	SL3.0ch07	67902509-67915056	yes
MSTRG.14459.3	j	Solyc07g066385.1	SL3.0ch07	67963535-67965380	yes
MSTRG.14465.2	j	Solyc07g066440.3	SL3.0ch07	68004627-68011250	no
MSTRG.14483.1	u	-	SL3.0ch08	8856-9268	no
MSTRG.14487.4	j	Solyc07g066660.3	SL3.0ch07	68152866-68166136	yes
MSTRG.14496.3	j	Solyc08g005150.3	SL3.0ch08	97599-104455	yes
MSTRG.145.1	u	-	SL3.0ch00	16020125-16022422	yes
MSTRG.14511.3	j	Solyc08g005350.3	SL3.0ch08	263663-275727	no
MSTRG.1452.1	x	Solyc01g088680.3	SL3.0ch01	83311824-83312051	no
MSTRG.14524.1	i	Solyc08g005525.1	SL3.0ch08	394768-395229	yes
MSTRG.14536.1	x	Solyc08g005690.1	SL3.0ch08	558815-560382	yes
MSTRG.14548.2	j	Solyc08g005920.3	SL3.0ch08	698154-700524	no
MSTRG.1455.1	o	Solyc01g088750.3	SL3.0ch01	83385460-83389516	no
MSTRG.14562.1	x	Solyc08g006080.1	SL3.0ch08	831783-832887	no
MSTRG.14566.1	u	-	SL3.0ch08	885291-885714	yes
MSTRG.14575.1	x	Solyc08g006250.1	SL3.0ch08	928016-928263	yes
MSTRG.14583.1	x	Solyc08g006410.3	SL3.0ch08	1012747-1012984	yes
MSTRG.14619.1	j	Solyc08g006760.3	SL3.0ch08	1330285-1338819	no
MSTRG.14619.7	j	Solyc08g006760.3	SL3.0ch08	1330285-1338819	yes
MSTRG.14627.3	j	Solyc08g006910.3	SL3.0ch08	1465943-1493155	yes
MSTRG.14627.5	j	Solyc08g006910.3	SL3.0ch08	1465943-1493155	no
MSTRG.14646.1	u	-	SL3.0ch08	1693146-1693445	yes
MSTRG.14659.1	u	-	SL3.0ch08	1820383-1821495	yes
MSTRG.14682.1	i	Solyc08g007470.2	SL3.0ch08	2040643-2040888	no
MSTRG.14693.5	u	-	SL3.0ch08	2164351-2166323	yes
MSTRG.14700.1	x	Solyc08g007805.1	SL3.0ch08	2326549-2326895	yes
MSTRG.14705.1	x	Solyc08g007770.3	SL3.0ch08	2292762-2293017	no
MSTRG.14718.4	j	Solyc08g008040.3	SL3.0ch08	2533116-2538487	yes
MSTRG.14748.4	j	Solyc08g008350.3	SL3.0ch08	2769148-2774837	yes
MSTRG.14766.2	j	Solyc08g008550.3	SL3.0ch08	2927686-2938184	no
MSTRG.14774.1	i	Solyc08g013820.3	SL3.0ch08	3266707-3266989	yes
MSTRG.14775.1	o	Solyc08g013756.1	SL3.0ch08	3217395-3233483	yes
MSTRG.14775.3	o	Solyc08g013756.1	SL3.0ch08	3217395-3233483	yes
MSTRG.14781.1	u	-	SL3.0ch08	3437768-3438836	yes
MSTRG.14782.3	j	Solyc08g013880.3	SL3.0ch08	3339147-3358307	yes
MSTRG.14782.5	j	Solyc08g013880.3	SL3.0ch08	3339147-3358307	yes
MSTRG.14784.1	u	-	SL3.0ch08	3440680-3446878	yes
MSTRG.14784.2	u	-	SL3.0ch08	3440680-3446878	yes
MSTRG.14785.1	u	-	SL3.0ch08	3456914-3457459	yes
MSTRG.14792.1	u	-	SL3.0ch08	3696642-3697150	yes
MSTRG.14819.1	u	-	SL3.0ch08	5178916-5179116	no
MSTRG.14820.1	u	-	SL3.0ch08	5179591-5179880	no
MSTRG.14825.1	u	-	SL3.0ch08	5185175-5186195	yes
MSTRG.14829.1	u	-	SL3.0ch08	5697863-5698294	no
MSTRG.14832.1	u	-	SL3.0ch08	5789517-5789838	yes
MSTRG.14843.1	u	-	SL3.0ch08	6961336-6961824	yes
MSTRG.14852.1	u	-	SL3.0ch08	7513046-7513247	no
MSTRG.14853.1	x	Solyc08g016410.1	SL3.0ch08	7513548-7522760	yes
MSTRG.14857.1	u	-	SL3.0ch08	7554366-7556963	yes
MSTRG.1486.3	j	Solyc01g090230.3	SL3.0ch01	83747745-83771740	yes
MSTRG.14860.1	u	-	SL3.0ch08	7728392-7730472	yes
MSTRG.14867.1	u	-	SL3.0ch08	8186551-8186777	yes
MSTRG.14870.1	u	-	SL3.0ch08	8862887-8863268	yes
MSTRG.14878.1	u	-	SL3.0ch08	7109414-7110025	yes
MSTRG.14890.1	u	-	SL3.0ch08	11423089-11425613	yes
MSTRG.14896.1	u	-	SL3.0ch08	12926215-12930074	yes
MSTRG.14896.2	u	-	SL3.0ch08	12926215-12930074	yes
MSTRG.14896.3	u	-	SL3.0ch08	12926215-12930074	no
MSTRG.149.1	u	-	SL3.0ch00	16229502-16229778	yes
MSTRG.14900.1	i	Solyc08g048435.1	SL3.0ch08	13024550-13024955	yes
MSTRG.14901.4	j	Solyc08g048450.3	SL3.0ch08	12866687-12895286	yes
MSTRG.14905.1	x	Solyc08g048290.3	SL3.0ch08	14339376-14339887	yes
MSTRG.14907.1	u	-	SL3.0ch08	14737916-14738649	yes
MSTRG.14911.1	i	Solyc08g048240.3	SL3.0ch08	14619218-14622678	yes
MSTRG.14912.1	u	-	SL3.0ch08	16185898-16191539	no
MSTRG.14917.1	u	-	SL3.0ch08	16936732-16937389	yes
MSTRG.14919.1	u	-	SL3.0ch08	16938131-16938491	yes
MSTRG.1492.3	j	Solyc01g090290.3	SL3.0ch01	83827427-83836946	yes
MSTRG.1492.4	j	Solyc01g090290.3	SL3.0ch01	83827427-83836946	yes
MSTRG.14921.1	u	-	SL3.0ch08	20790795-20791162	yes
MSTRG.14925.1	u	-	SL3.0ch08	22264982-22266840	yes
MSTRG.14928.1	u	-	SL3.0ch08	22324057-22324263	yes
MSTRG.14931.3	j	Solyc08g044260.3	SL3.0ch08	22430419-22437497	yes
MSTRG.14943.1	u	-	SL3.0ch08	24460698-24461036	yes
MSTRG.14946.1	i	Solyc08g042030.2	SL3.0ch08	24147999-24148634	no
MSTRG.14950.1	u	-	SL3.0ch08	25693391-25693646	yes
MSTRG.14962.1	i	Solyc08g023590.3	SL3.0ch08	27222682-27222886	no
MSTRG.14965.1	x	Solyc08g023540.1	SL3.0ch08	27510874-27513703	yes
MSTRG.14967.1	u	-	SL3.0ch08	27528120-27528434	yes
MSTRG.14976.1	u	-	SL3.0ch08	28744978-28748914	yes
MSTRG.14997.1	u	-	SL3.0ch08	34153032-34154303	no
MSTRG.15.1	u	-	SL3.0ch00	6518834-6519174	yes
MSTRG.15000.1	x	Solyc08g021870.2	SL3.0ch08	34345410-34346128	no
MSTRG.15002.1	u	-	SL3.0ch08	35142548-35142907	yes
MSTRG.15008.1	u	-	SL3.0ch08	37392147-37392393	yes
MSTRG.15016.1	i	Solyc08g029170.3	SL3.0ch08	38086144-38087080	yes
MSTRG.15018.1	u	-	SL3.0ch08	38898558-38898962	no
MSTRG.15036.1	u	-	SL3.0ch08	45285905-45286124	yes
MSTRG.15038.1	u	-	SL3.0ch08	45546823-45548361	yes
MSTRG.15046.4	j	Solyc08g060840.1	SL3.0ch08	45671456-45679851	no
MSTRG.15046.7	j	Solyc08g060845.1	SL3.0ch08	45671456-45679851	no
MSTRG.15047.4	j	Solyc08g060970.3	SL3.0ch08	46214662-46221617	yes
MSTRG.15048.1	i	Solyc08g060970.3	SL3.0ch08	46217653-46218736	yes
MSTRG.15059.1	u	-	SL3.0ch08	47253710-47253925	no
MSTRG.15062.1	u	-	SL3.0ch08	48357696-48358310	yes
MSTRG.15069.1	u	-	SL3.0ch08	48721101-48721305	yes
MSTRG.1507.3	j	Solyc01g090480.3	SL3.0ch01	84035061-84041717	no
MSTRG.15072.7	i	Solyc08g061323.1	SL3.0ch08	48571928-48587373	yes
MSTRG.1508.3	j	Solyc01g090590.3	SL3.0ch01	84134963-84142352	yes
MSTRG.15083.1	i	Solyc08g061635.1	SL3.0ch08	49344234-49344524	no
MSTRG.15084.1	i	Solyc08g061635.1	SL3.0ch08	49345999-49346209	yes
MSTRG.15092.1	u	-	SL3.0ch08	50174118-50189476	yes
MSTRG.15092.2	u	-	SL3.0ch08	50174118-50189476	yes
MSTRG.15092.3	u	-	SL3.0ch08	50174118-50189476	yes
MSTRG.15092.4	u	-	SL3.0ch08	50174118-50189476	yes
MSTRG.15098.3	j	Solyc08g061970.3	SL3.0ch08	50254198-50259287	yes
MSTRG.15099.1	u	-	SL3.0ch08	50810522-50811057	yes
MSTRG.15103.2	j	Solyc08g062290.3	SL3.0ch08	50889791-50913840	yes
MSTRG.15103.3	o	Solyc08g062275.1	SL3.0ch08	50889791-50913840	yes
MSTRG.15103.5	o	Solyc08g062275.1	SL3.0ch08	50889791-50913840	yes
MSTRG.15105.1	x	Solyc08g062290.3	SL3.0ch08	50913396-50913762	yes
MSTRG.15132.1	u	-	SL3.0ch08	52345671-52346621	yes
MSTRG.15137.2	j	Solyc08g063000.3	SL3.0ch08	52563445-52566364	no
MSTRG.15154.1	u	-	SL3.0ch08	53272403-53272747	no
MSTRG.15163.2	j	Solyc08g065350.3	SL3.0ch08	53323808-53332146	yes
MSTRG.15174.3	j	Solyc08g065490.3	SL3.0ch08	53666016-53670394	yes
MSTRG.15177.1	u	-	SL3.0ch08	54203652-54204149	yes
MSTRG.15178.1	j	Solyc08g065830.3	SL3.0ch08	54206722-54209125	yes
MSTRG.15179.3	j	Solyc08g065820.2	SL3.0ch08	54168992-54200787	no
MSTRG.15186.3	j	Solyc08g065890.3	SL3.0ch08	54289404-54300406	yes
MSTRG.15194.1	u	-	SL3.0ch08	54542426-54542639	yes
MSTRG.15197.3	j	Solyc08g065980.3	SL3.0ch08	54476659-54500974	no
MSTRG.15204.3	j	Solyc08g066160.3	SL3.0ch08	54625706-54632424	yes
MSTRG.15219.2	j	Solyc08g066360.3	SL3.0ch08	55011133-55017964	yes
MSTRG.15224.2	o	Solyc08g066520.3	SL3.0ch08	55310477-55317868	yes
MSTRG.15261.4	j	Solyc08g067060.2	SL3.0ch08	56040302-56045825	no
MSTRG.15270.1	i	Solyc08g067200.2	SL3.0ch08	56275748-56275984	no
MSTRG.15292.3	j	Solyc08g067420.3	SL3.0ch08	56524326-56542203	yes
MSTRG.1530.4	j	Solyc01g090860.3	SL3.0ch01	84444690-84464262	yes
MSTRG.15301.1	u	-	SL3.0ch08	56649180-56649456	no
MSTRG.15304.2	j	Solyc08g067595.1	SL3.0ch08	56647271-56648349	no
MSTRG.15305.1	u	-	SL3.0ch08	56677968-56678189	no
MSTRG.15322.4	j	Solyc08g067900.2	SL3.0ch08	56998714-57011557	no
MSTRG.15353.1	u	-	SL3.0ch08	57654731-57655027	yes
MSTRG.15359.5	j	Solyc08g068400.3	SL3.0ch08	57584945-57590444	yes
MSTRG.15382.1	u	-	SL3.0ch08	58010971-58011729	yes
MSTRG.15385.2	o	Solyc08g068925.1	SL3.0ch08	58066068-58069159	no
MSTRG.15395.1	u	-	SL3.0ch08	58233180-58233497	yes
MSTRG.154.1	u	-	SL3.0ch00	16776356-16776885	yes
MSTRG.15409.2	i	Solyc08g074270.3	SL3.0ch08	58489421-58489704	yes
MSTRG.1542.2	o	Solyc01g091090.3	SL3.0ch01	84682698-84688407	no
MSTRG.15433.1	i	Solyc08g074600.3	SL3.0ch08	58834761-58835216	yes
MSTRG.15448.1	u	-	SL3.0ch08	59151000-59151336	yes
MSTRG.15451.2	j	Solyc08g074890.3	SL3.0ch08	59153450-59161232	yes
MSTRG.15458.1	x	Solyc08g075010.3	SL3.0ch08	59267348-59268037	yes
MSTRG.15487.1	u	-	SL3.0ch08	59683048-59683449	yes
MSTRG.1549.1	x	Solyc01g091160.4	SL3.0ch01	84727295-84727511	yes
MSTRG.15506.1	i	Solyc08g075690.3	SL3.0ch08	59942979-59943219	no
MSTRG.15516.2	j	Solyc08g075770.3	SL3.0ch08	60004239-60014045	yes
MSTRG.15524.1	j	Solyc08g075870.3	SL3.0ch08	60080833-60085317	yes
MSTRG.15525.1	u	-	SL3.0ch08	60108078-60108645	no
MSTRG.15534.1	x	Solyc08g076000.3	SL3.0ch08	60183485-60183871	yes
MSTRG.15537.3	j	Solyc08g076020.3	SL3.0ch08	60192736-60199445	no
MSTRG.15539.1	j	Solyc08g076120.3	SL3.0ch08	60270152-60276593	yes
MSTRG.15539.3	j	Solyc08g076120.3	SL3.0ch08	60270152-60276593	yes
MSTRG.15544.2	j	Solyc08g076140.3	SL3.0ch08	60287373-60298389	no
MSTRG.15546.1	u	-	SL3.0ch08	60317806-60318189	yes
MSTRG.15550.2	j	Solyc08g076180.3	SL3.0ch08	60321699-60324651	yes
MSTRG.15566.2	j	Solyc08g076430.3	SL3.0ch08	60560993-60566944	no
MSTRG.15586.1	i	Solyc08g076645.1	SL3.0ch08	60705175-60705389	yes
MSTRG.1559.1	j	Solyc01g091280.3	SL3.0ch01	84804674-84810648	yes
MSTRG.156.1	x	Solyc00g164680.2	SL3.0ch00	16892133-16892369	yes
MSTRG.15603.1	u	-	SL3.0ch08	60936588-60937168	yes
MSTRG.15617.3	j	Solyc08g077050.3	SL3.0ch08	61109187-61116011	yes
MSTRG.15630.1	u	-	SL3.0ch08	61273558-61273943	yes
MSTRG.15645.1	x	Solyc08g077370.3	SL3.0ch08	61371454-61371939	no
MSTRG.15651.1	x	Solyc08g077470.3	SL3.0ch08	61517430-61517691	no
MSTRG.1566.3	o	Solyc01g091370.3	SL3.0ch01	84877909-84882255	no
MSTRG.15676.3	j	Solyc08g077770.3	SL3.0ch08	61793180-61799953	yes
MSTRG.15688.1	x	Solyc08g077960.3	SL3.0ch08	61962763-61962980	yes
MSTRG.15699.2	j	Solyc08g078060.3	SL3.0ch08	62031040-62035706	yes
MSTRG.15712.9	j	Solyc08g078203.1	SL3.0ch08	62172323-62181065	yes
MSTRG.15731.2	j	Solyc08g078430.3	SL3.0ch08	62360609-62365038	yes
MSTRG.15735.1	j	Solyc08g078480.3	SL3.0ch08	62390353-62391811	yes
MSTRG.15735.2	j	Solyc08g078480.3	SL3.0ch08	62390353-62391811	yes
MSTRG.1574.2	j	Solyc01g091480.3	SL3.0ch01	84981981-84992580	no
MSTRG.15740.6	j	Solyc08g078560.3	SL3.0ch08	62469770-62476200	yes
MSTRG.15759.1	u	-	SL3.0ch08	62640060-62640329	yes
MSTRG.1578.1	x	Solyc01g091520.3	SL3.0ch01	85019520-85020212	yes
MSTRG.15788.1	u	-	SL3.0ch08	62950321-62950541	yes
MSTRG.1584.1	i	Solyc01g091600.3	SL3.0ch01	85061632-85061947	yes
MSTRG.15840.1	u	-	SL3.0ch08	63488381-63488638	yes
MSTRG.15856.1	x	Solyc08g080180.1	SL3.0ch08	63627088-63629014	yes
MSTRG.15868.1	x	Solyc08g080340.3	SL3.0ch08	63779009-63779493	yes
MSTRG.15888.1	u	-	SL3.0ch08	63978449-63978723	yes
MSTRG.15931.1	x	Solyc08g081240.3	SL3.0ch08	64414992-64416262	yes
MSTRG.15937.3	j	Solyc08g081330.3	SL3.0ch08	64514063-64518205	yes
MSTRG.15940.1	u	-	SL3.0ch08	64587855-64588069	yes
MSTRG.15954.2	j	Solyc08g081430.3	SL3.0ch08	64618744-64625028	yes
MSTRG.15956.1	x	Solyc08g081520.1	SL3.0ch08	64674501-64674864	yes
MSTRG.15982.2	j	Solyc08g081750.3	SL3.0ch08	64838998-64843140	yes
MSTRG.15990.1	i	Solyc08g081840.3	SL3.0ch08	64911838-64912432	yes
MSTRG.15993.5	j	Solyc08g081925.1	SL3.0ch08	64951245-64958815	yes
MSTRG.16009.2	j	Solyc08g082100.3	SL3.0ch08	65113797-65120641	no
MSTRG.1605.1	i	Solyc01g091830.3	SL3.0ch01	85258409-85258647	no
MSTRG.16050.3	j	Solyc08g082710.3	SL3.0ch08	65530577-65534650	yes
MSTRG.16053.1	u	-	SL3.0ch08	65594052-65595206	yes
MSTRG.16057.1	x	Solyc08g082680.3	SL3.0ch08	65507533-65507936	yes
MSTRG.1606.1	x	Solyc01g091830.3	SL3.0ch01	85258624-85258906	yes
MSTRG.16064.4	j	Solyc08g082840.2	SL3.0ch08	65610017-65630955	no
MSTRG.16074.1	u	-	SL3.0ch08	65758180-65758801	yes
MSTRG.16081.1	u	-	SL3.0ch08	65823846-65824110	yes
MSTRG.16093.3	j	Solyc08g083250.3	SL3.0ch08	65883987-65891866	yes
MSTRG.16093.4	j	Solyc08g083250.3	SL3.0ch08	65883987-65891866	yes
MSTRG.16104.3	j	Solyc08g083330.2	SL3.0ch08	65940814-65946073	yes
MSTRG.16106.1	x	Solyc09g005030.2	SL3.0ch09	25178-28091	yes
MSTRG.16111.1	j	Solyc08g083370.3	SL3.0ch08	65952964-65954935	yes
MSTRG.16122.3	j	Solyc09g005130.3	SL3.0ch09	78125-97226	no
MSTRG.16124.1	u	-	SL3.0ch09	205369-206009	no
MSTRG.16125.1	x	Solyc09g005260.3	SL3.0ch09	191333-191547	no
MSTRG.16134.7	j	Solyc09g005340.3	SL3.0ch09	253344-269680	no
MSTRG.16156.4	j	Solyc09g005600.3	SL3.0ch09	404125-420991	no
MSTRG.16156.5	j	Solyc09g005600.3	SL3.0ch09	404125-420991	yes
MSTRG.16183.2	j	Solyc09g007090.3	SL3.0ch09	730629-735456	no
MSTRG.16183.3	j	Solyc09g007090.3	SL3.0ch09	730629-735456	yes
MSTRG.16200.2	i	Solyc09g007290.3	SL3.0ch09	886520-886719	yes
MSTRG.16214.2	o	Solyc09g007450.2	SL3.0ch09	1006633-1020536	yes
MSTRG.1622.1	x	Solyc01g093990.3	SL3.0ch01	85444628-85445092	yes
MSTRG.16223.10	i	Solyc09g007535.1	SL3.0ch09	1106467-1121674	yes
MSTRG.16223.11	j	Solyc09g007535.1	SL3.0ch09	1106467-1121674	yes
MSTRG.16223.6	o	Solyc09g007530.3	SL3.0ch09	1106467-1121674	no
MSTRG.16223.8	j	Solyc09g007535.1	SL3.0ch09	1106467-1121674	yes
MSTRG.16223.9	o	Solyc09g007535.1	SL3.0ch09	1106467-1121674	yes
MSTRG.1623.2	j	Solyc01g093970.4	SL3.0ch01	85422539-85430107	yes
MSTRG.16243.1	u	-	SL3.0ch09	1303674-1303973	yes
MSTRG.16265.1	x	Solyc09g008030.1	SL3.0ch09	1505487-1505794	yes
MSTRG.16268.2	j	Solyc09g008040.3	SL3.0ch09	1507882-1514280	yes
MSTRG.16268.3	j	Solyc09g008040.3	SL3.0ch09	1507882-1514280	yes
MSTRG.16272.3	j	Solyc09g008100.3	SL3.0ch09	1569900-1581440	no
MSTRG.16279.1	x	Solyc09g008205.1	SL3.0ch09	1663730-1672057	no
MSTRG.16279.2	x	Solyc09g008205.1	SL3.0ch09	1663730-1672057	no
MSTRG.16279.3	o	Solyc09g008210.1	SL3.0ch09	1663730-1672057	yes
MSTRG.16286.3	j	Solyc09g008260.3	SL3.0ch09	1728238-1737612	yes
MSTRG.16306.2	j	Solyc09g008490.3	SL3.0ch09	1945746-1983298	no
MSTRG.16327.1	u	-	SL3.0ch09	2255898-2256156	yes
MSTRG.16347.1	u	-	SL3.0ch09	2474644-2475232	yes
MSTRG.16351.2	j	Solyc09g009180.3	SL3.0ch09	2524540-2534413	yes
MSTRG.16383.1	o	Solyc09g009650.3	SL3.0ch09	3053367-3059926	yes
MSTRG.16390.1	u	-	SL3.0ch09	3261544-3262266	yes
MSTRG.164.1	u	-	SL3.0ch00	17514765-17516304	yes
MSTRG.16412.1	x	Solyc09g009960.3	SL3.0ch09	3411821-3412298	yes
MSTRG.16415.1	x	Solyc09g009990.3	SL3.0ch09	3437600-3437864	yes
MSTRG.16436.2	j	Solyc09g010240.2	SL3.0ch09	3629250-3631965	yes
MSTRG.16440.1	i	Solyc09g010320.3	SL3.0ch09	3701401-3701620	yes
MSTRG.1646.1	u	-	SL3.0ch01	85767352-85767561	yes
MSTRG.16466.4	j	Solyc09g010580.2	SL3.0ch09	3933375-3952111	no
MSTRG.16484.2	j	Solyc09g010830.3	SL3.0ch09	4124733-4145952	yes
MSTRG.16486.1	o	Solyc09g010910.2	SL3.0ch09	4231307-4250850	yes
MSTRG.16487.1	u	-	SL3.0ch09	4234369-4234724	yes
MSTRG.16488.1	u	-	SL3.0ch09	4239319-4239765	yes
MSTRG.16489.1	u	-	SL3.0ch09	4241350-4241619	yes
MSTRG.16492.1	u	-	SL3.0ch09	4249983-4250211	yes
MSTRG.16494.6	o	Solyc09g010913.1	SL3.0ch09	4251006-4259250	yes
MSTRG.16494.7	o	Solyc09g010913.1	SL3.0ch09	4251006-4259250	yes
MSTRG.16498.1	u	-	SL3.0ch09	4209848-4210137	yes
MSTRG.1650.2	j	Solyc01g094470.3	SL3.0ch01	85811319-85813066	yes
MSTRG.16508.4	j	Solyc09g011020.3	SL3.0ch09	4358349-4365729	no
MSTRG.16534.1	u	-	SL3.0ch09	4775952-4776528	yes
MSTRG.16536.3	j	Solyc09g011470.3	SL3.0ch09	4793465-4797215	yes
MSTRG.16554.1	i	Solyc09g011730.3	SL3.0ch09	5015240-5015443	yes
MSTRG.16576.9	j	Solyc09g011930.3	SL3.0ch09	5190980-5208579	yes
MSTRG.16588.1	u	-	SL3.0ch09	5835332-5835632	yes
MSTRG.16594.3	j	Solyc09g014410.3	SL3.0ch09	6032626-6039455	no
MSTRG.166.1	x	Solyc00g184350.3	SL3.0ch00	17451002-17451504	yes
MSTRG.16618.1	u	-	SL3.0ch09	7163670-7163870	no
MSTRG.16619.2	j	Solyc09g014890.3	SL3.0ch09	7125144-7153605	yes
MSTRG.16622.1	u	-	SL3.0ch09	7306606-7309457	yes
MSTRG.16622.2	u	-	SL3.0ch09	7306606-7309457	yes
MSTRG.16629.1	x	Solyc09g015030.1	SL3.0ch09	7455377-7456035	yes
MSTRG.16643.1	u	-	SL3.0ch09	8780875-8781120	yes
MSTRG.16646.1	u	-	SL3.0ch09	8781720-8783283	yes
MSTRG.16648.1	u	-	SL3.0ch09	8902893-8903139	no
MSTRG.16652.1	j	Solyc09g015470.3	SL3.0ch09	8937897-8939530	yes
MSTRG.16658.6	j	Solyc09g015650.3	SL3.0ch09	10580734-10587920	yes
MSTRG.1666.2	j	Solyc01g094630.3	SL3.0ch01	85939172-85956590	yes
MSTRG.1666.4	j	Solyc01g094630.3	SL3.0ch01	85939172-85956590	yes
MSTRG.16661.1	u	-	SL3.0ch09	10705684-10712626	yes
MSTRG.16663.1	x	Solyc09g015700.3	SL3.0ch09	10767690-10769920	yes
MSTRG.16666.1	u	-	SL3.0ch09	11055125-11057682	yes
MSTRG.1667.4	j	Solyc01g094640.3	SL3.0ch01	85950422-85958267	no
MSTRG.1667.5	o	Solyc01g094640.3	SL3.0ch01	85950422-85958267	yes
MSTRG.16670.1	i	Solyc09g015880.3	SL3.0ch09	11301241-11301575	yes
MSTRG.16672.2	j	Solyc09g015930.3	SL3.0ch09	11381850-11400301	no
MSTRG.16674.3	o	Solyc09g016950.3	SL3.0ch09	11864215-11869958	yes
MSTRG.16676.5	j	Solyc09g016940.3	SL3.0ch09	11824431-11842997	yes
MSTRG.16677.1	x	Solyc09g016940.3	SL3.0ch09	11841960-11842175	no
MSTRG.16683.1	u	-	SL3.0ch09	13480744-13480978	yes
MSTRG.16684.1	u	-	SL3.0ch09	13494565-13497465	yes
MSTRG.16684.2	u	-	SL3.0ch09	13494565-13497465	yes
MSTRG.16686.1	u	-	SL3.0ch09	13616532-13617013	yes
MSTRG.16688.1	u	-	SL3.0ch09	13622157-13622585	yes
MSTRG.16690.1	u	-	SL3.0ch09	13839927-13840571	yes
MSTRG.16693.1	u	-	SL3.0ch09	14251385-14262637	yes
MSTRG.16696.1	u	-	SL3.0ch09	15061956-15063885	yes
MSTRG.16700.1	u	-	SL3.0ch09	15237081-15239287	yes
MSTRG.16717.3	j	Solyc09g018955.1	SL3.0ch09	17749328-17768083	no
MSTRG.16722.2	j	Solyc09g020010.2	SL3.0ch09	18317077-18324445	no
MSTRG.16722.4	j	Solyc09g020010.2	SL3.0ch09	18317077-18324445	yes
MSTRG.16725.1	u	-	SL3.0ch09	18770654-18771255	yes
MSTRG.16730.1	u	-	SL3.0ch09	21700685-21700946	yes
MSTRG.16740.1	o	Solyc09g042785.1	SL3.0ch09	25831855-25833733	yes
MSTRG.16742.2	j	Solyc09g031975.1	SL3.0ch09	26903103-27021537	yes
MSTRG.16742.3	o	Solyc09g031975.1	SL3.0ch09	26903103-27021537	yes
MSTRG.16742.4	o	Solyc09g031975.1	SL3.0ch09	26903103-27021537	yes
MSTRG.16764.4	j	Solyc09g031750.3	SL3.0ch09	28175081-28180486	no
MSTRG.16768.3	j	Solyc09g031650.3	SL3.0ch09	28483037-28491176	yes
MSTRG.16772.1	u	-	SL3.0ch09	30654463-30654717	yes
MSTRG.16773.1	u	-	SL3.0ch09	30660854-30673448	yes
MSTRG.16774.1	u	-	SL3.0ch09	30836337-30836602	yes
MSTRG.16775.1	u	-	SL3.0ch09	30848684-30849019	yes
MSTRG.16777.1	i	Solyc09g031523.1	SL3.0ch09	30815384-30815632	no
MSTRG.16779.1	u	-	SL3.0ch09	31785386-31786879	yes
MSTRG.16781.1	u	-	SL3.0ch09	31761573-31761842	no
MSTRG.16782.1	u	-	SL3.0ch09	32345280-32345560	no
MSTRG.16783.1	u	-	SL3.0ch09	32349073-32349292	yes
MSTRG.16784.1	u	-	SL3.0ch09	32346556-32347640	no
MSTRG.16785.1	u	-	SL3.0ch09	32350681-32351046	yes
MSTRG.16786.1	u	-	SL3.0ch09	32351328-32352112	yes
MSTRG.16788.1	i	Solyc09g030385.1	SL3.0ch09	32053833-32054067	yes
MSTRG.16789.1	i	Solyc09g030385.1	SL3.0ch09	32054563-32055188	yes
MSTRG.16790.1	i	Solyc09g030385.1	SL3.0ch09	32057425-32057796	yes
MSTRG.16793.1	o	Solyc09g030360.2	SL3.0ch09	32353095-32354826	yes
MSTRG.16804.1	u	-	SL3.0ch09	37038901-37042046	yes
MSTRG.16805.7	o	Solyc09g047900.2	SL3.0ch09	33879787-33888521	yes
MSTRG.16811.1	u	-	SL3.0ch09	39554309-39554666	yes
MSTRG.16817.1	j	Solyc09g055550.3	SL3.0ch09	42277770-42282403	no
MSTRG.16819.1	u	-	SL3.0ch09	43756945-43757405	yes
MSTRG.16829.1	x	Solyc09g055900.3	SL3.0ch09	46295690-46295970	yes
MSTRG.16836.1	u	-	SL3.0ch09	46929129-46929492	yes
MSTRG.16839.1	x	Solyc09g056170.3	SL3.0ch09	47448790-47451838	yes
MSTRG.16841.1	j	Solyc09g056200.3	SL3.0ch09	47658924-47661663	yes
MSTRG.16841.2	j	Solyc09g056200.3	SL3.0ch09	47658924-47661663	no
MSTRG.16843.1	u	-	SL3.0ch09	47776110-47776747	yes
MSTRG.16847.1	u	-	SL3.0ch09	48152255-48159849	yes
MSTRG.16848.1	u	-	SL3.0ch09	48120840-48127998	yes
MSTRG.16849.2	j	Solyc09g056270.2	SL3.0ch09	48761431-48763849	no
MSTRG.16854.1	x	Solyc09g056370.1	SL3.0ch09	49120787-49121087	yes
MSTRG.16861.1	u	-	SL3.0ch09	49375833-49378299	yes
MSTRG.16872.1	u	-	SL3.0ch09	50708428-50708763	yes
MSTRG.16875.3	j	Solyc09g057870.3	SL3.0ch09	51781984-51796043	no
MSTRG.1688.4	j	Solyc01g094880.3	SL3.0ch01	86151183-86168934	yes
MSTRG.16880.1	x	Solyc09g057950.3	SL3.0ch09	52787201-52787486	yes
MSTRG.16894.3	j	Solyc09g059285.1	SL3.0ch09	54396780-54401090	no
MSTRG.16899.1	i	Solyc09g059345.1	SL3.0ch09	54612452-54612685	no
MSTRG.16900.1	i	Solyc09g059345.1	SL3.0ch09	54614217-54614538	yes
MSTRG.16905.1	i	Solyc09g059430.3	SL3.0ch09	54664652-54664950	yes
MSTRG.16912.1	u	-	SL3.0ch09	54957025-54958234	yes
MSTRG.16912.2	u	-	SL3.0ch09	54957025-54958234	no
MSTRG.16915.1	u	-	SL3.0ch09	55044630-55046855	yes
MSTRG.16915.2	u	-	SL3.0ch09	55044630-55046855	no
MSTRG.16927.1	u	-	SL3.0ch09	57705705-57705920	yes
MSTRG.16937.4	j	Solyc09g061270.3	SL3.0ch09	58743954-58755901	yes
MSTRG.16942.1	u	-	SL3.0ch09	59202292-59202495	yes
MSTRG.16946.3	j	Solyc09g061380.3	SL3.0ch09	59205080-59223522	no
MSTRG.16950.8	o	Solyc09g061420.3	SL3.0ch09	59319683-59333678	yes
MSTRG.16950.9	j	Solyc09g061420.3	SL3.0ch09	59319683-59333678	yes
MSTRG.16959.1	u	-	SL3.0ch09	60448680-60449034	yes
MSTRG.16966.1	u	-	SL3.0ch09	60831541-60833480	yes
MSTRG.16971.4	j	Solyc09g061860.3	SL3.0ch09	60773134-60786716	no
MSTRG.16990.1	x	Solyc09g064410.1	SL3.0ch09	61797608-61797850	yes
MSTRG.16995.4	j	Solyc09g064450.3	SL3.0ch09	61957387-61969754	yes
MSTRG.16996.2	o	Solyc09g064470.3	SL3.0ch09	61986348-61989158	yes
MSTRG.17.1	i	Solyc00g006830.3	SL3.0ch00	5832792-5836361	yes
MSTRG.17002.3	j	Solyc09g064530.3	SL3.0ch09	62035482-62042280	yes
MSTRG.17003.3	j	Solyc09g064540.3	SL3.0ch09	62045143-62049815	yes
MSTRG.17008.8	i	Solyc09g064590.3	SL3.0ch09	62132266-62152954	yes
MSTRG.17010.1	u	-	SL3.0ch09	62339292-62339495	yes
MSTRG.17012.2	j	Solyc09g064780.3	SL3.0ch09	62397544-62409506	yes
MSTRG.17013.1	u	-	SL3.0ch09	62464748-62464988	no
MSTRG.17021.1	x	Solyc09g064860.3	SL3.0ch09	62571765-62572158	yes
MSTRG.17024.2	j	Solyc09g064920.3	SL3.0ch09	62656745-62677661	no
MSTRG.17033.6	o	Solyc09g065120.3	SL3.0ch09	63212279-63224357	no
MSTRG.17040.3	j	Solyc09g065210.3	SL3.0ch09	63411722-63420618	yes
MSTRG.17040.5	j	Solyc09g065210.3	SL3.0ch09	63411722-63420618	yes
MSTRG.17042.3	j	Solyc09g065300.3	SL3.0ch09	63586834-63592707	yes
MSTRG.17042.5	j	Solyc09g065300.3	SL3.0ch09	63586834-63592707	yes
MSTRG.17051.2	j	Solyc09g065405.1	SL3.0ch09	63748980-63753963	yes
MSTRG.17067.1	i	Solyc09g065650.3	SL3.0ch09	64069128-64069664	yes
MSTRG.17070.1	u	-	SL3.0ch09	64203731-64203948	yes
MSTRG.17078.2	i	Solyc09g065820.3	SL3.0ch09	64330919-64331262	yes
MSTRG.17092.3	j	Solyc09g065990.3	SL3.0ch09	64487183-64499290	no
MSTRG.17094.1	u	-	SL3.0ch09	64689878-64697489	yes
MSTRG.171.1	x	Solyc00g201160.3	SL3.0ch00	17911732-17912076	yes
MSTRG.17102.1	u	-	SL3.0ch09	64856269-64856643	no
MSTRG.17126.4	j	Solyc09g025270.3	SL3.0ch09	65320167-65327137	yes
MSTRG.17142.1	o	Solyc09g072750.2	SL3.0ch09	65805840-65816294	yes
MSTRG.1716.4	j	Solyc01g095210.3	SL3.0ch01	86420814-86437516	yes
MSTRG.17163.1	x	Solyc09g074050.3	SL3.0ch09	66182382-66182599	yes
MSTRG.17166.1	u	-	SL3.0ch09	66186710-66186943	no
MSTRG.17190.1	u	-	SL3.0ch09	66694193-66695330	yes
MSTRG.17193.1	u	-	SL3.0ch09	66699239-66703245	yes
MSTRG.17194.1	u	-	SL3.0ch09	66704761-66705993	yes
MSTRG.17195.1	u	-	SL3.0ch09	66705029-66705333	yes
MSTRG.17196.1	u	-	SL3.0ch09	66717818-66719703	yes
MSTRG.17201.1	i	Solyc09g074520.3	SL3.0ch09	66757907-66758166	yes
MSTRG.17205.1	u	-	SL3.0ch09	66763415-66763950	yes
MSTRG.17220.1	u	-	SL3.0ch09	66957525-66957855	no
MSTRG.17222.1	u	-	SL3.0ch09	66958122-66958474	yes
MSTRG.17223.1	u	-	SL3.0ch09	66959127-66959332	yes
MSTRG.17224.1	u	-	SL3.0ch09	66961322-66961671	yes
MSTRG.17226.1	u	-	SL3.0ch09	66964672-66965320	yes
MSTRG.17227.1	u	-	SL3.0ch09	66962440-66963165	yes
MSTRG.17233.3	j	Solyc09g074730.2	SL3.0ch09	66965973-66976858	no
MSTRG.17237.1	x	Solyc09g074860.3	SL3.0ch09	67097448-67097911	yes
MSTRG.17256.3	j	Solyc09g075090.1	SL3.0ch09	67321920-67328321	yes
MSTRG.17264.1	x	Solyc09g075180.3	SL3.0ch09	67381218-67381456	yes
MSTRG.17269.1	x	Solyc09g075210.3	SL3.0ch09	67420110-67420385	yes
MSTRG.17284.5	j	Solyc09g075445.1	SL3.0ch09	67559532-67567149	no
MSTRG.17304.1	x	Solyc09g075670.1	SL3.0ch09	67741548-67742622	yes
MSTRG.17316.1	u	-	SL3.0ch09	67897717-67899725	yes
MSTRG.17330.3	x	Solyc09g075980.3	SL3.0ch09	68091790-68099442	yes
MSTRG.1736.3	j	Solyc01g095470.3	SL3.0ch01	86590663-86599226	yes
MSTRG.17363.1	u	-	SL3.0ch09	68618372-68618575	yes
MSTRG.17380.3	j	Solyc09g082680.3	SL3.0ch09	68825000-68838631	yes
MSTRG.17408.1	u	-	SL3.0ch09	69148076-69148698	yes
MSTRG.17418.1	x	Solyc09g083200.3	SL3.0ch09	69300498-69300707	yes
MSTRG.17419.1	x	Solyc09g083200.3	SL3.0ch09	69300986-69302971	yes
MSTRG.17442.3	j	Solyc09g083420.3	SL3.0ch09	69500701-69507915	no
MSTRG.1745.1	x	Solyc01g095600.3	SL3.0ch01	86692211-86692456	yes
MSTRG.17452.2	j	Solyc09g089630.3	SL3.0ch09	69862680-69869324	yes
MSTRG.1748.1	x	Solyc01g095620.3	SL3.0ch01	86703862-86705480	yes
MSTRG.17480.1	x	Solyc09g090080.1	SL3.0ch09	70110492-70110855	yes
MSTRG.17491.2	j	Solyc09g090240.2	SL3.0ch09	70251664-70256035	no
MSTRG.17493.1	x	Solyc09g090290.3	SL3.0ch09	70295486-70295759	no
MSTRG.175.1	x	Solyc00g227860.1	SL3.0ch00	18605545-18606757	yes
MSTRG.17501.1	o	Solyc09g090380.1	SL3.0ch09	70383053-70383666	yes
MSTRG.17502.1	u	-	SL3.0ch09	70383728-70383958	yes
MSTRG.17514.2	j	Solyc09g090540.3	SL3.0ch09	70506278-70510362	yes
MSTRG.17514.3	j	Solyc09g090540.3	SL3.0ch09	70506278-70510362	yes
MSTRG.17517.2	j	Solyc09g090570.2	SL3.0ch09	70535978-70538842	yes
MSTRG.17517.3	j	Solyc09g090570.2	SL3.0ch09	70535978-70538842	yes
MSTRG.17521.1	u	-	SL3.0ch09	70609589-70609831	yes
MSTRG.17534.1	i	Solyc09g090760.3	SL3.0ch09	70661490-70661802	yes
MSTRG.17537.4	j	Solyc09g090810.2	SL3.0ch09	70700367-70710188	yes
MSTRG.17572.1	u	-	SL3.0ch09	71137983-71138354	no
MSTRG.17604.2	j	Solyc09g091880.3	SL3.0ch09	71569727-71581484	no
MSTRG.17638.2	j	Solyc09g092240.3	SL3.0ch09	71842227-71863091	no
MSTRG.1765.5	j	Solyc01g095900.3	SL3.0ch01	86913768-86928884	no
MSTRG.17656.1	u	-	SL3.0ch09	72112633-72112860	no
MSTRG.17669.1	x	Solyc09g097780.2	SL3.0ch09	72295315-72295562	yes
MSTRG.17702.5	o	Solyc09g098260.2	SL3.0ch09	72610222-72641006	no
MSTRG.17702.6	o	Solyc09g098260.2	SL3.0ch09	72610222-72641006	no
MSTRG.17708.2	j	Solyc09g098330.3	SL3.0ch09	72675381-72682310	yes
MSTRG.17709.1	u	-	SL3.0ch09	72757895-72760550	yes
MSTRG.17736.11	j	Solyc09g098590.3	SL3.0ch09	72858303-72905517	yes
MSTRG.17736.4	j	Solyc09g098550.3	SL3.0ch09	72858303-72905517	yes
MSTRG.17744.1	x	Solyc10g005290.3	SL3.0ch10	213437-213641	yes
MSTRG.1777.2	j	Solyc01g096090.3	SL3.0ch01	87069036-87078039	yes
MSTRG.178.1	u	-	SL3.0ch00	18671773-18672188	yes
MSTRG.17802.4	j	Solyc10g006090.3	SL3.0ch10	797041-819169	no
MSTRG.17837.1	i	Solyc10g006550.2	SL3.0ch10	1106519-1106836	yes
MSTRG.17840.1	x	Solyc10g006570.2	SL3.0ch10	1116472-1117051	yes
MSTRG.17841.3	j	Solyc10g006540.3	SL3.0ch10	1095309-1102616	yes
MSTRG.17860.7	j	Solyc10g006780.3	SL3.0ch10	1215349-1224002	yes
MSTRG.17862.2	j	Solyc10g006830.3	SL3.0ch10	1267894-1275210	yes
MSTRG.17865.1	x	Solyc10g006860.3	SL3.0ch10	1291822-1293050	yes
MSTRG.17874.2	j	Solyc10g006930.3	SL3.0ch10	1353166-1365326	yes
MSTRG.17887.2	j	Solyc10g007130.3	SL3.0ch10	1518287-1526974	yes
MSTRG.17899.1	u	-	SL3.0ch10	1706674-1707027	yes
MSTRG.17900.1	u	-	SL3.0ch10	1707777-1708023	no
MSTRG.17923.1	u	-	SL3.0ch10	1925984-1926917	yes
MSTRG.17950.2	o	Solyc10g007990.3	SL3.0ch10	2131367-2142262	yes
MSTRG.17950.3	j	Solyc10g007990.3	SL3.0ch10	2131367-2142262	yes
MSTRG.17954.1	i	Solyc10g008010.3	SL3.0ch10	2172156-2172511	yes
MSTRG.1796.1	x	Solyc01g096250.2	SL3.0ch01	87211440-87212029	yes
MSTRG.17982.1	u	-	SL3.0ch10	2485831-2486098	yes
MSTRG.17985.1	u	-	SL3.0ch10	2523448-2523841	yes
MSTRG.17986.1	u	-	SL3.0ch10	2527991-2528209	yes
MSTRG.17988.1	u	-	SL3.0ch10	2535788-2536171	yes
MSTRG.17997.1	x	Solyc10g008510.2	SL3.0ch10	2615674-2615898	no
MSTRG.17998.2	j	Solyc10g008515.1	SL3.0ch10	2617773-2622800	yes
MSTRG.18016.1	x	Solyc10g008680.2	SL3.0ch10	2742812-2743581	yes
MSTRG.1803.1	x	Solyc01g096340.3	SL3.0ch01	87289789-87290163	no
MSTRG.18040.2	j	Solyc10g009040.3	SL3.0ch10	3049922-3054858	no
MSTRG.18041.1	j	Solyc10g009045.1	SL3.0ch10	3055230-3059636	yes
MSTRG.18041.3	j	Solyc10g009045.1	SL3.0ch10	3055230-3059636	yes
MSTRG.18049.1	x	Solyc10g009120.2	SL3.0ch10	3119758-3119998	yes
MSTRG.18061.1	o	Solyc10g009280.3	SL3.0ch10	3256137-3260099	yes
MSTRG.18062.1	x	Solyc10g009290.1	SL3.0ch10	3273431-3274761	yes
MSTRG.1807.1	x	Solyc01g096370.3	SL3.0ch01	87325345-87326913	yes
MSTRG.1807.2	x	Solyc01g096370.3	SL3.0ch01	87325345-87326913	no
MSTRG.18073.1	x	Solyc10g009507.1	SL3.0ch10	3654446-3655155	yes
MSTRG.18081.1	j	Solyc10g011680.3	SL3.0ch10	3925749-3926321	no
MSTRG.1810.1	x	Solyc01g096420.3	SL3.0ch01	87398236-87399192	yes
MSTRG.18100.1	i	Solyc10g011980.3	SL3.0ch10	4260793-4261525	yes
MSTRG.18103.1	x	Solyc10g012130.1	SL3.0ch10	4459826-4460046	yes
MSTRG.18107.1	i	Solyc10g012060.3	SL3.0ch10	4384218-4384587	no
MSTRG.18117.2	j	Solyc10g012410.3	SL3.0ch10	5050216-5054335	yes
MSTRG.18118.1	u	-	SL3.0ch10	5443758-5444623	yes
MSTRG.18119.1	u	-	SL3.0ch10	5446846-5447132	yes
MSTRG.18120.1	u	-	SL3.0ch10	5445264-5445528	yes
MSTRG.18121.1	u	-	SL3.0ch10	5447452-5447830	yes
MSTRG.18122.1	u	-	SL3.0ch10	5448543-5448776	yes
MSTRG.18123.1	u	-	SL3.0ch10	5449602-5449851	no
MSTRG.18125.2	j	Solyc10g017530.3	SL3.0ch10	5476486-5492065	no
MSTRG.18135.1	u	-	SL3.0ch10	6143258-6143556	yes
MSTRG.18137.1	i	Solyc10g017890.1	SL3.0ch10	6144359-6144669	yes
MSTRG.18149.1	u	-	SL3.0ch10	7206070-7206460	yes
MSTRG.18159.1	u	-	SL3.0ch10	8575522-8575992	yes
MSTRG.18167.1	u	-	SL3.0ch10	9733347-9733895	yes
MSTRG.18170.7	j	Solyc10g018540.2	SL3.0ch10	8684827-8711210	no
MSTRG.18176.1	u	-	SL3.0ch10	10791550-10796102	yes
MSTRG.18183.2	u	-	SL3.0ch10	12262041-12265331	no
MSTRG.18187.1	u	-	SL3.0ch10	13695241-13701046	yes
MSTRG.18187.2	u	-	SL3.0ch10	13695241-13701046	yes
MSTRG.18194.1	x	Solyc10g024420.2	SL3.0ch10	14070994-14071546	no
MSTRG.18203.1	u	-	SL3.0ch10	19191581-19194491	yes
MSTRG.18203.2	u	-	SL3.0ch10	19191581-19194491	no
MSTRG.18209.1	u	-	SL3.0ch10	20891982-20895196	yes
MSTRG.18210.1	u	-	SL3.0ch10	20914134-20916124	yes
MSTRG.18216.1	u	-	SL3.0ch10	21394136-21394542	yes
MSTRG.18218.1	u	-	SL3.0ch10	21608247-21608545	yes
MSTRG.18219.5	j	Solyc10g039380.2	SL3.0ch10	21521220-21562351	yes
MSTRG.18221.1	u	-	SL3.0ch10	22843762-22844090	yes
MSTRG.18226.5	j	Solyc10g039430.2	SL3.0ch10	21812059-21857010	yes
MSTRG.18226.6	j	Solyc10g039430.2	SL3.0ch10	21812059-21857010	no
MSTRG.18226.7	j	Solyc10g039430.2	SL3.0ch10	21812059-21857010	yes
MSTRG.18227.1	u	-	SL3.0ch10	24748556-24749518	yes
MSTRG.18240.1	u	-	SL3.0ch10	26755646-26755849	yes
MSTRG.18250.4	j	Solyc10g044710.2	SL3.0ch10	27452268-27466835	yes
MSTRG.18253.1	u	-	SL3.0ch10	27973013-27973281	yes
MSTRG.18254.1	u	-	SL3.0ch10	27753769-27757281	yes
MSTRG.18257.5	j	Solyc10g044840.2	SL3.0ch10	28221279-28228823	no
MSTRG.18261.1	u	-	SL3.0ch10	29180390-29180810	no
MSTRG.18262.1	u	-	SL3.0ch10	29181559-29181948	yes
MSTRG.18269.4	j	Solyc10g045190.2	SL3.0ch10	32055728-32060536	yes
MSTRG.18271.1	x	Solyc10g045290.2	SL3.0ch10	32561780-32562084	yes
MSTRG.18278.1	u	-	SL3.0ch10	33157239-33158536	yes
MSTRG.18299.1	u	-	SL3.0ch10	39447785-39448096	yes
MSTRG.18305.1	o	Solyc10g047150.2	SL3.0ch10	39860336-39879867	yes
MSTRG.18305.2	o	Solyc10g047150.2	SL3.0ch10	39860336-39879867	yes
MSTRG.18317.2	u	-	SL3.0ch10	40317618-40319010	yes
MSTRG.18320.1	x	Solyc10g047330.1	SL3.0ch10	40509739-40510066	yes
MSTRG.18329.1	u	-	SL3.0ch10	40736975-40737215	yes
MSTRG.18332.1	i	Solyc10g047470.1	SL3.0ch10	40741049-40741275	yes
MSTRG.18336.1	u	-	SL3.0ch10	42761952-42762327	yes
MSTRG.18337.1	u	-	SL3.0ch10	41595868-41597722	yes
MSTRG.18338.1	u	-	SL3.0ch10	41596478-41596770	yes
MSTRG.18339.1	u	-	SL3.0ch10	42764697-42765080	yes
MSTRG.18348.1	u	-	SL3.0ch10	44157465-44157683	yes
MSTRG.18358.1	u	-	SL3.0ch10	46199723-46200119	yes
MSTRG.18361.1	u	-	SL3.0ch10	46335708-46335946	no
MSTRG.18373.1	x	Solyc10g049980.1	SL3.0ch10	47267731-47268241	yes
MSTRG.18376.1	u	-	SL3.0ch10	47655802-47656020	yes
MSTRG.18378.1	u	-	SL3.0ch10	47724221-47724845	yes
MSTRG.18384.2	j	Solyc10g050220.2	SL3.0ch10	48056506-48069225	yes
MSTRG.18385.1	u	-	SL3.0ch10	48438095-48438400	yes
MSTRG.18386.1	u	-	SL3.0ch10	48438095-48438395	yes
MSTRG.18393.1	u	-	SL3.0ch10	49704670-49705073	yes
MSTRG.18395.1	u	-	SL3.0ch10	49840474-49840880	yes
MSTRG.18397.1	u	-	SL3.0ch10	49859424-49859895	yes
MSTRG.184.1	u	-	SL3.0ch00	19081368-19081685	yes
MSTRG.18402.1	u	-	SL3.0ch10	50469526-50470632	yes
MSTRG.18404.1	u	-	SL3.0ch10	50795740-50795980	yes
MSTRG.18405.1	u	-	SL3.0ch10	50796516-50796807	yes
MSTRG.18406.1	u	-	SL3.0ch10	50797588-50797858	yes
MSTRG.18407.3	j	Solyc10g050540.2	SL3.0ch10	49887300-49921638	no
MSTRG.18416.1	u	-	SL3.0ch10	51098814-51099059	no
MSTRG.18417.1	u	-	SL3.0ch10	51101384-51102162	yes
MSTRG.18419.1	i	Solyc10g050905.1	SL3.0ch10	51090603-51091834	yes
MSTRG.18421.1	u	-	SL3.0ch10	51103908-51104934	yes
MSTRG.18422.1	u	-	SL3.0ch10	51102750-51103225	yes
MSTRG.18425.1	u	-	SL3.0ch10	51112709-51114696	yes
MSTRG.18427.1	u	-	SL3.0ch10	51120274-51121370	yes
MSTRG.18433.1	x	Solyc10g051070.1	SL3.0ch10	51391040-51400927	yes
MSTRG.18435.1	u	-	SL3.0ch10	51280845-51281418	yes
MSTRG.18446.1	o	Solyc10g051270.2	SL3.0ch10	51769432-51772898	yes
MSTRG.18468.1	u	-	SL3.0ch10	54047785-54047997	no
MSTRG.18469.1	u	-	SL3.0ch10	54046000-54046223	no
MSTRG.18470.1	u	-	SL3.0ch10	54216765-54217107	no
MSTRG.18473.1	u	-	SL3.0ch10	54397698-54397964	yes
MSTRG.18501.1	u	-	SL3.0ch10	55598919-55599328	no
MSTRG.18511.1	u	-	SL3.0ch10	55980337-55980594	yes
MSTRG.18512.1	u	-	SL3.0ch10	55980963-55981178	yes
MSTRG.18518.3	j	Solyc10g054930.2	SL3.0ch10	56071810-56077431	yes
MSTRG.18518.5	j	Solyc10g054930.2	SL3.0ch10	56071810-56077431	no
MSTRG.18522.1	u	-	SL3.0ch10	56611769-56614145	no
MSTRG.18522.2	u	-	SL3.0ch10	56611769-56614145	no
MSTRG.18529.5	j	Solyc10g055450.2	SL3.0ch10	56723389-56736471	yes
MSTRG.1853.2	j	Solyc01g096910.3	SL3.0ch01	87783364-87793983	yes
MSTRG.18539.1	x	Solyc10g055770.2	SL3.0ch10	57346558-57347668	yes
MSTRG.1854.1	j	Solyc01g096970.3	SL3.0ch01	87840102-87844577	yes
MSTRG.1854.3	o	Solyc01g096970.3	SL3.0ch01	87840102-87844577	no
MSTRG.18543.1	u	-	SL3.0ch10	57387261-57387510	yes
MSTRG.18547.1	x	Solyc10g055800.2	SL3.0ch10	57357120-57357457	yes
MSTRG.18567.1	u	-	SL3.0ch10	58409487-58409861	no
MSTRG.18574.1	u	-	SL3.0ch10	58486345-58491090	yes
MSTRG.18574.2	u	-	SL3.0ch10	58486345-58491090	yes
MSTRG.18574.3	u	-	SL3.0ch10	58486345-58491090	no
MSTRG.18584.3	j	Solyc10g074910.2	SL3.0ch10	58681873-58693328	yes
MSTRG.1859.2	j	Solyc01g097020.3	SL3.0ch01	87874912-87878940	yes
MSTRG.18597.5	j	Solyc10g075030.2	SL3.0ch10	58784954-58795985	yes
MSTRG.186.1	u	-	SL3.0ch00	19136021-19136452	yes
MSTRG.1861.1	u	-	SL3.0ch01	87914485-87914800	yes
MSTRG.18618.1	u	-	SL3.0ch10	59532647-59533079	yes
MSTRG.18625.5	j	Solyc10g076590.2	SL3.0ch10	59645749-59658219	yes
MSTRG.1863.1	x	Solyc01g097080.1	SL3.0ch01	87915171-87915687	yes
MSTRG.18642.1	x	Solyc10g076840.2	SL3.0ch10	59913386-59913598	yes
MSTRG.18674.1	x	Solyc10g078325.1	SL3.0ch10	60284898-60285138	yes
MSTRG.18677.1	j	Solyc10g078340.2	SL3.0ch10	60289311-60296019	yes
MSTRG.18679.1	j	Solyc10g078420.2	SL3.0ch10	60369444-60376059	yes
MSTRG.1869.2	j	Solyc01g097150.3	SL3.0ch01	87977453-87982818	yes
MSTRG.1870.1	i	Solyc01g097150.3	SL3.0ch01	87979970-87980239	yes
MSTRG.18704.1	i	Solyc10g078720.2	SL3.0ch10	60578427-60578627	yes
MSTRG.18707.2	j	Solyc10g078750.2	SL3.0ch10	60604328-60608699	yes
MSTRG.18728.1	x	Solyc10g079110.2	SL3.0ch10	60847689-60848311	yes
MSTRG.18735.1	x	Solyc10g079170.2	SL3.0ch10	60896613-60897532	yes
MSTRG.18764.1	u	-	SL3.0ch10	61201117-61201586	yes
MSTRG.18766.1	u	-	SL3.0ch10	61323034-61323482	yes
MSTRG.18814.2	j	Solyc10g080280.2	SL3.0ch10	61727053-61733647	no
MSTRG.18816.4	j	Solyc10g080320.2	SL3.0ch10	61735833-61745865	yes
MSTRG.18836.2	j	Solyc10g080530.2	SL3.0ch10	61899524-61902087	no
MSTRG.18859.3	j	Solyc10g080770.2	SL3.0ch10	62092710-62104662	yes
MSTRG.18864.1	i	Solyc10g080815.1	SL3.0ch10	62136443-62136678	yes
MSTRG.18886.3	j	Solyc10g081060.2	SL3.0ch10	62364481-62370230	yes
MSTRG.18915.2	j	Solyc10g081370.2	SL3.0ch10	62587411-62590394	yes
MSTRG.18938.1	x	Solyc10g081680.1	SL3.0ch10	62828877-62829471	yes
MSTRG.18956.1	x	Solyc10g081955.1	SL3.0ch10	63010870-63011713	yes
MSTRG.18958.2	j	Solyc10g081920.2	SL3.0ch10	62983311-62991077	yes
MSTRG.18961.1	i	Solyc10g081980.2	SL3.0ch10	63019432-63019632	yes
MSTRG.18994.1	i	Solyc10g083380.2	SL3.0ch10	63331701-63332537	yes
MSTRG.1902.5	o	Solyc01g097735.1	SL3.0ch01	88328202-88333196	yes
MSTRG.19020.2	j	Solyc10g083800.2	SL3.0ch10	63676830-63688137	no
MSTRG.1903.1	i	Solyc01g097735.1	SL3.0ch01	88331810-88332233	yes
MSTRG.19032.1	u	-	SL3.0ch10	63790658-63791449	yes
MSTRG.19052.1	u	-	SL3.0ch10	63996039-63996450	yes
MSTRG.19069.3	j	Solyc10g084370.2	SL3.0ch10	64063518-64068289	yes
MSTRG.19087.5	j	Solyc10g084745.1	SL3.0ch10	64277690-64283630	yes
MSTRG.19088.1	i	Solyc10g084745.1	SL3.0ch10	64282910-64283296	yes
MSTRG.19090.1	j	Solyc10g084760.2	SL3.0ch10	64292646-64313582	yes
MSTRG.191.1	u	-	SL3.0ch00	19584741-19586564	yes
MSTRG.19102.1	i	Solyc10g084930.2	SL3.0ch10	64405787-64406331	yes
MSTRG.19113.2	j	Solyc10g085060.2	SL3.0ch10	64492976-64502468	yes
MSTRG.19116.1	u	-	SL3.0ch10	64555212-64556119	yes
MSTRG.19123.2	j	Solyc10g085215.1	SL3.0ch10	64608912-64611740	yes
MSTRG.1914.2	i	Solyc01g097820.3	SL3.0ch01	88400145-88400467	yes
MSTRG.19148.1	u	-	SL3.0ch10	64757989-64759112	yes
MSTRG.19154.2	j	Solyc10g085560.2	SL3.0ch10	64802029-64808809	yes
MSTRG.19154.3	j	Solyc10g085560.2	SL3.0ch10	64802029-64808809	yes
MSTRG.19180.1	x	Solyc10g085920.2	SL3.0ch10	65057630-65059306	no
MSTRG.19187.4	j	Solyc10g086000.2	SL3.0ch10	65109853-65120957	no
MSTRG.19189.3	j	Solyc10g085980.2	SL3.0ch10	65093109-65101520	yes
MSTRG.19227.3	j	Solyc10g086570.3	SL3.0ch10	65477131-65483444	yes
MSTRG.19227.4	j	Solyc10g086570.3	SL3.0ch10	65477131-65483444	yes
MSTRG.19245.2	j	Solyc11g005050.2	SL3.0ch11	50285-52179	yes
MSTRG.19311.1	o	Solyc11g005937.1	SL3.0ch11	753413-762293	yes
MSTRG.1932.1	x	Solyc01g098020.2	SL3.0ch01	88517586-88517849	yes
MSTRG.19323.1	x	Solyc11g006030.1	SL3.0ch11	841131-841487	yes
MSTRG.19332.2	o	Solyc11g006115.1	SL3.0ch11	899444-911047	yes
MSTRG.19365.4	j	Solyc11g006510.2	SL3.0ch11	1171824-1181042	yes
MSTRG.19412.1	i	Solyc11g007140.2	SL3.0ch11	1590345-1590653	no
MSTRG.19452.1	u	-	SL3.0ch11	1882153-1882524	yes
MSTRG.19481.1	x	Solyc11g007940.2	SL3.0ch11	2174320-2174873	yes
MSTRG.19482.1	x	Solyc11g007940.2	SL3.0ch11	2175197-2175483	yes
MSTRG.19489.1	x	Solyc11g008080.2	SL3.0ch11	2274159-2274618	yes
MSTRG.19492.3	j	Solyc11g008090.2	SL3.0ch11	2286269-2292284	no
MSTRG.19497.1	x	Solyc11g008140.2	SL3.0ch11	2407674-2407967	no
MSTRG.19510.3	j	Solyc11g008340.2	SL3.0ch11	2533955-2551218	yes
MSTRG.19514.1	u	-	SL3.0ch11	2622324-2622807	yes
MSTRG.19525.2	j	Solyc11g008610.2	SL3.0ch11	2794916-2804813	yes
MSTRG.19537.2	o	Solyc11g008730.2	SL3.0ch11	2904410-2913723	no
MSTRG.19550.1	u	-	SL3.0ch11	3110029-3110408	yes
MSTRG.19556.1	x	Solyc11g008960.2	SL3.0ch11	3111721-3112342	yes
MSTRG.19562.1	x	Solyc11g009020.2	SL3.0ch11	3165613-3165819	yes
MSTRG.19565.5	o	Solyc11g009060.2	SL3.0ch11	3181553-3190728	yes
MSTRG.19580.1	u	-	SL3.0ch11	3323703-3323970	yes
MSTRG.19581.1	u	-	SL3.0ch11	3339731-3340219	yes
MSTRG.196.1	u	-	SL3.0ch00	20483309-20483637	yes
MSTRG.19603.1	j	Solyc11g010490.2	SL3.0ch11	3549611-3559668	no
MSTRG.19625.1	x	Solyc11g010760.1	SL3.0ch11	3795292-3796523	yes
MSTRG.19636.1	j	Solyc11g010870.2	SL3.0ch11	3943380-3952581	yes
MSTRG.1964.6	o	Solyc01g098455.1	SL3.0ch01	88845990-88862681	no
MSTRG.19650.4	j	Solyc11g011085.1	SL3.0ch11	4138960-4168663	no
MSTRG.19673.5	j	Solyc11g011390.2	SL3.0ch11	4456124-4472717	no
MSTRG.19677.1	u	-	SL3.0ch11	4558221-4558728	yes
MSTRG.19683.5	j	Solyc11g011480.2	SL3.0ch11	4527119-4536564	yes
MSTRG.1970.2	j	Solyc01g098630.3	SL3.0ch01	88961192-88969809	yes
MSTRG.1971.1	i	Solyc01g098630.3	SL3.0ch01	88963144-88963387	no
MSTRG.19716.2	j	Solyc11g011980.3	SL3.0ch11	4926748-4932481	no
MSTRG.19718.1	u	-	SL3.0ch11	4991888-4992324	yes
MSTRG.19740.1	o	Solyc11g012260.2	SL3.0ch11	5132205-5133987	yes
MSTRG.19742.2	j	Solyc11g012280.2	SL3.0ch11	5141533-5145598	yes
MSTRG.19765.1	i	Solyc11g012620.2	SL3.0ch11	5408736-5409317	yes
MSTRG.19766.1	i	Solyc11g012620.2	SL3.0ch11	5410402-5412015	yes
MSTRG.19767.1	i	Solyc11g012620.2	SL3.0ch11	5413127-5413569	yes
MSTRG.1977.2	j	Solyc01g098600.3	SL3.0ch01	88950936-88954621	no
MSTRG.19798.1	u	-	SL3.0ch11	5810991-5811244	yes
MSTRG.19805.1	x	Solyc11g013010.2	SL3.0ch11	5872629-5873633	yes
MSTRG.1982.1	i	Solyc01g098520.3	SL3.0ch01	88894175-88894903	yes
MSTRG.19845.2	j	Solyc11g013770.2	SL3.0ch11	7152364-7155713	yes
MSTRG.19855.1	u	-	SL3.0ch11	7560655-7561332	yes
MSTRG.19856.1	u	-	SL3.0ch11	7557902-7558180	yes
MSTRG.19857.1	u	-	SL3.0ch11	7558885-7559356	yes
MSTRG.19862.3	j	Solyc11g017000.2	SL3.0ch11	7715107-7729559	yes
MSTRG.199.1	x	Solyc00g316530.1	SL3.0ch00	20655669-20655923	yes
MSTRG.19900.1	u	-	SL3.0ch11	8711327-8712035	yes
MSTRG.19911.1	u	-	SL3.0ch11	9442744-9443057	yes
MSTRG.19922.1	u	-	SL3.0ch11	9693650-9695959	no
MSTRG.19932.1	u	-	SL3.0ch11	10099533-10101918	yes
MSTRG.19936.1	u	-	SL3.0ch11	10283887-10285647	yes
MSTRG.19936.2	u	-	SL3.0ch11	10283887-10285647	yes
MSTRG.19937.1	j	Solyc11g020210.2	SL3.0ch11	10508511-10510711	yes
MSTRG.19937.3	j	Solyc11g020210.2	SL3.0ch11	10508511-10510711	yes
MSTRG.19937.4	j	Solyc11g020210.2	SL3.0ch11	10508511-10510711	no
MSTRG.19939.1	u	-	SL3.0ch11	10516294-10516671	yes
MSTRG.19956.1	u	-	SL3.0ch11	12037000-12037218	yes
MSTRG.19964.1	u	-	SL3.0ch11	12952798-12954770	yes
MSTRG.19968.1	u	-	SL3.0ch11	13309493-13309702	yes
MSTRG.19986.1	u	-	SL3.0ch11	13405520-13406290	yes
MSTRG.19999.2	j	Solyc11g021360.2	SL3.0ch11	13617668-13620132	yes
MSTRG.20001.1	u	-	SL3.0ch11	13930972-13931722	no
MSTRG.20015.1	u	-	SL3.0ch11	16104158-16105497	yes
MSTRG.20016.1	u	-	SL3.0ch11	16282638-16282899	no
MSTRG.20021.3	j	Solyc11g050890.2	SL3.0ch11	16743600-16746518	no
MSTRG.20022.1	u	-	SL3.0ch11	16747242-16747844	yes
MSTRG.20023.1	u	-	SL3.0ch11	17413112-17413539	yes
MSTRG.20024.1	u	-	SL3.0ch11	17584854-17585064	yes
MSTRG.20036.1	x	Solyc11g027830.2	SL3.0ch11	19135743-19135964	no
MSTRG.20038.1	j	Solyc11g027986.1	SL3.0ch11	20004083-20008594	yes
MSTRG.20041.1	u	-	SL3.0ch11	20235565-20236075	yes
MSTRG.20045.1	u	-	SL3.0ch11	20650977-20652141	yes
MSTRG.20048.1	u	-	SL3.0ch11	21545956-21546964	yes
MSTRG.20049.1	u	-	SL3.0ch11	21552006-21552892	yes
MSTRG.20050.3	j	Solyc11g030380.2	SL3.0ch11	21733123-21738207	yes
MSTRG.20053.4	j	Solyc11g030475.1	SL3.0ch11	21980400-21989240	yes
MSTRG.20056.1	u	-	SL3.0ch11	23258192-23258393	yes
MSTRG.20062.4	j	Solyc11g031970.2	SL3.0ch11	24410120-24414188	yes
MSTRG.20066.1	u	-	SL3.0ch11	25915206-25917965	yes
MSTRG.20068.1	i	Solyc11g032200.2	SL3.0ch11	25940171-25940461	yes
MSTRG.20072.3	j	Solyc11g045670.2	SL3.0ch11	28272934-28277679	no
MSTRG.20073.1	u	-	SL3.0ch11	28888702-28889048	yes
MSTRG.20074.1	u	-	SL3.0ch11	30475642-30475923	yes
MSTRG.20076.1	u	-	SL3.0ch11	30476430-30477692	yes
MSTRG.20080.4	j	Solyc11g045510.2	SL3.0ch11	30601075-30634950	yes
MSTRG.20080.5	j	Solyc11g045510.2	SL3.0ch11	30601075-30634950	yes
MSTRG.20080.7	j	Solyc11g045510.2	SL3.0ch11	30601075-30634950	no
MSTRG.20080.8	j	Solyc11g045510.2	SL3.0ch11	30601075-30634950	no
MSTRG.20083.1	x	Solyc11g045460.2	SL3.0ch11	30669551-30669787	yes
MSTRG.20084.1	u	-	SL3.0ch11	30673546-30673770	no
MSTRG.20085.1	u	-	SL3.0ch11	30674413-30675049	yes
MSTRG.20088.1	u	-	SL3.0ch11	31208810-31209032	yes
MSTRG.20089.3	j	Solyc11g045330.2	SL3.0ch11	31095952-31105840	no
MSTRG.20092.1	i	Solyc11g045270.2	SL3.0ch11	31518315-31518730	yes
MSTRG.20108.1	u	-	SL3.0ch11	31820657-31821382	yes
MSTRG.20111.1	u	-	SL3.0ch11	32203566-32210888	yes
MSTRG.20113.2	j	Solyc11g045100.2	SL3.0ch11	32003504-32011115	yes
MSTRG.20113.3	j	Solyc11g045100.2	SL3.0ch11	32003504-32011115	no
MSTRG.20115.1	i	Solyc11g044950.2	SL3.0ch11	32174346-32174637	no
MSTRG.20117.2	u	-	SL3.0ch11	32231392-32236276	yes
MSTRG.20121.1	x	Solyc11g044910.2	SL3.0ch11	32273558-32274199	yes
MSTRG.20127.1	x	Solyc11g044800.2	SL3.0ch11	32544682-32545573	yes
MSTRG.20135.1	x	Solyc11g044636.1	SL3.0ch11	32651917-32652132	no
MSTRG.20147.1	u	-	SL3.0ch11	33036945-33037230	yes
MSTRG.20150.3	j	Solyc11g044330.2	SL3.0ch11	33173969-33177959	no
MSTRG.20153.2	j	Solyc11g044310.2	SL3.0ch11	33255470-33266777	yes
MSTRG.20169.1	u	-	SL3.0ch11	35777839-35781027	yes
MSTRG.20171.1	u	-	SL3.0ch11	35859856-35860220	no
MSTRG.20189.1	u	-	SL3.0ch11	38373843-38374054	no
MSTRG.20190.1	u	-	SL3.0ch11	38572227-38572996	yes
MSTRG.20196.10	j	Solyc11g040170.2	SL3.0ch11	39434838-39474822	yes
MSTRG.20196.11	j	Solyc11g040173.1	SL3.0ch11	39434838-39474822	yes
MSTRG.20196.8	j	Solyc11g040170.2	SL3.0ch11	39434838-39474822	yes
MSTRG.20196.9	j	Solyc11g040170.2	SL3.0ch11	39434838-39474822	no
MSTRG.202.1	x	Solyc00g320430.1	SL3.0ch00	20738593-20739236	yes
MSTRG.2020.1	x	Solyc01g099140.3	SL3.0ch01	89324600-89324926	yes
MSTRG.20213.1	u	-	SL3.0ch11	43035514-43042128	yes
MSTRG.20213.2	u	-	SL3.0ch11	43035514-43042128	no
MSTRG.20214.1	u	-	SL3.0ch11	43305081-43307776	yes
MSTRG.20217.1	u	-	SL3.0ch11	43808820-43809288	yes
MSTRG.20218.1	u	-	SL3.0ch11	43810469-43810750	no
MSTRG.20219.1	u	-	SL3.0ch11	43811577-43811860	no
MSTRG.20220.1	u	-	SL3.0ch11	43813121-43814052	yes
MSTRG.20231.1	u	-	SL3.0ch11	45655239-45655457	yes
MSTRG.20233.1	i	Solyc11g056410.2	SL3.0ch11	45647259-45647516	yes
MSTRG.20239.1	u	-	SL3.0ch11	47343796-47345081	yes
MSTRG.20255.1	x	Solyc11g062050.1	SL3.0ch11	49163379-49163630	yes
MSTRG.20275.5	j	Solyc11g062300.2	SL3.0ch11	49520370-49575359	yes
MSTRG.20305.1	u	-	SL3.0ch11	50692261-50692805	yes
MSTRG.20310.1	i	Solyc11g065135.1	SL3.0ch11	50771865-50772100	yes
MSTRG.20332.2	j	Solyc11g065490.2	SL3.0ch11	51221467-51230728	yes
MSTRG.20333.6	u	-	SL3.0ch11	51346895-51362958	yes
MSTRG.20338.1	u	-	SL3.0ch11	51502925-51503552	yes
MSTRG.20357.1	u	-	SL3.0ch11	51824811-51825063	yes
MSTRG.20361.5	j	Solyc11g065980.2	SL3.0ch11	51880424-51896992	no
MSTRG.2037.5	j	Solyc01g099300.3	SL3.0ch01	89454114-89477213	yes
MSTRG.2037.6	j	Solyc01g099300.3	SL3.0ch01	89454114-89477213	yes
MSTRG.20371.1	u	-	SL3.0ch11	52049996-52050279	yes
MSTRG.20372.1	u	-	SL3.0ch11	52056130-52056484	yes
MSTRG.20378.5	j	Solyc11g066110.2	SL3.0ch11	52085039-52093680	yes
MSTRG.2041.1	u	-	SL3.0ch01	89538240-89539110	yes
MSTRG.20410.2	j	Solyc11g066530.2	SL3.0ch11	52581784-52582786	no
MSTRG.20411.5	j	Solyc11g066540.2	SL3.0ch11	52581785-52609067	yes
MSTRG.20411.7	j	Solyc11g066540.2	SL3.0ch11	52581785-52609067	no
MSTRG.20415.3	j	Solyc11g066630.2	SL3.0ch11	52691373-52699856	yes
MSTRG.20417.1	x	Solyc11g066670.1	SL3.0ch11	52738808-52739183	yes
MSTRG.20431.3	o	Solyc11g066850.2	SL3.0ch11	52947073-52954447	no
MSTRG.20476.1	i	Solyc11g067215.1	SL3.0ch11	53263332-53263536	yes
MSTRG.20485.1	x	Solyc11g068520.2	SL3.0ch11	53518346-53518728	yes
MSTRG.20486.1	x	Solyc11g068520.2	SL3.0ch11	53518982-53519206	yes
MSTRG.2049.1	i	Solyc01g099460.2	SL3.0ch01	89593062-89593341	no
MSTRG.20498.4	j	Solyc11g068760.2	SL3.0ch11	53683263-53691928	yes
MSTRG.20527.3	j	Solyc11g069040.3	SL3.0ch11	53898718-53914681	yes
MSTRG.2053.1	i	Solyc01g099500.1	SL3.0ch01	89609041-89609685	yes
MSTRG.20533.1	u	-	SL3.0ch11	54003110-54003450	yes
MSTRG.20535.1	j	Solyc11g069130.2	SL3.0ch11	54027104-54035861	no
MSTRG.20553.1	u	-	SL3.0ch11	54231916-54232308	yes
MSTRG.20570.2	j	Solyc11g069510.2	SL3.0ch11	54418851-54423816	yes
MSTRG.20608.2	j	Solyc11g070100.2	SL3.0ch11	54928263-54933991	no
MSTRG.20615.1	u	-	SL3.0ch11	54997721-54999739	yes
MSTRG.20615.3	u	-	SL3.0ch11	54997721-54999739	yes
MSTRG.20630.1	x	Solyc11g071400.1	SL3.0ch11	55180632-55181088	yes
MSTRG.20638.1	i	Solyc11g071450.2	SL3.0ch11	55211087-55211344	yes
MSTRG.2065.4	o	Solyc01g099700.3	SL3.0ch01	89742845-89749498	no
MSTRG.2065.5	i	Solyc01g099700.3	SL3.0ch01	89742845-89749498	yes
MSTRG.2068.3	j	Solyc01g099730.3	SL3.0ch01	89764274-89770061	no
MSTRG.2071.4	j	Solyc01g099745.1	SL3.0ch01	89778208-89782584	yes
MSTRG.20726.1	u	-	SL3.0ch11	56146335-56146963	yes
MSTRG.20728.1	u	-	SL3.0ch11	56153205-56153740	yes
MSTRG.20756.1	u	-	SL3.0ch11	56455443-56455773	yes
MSTRG.20759.1	u	-	SL3.0ch11	56463890-56464117	yes
MSTRG.20760.1	u	-	SL3.0ch11	56467958-56469190	yes
MSTRG.20765.1	x	Solyc11g073110.2	SL3.0ch11	56498580-56498819	yes
MSTRG.20787.5	j	Solyc12g005080.2	SL3.0ch12	34744-45798	yes
MSTRG.20800.1	x	Solyc12g005290.2	SL3.0ch12	178731-180050	yes
MSTRG.20807.1	x	Solyc12g005400.2	SL3.0ch12	236147-237050	yes
MSTRG.20816.2	j	Solyc12g005470.2	SL3.0ch12	276675-286068	no
MSTRG.20825.1	u	-	SL3.0ch12	385234-385517	yes
MSTRG.20832.1	u	-	SL3.0ch12	490186-490447	yes
MSTRG.2084.4	j	Solyc01g099920.3	SL3.0ch01	89915795-89921623	yes
MSTRG.2084.5	j	Solyc01g099920.3	SL3.0ch01	89915795-89921623	no
MSTRG.20843.4	j	Solyc12g005950.2	SL3.0ch12	575323-588074	yes
MSTRG.20843.5	o	Solyc12g005950.2	SL3.0ch12	575323-588074	yes
MSTRG.20844.1	x	Solyc12g005950.2	SL3.0ch12	575404-575938	yes
MSTRG.20857.1	u	-	SL3.0ch12	734994-735294	yes
MSTRG.20868.1	u	-	SL3.0ch12	851845-852469	yes
MSTRG.20871.1	u	-	SL3.0ch12	877944-878531	yes
MSTRG.20887.1	x	Solyc12g006620.2	SL3.0ch12	1094076-1094298	no
MSTRG.20895.4	o	Solyc12g006670.2	SL3.0ch12	1127084-1133374	no
MSTRG.20916.1	x	Solyc12g006970.1	SL3.0ch12	1398135-1399387	yes
MSTRG.20924.1	u	-	SL3.0ch12	1456061-1456890	yes
MSTRG.20928.1	j	Solyc12g007060.1	SL3.0ch12	1498564-1499475	yes
MSTRG.20941.1	x	Solyc12g007180.2	SL3.0ch12	1616515-1616859	yes
MSTRG.20958.3	i	Solyc12g008395.1	SL3.0ch12	1830584-1835832	yes
MSTRG.20963.2	j	Solyc12g008490.2	SL3.0ch12	1891752-1901916	yes
MSTRG.20984.1	i	Solyc12g008710.2	SL3.0ch12	2082292-2082566	no
MSTRG.20998.1	i	Solyc12g008940.2	SL3.0ch12	2249967-2250179	yes
MSTRG.21011.3	j	Solyc12g009080.2	SL3.0ch12	2409183-2413250	yes
MSTRG.21023.1	i	Solyc12g009210.2	SL3.0ch12	2491286-2493207	yes
MSTRG.21028.1	u	-	SL3.0ch12	2533297-2533799	yes
MSTRG.21031.1	x	Solyc12g009310.2	SL3.0ch12	2593414-2593763	yes
MSTRG.21054.1	u	-	SL3.0ch12	2899489-2900871	yes
MSTRG.21068.1	u	-	SL3.0ch12	2981027-2981363	yes
MSTRG.21077.1	x	Solyc12g009920.1	SL3.0ch12	3089779-3093506	yes
MSTRG.21099.1	u	-	SL3.0ch12	3309098-3310459	yes
MSTRG.21105.1	i	Solyc12g010310.2	SL3.0ch12	3371353-3371566	yes
MSTRG.21107.1	i	Solyc12g010310.2	SL3.0ch12	3373595-3373803	yes
MSTRG.21108.1	i	Solyc12g010310.2	SL3.0ch12	3374843-3375100	yes
MSTRG.2112.1	i	Solyc01g100270.3	SL3.0ch01	90219795-90219997	no
MSTRG.2113.3	j	Solyc01g100250.3	SL3.0ch01	90200670-90205632	yes
MSTRG.21141.1	i	Solyc12g010790.2	SL3.0ch12	3711833-3713072	yes
MSTRG.21143.4	j	Solyc12g010830.2	SL3.0ch12	3765675-3770796	no
MSTRG.21163.2	j	Solyc12g011100.2	SL3.0ch12	3961361-3962955	yes
MSTRG.21163.3	j	Solyc12g011100.2	SL3.0ch12	3961361-3962955	yes
MSTRG.21171.1	i	Solyc12g011213.1	SL3.0ch12	4076828-4077123	yes
MSTRG.21179.1	x	Solyc12g011340.2	SL3.0ch12	4190445-4190676	yes
MSTRG.21191.2	j	Solyc12g013550.2	SL3.0ch12	4397928-4403081	yes
MSTRG.21192.2	j	Solyc12g013560.2	SL3.0ch12	4405380-4412383	no
MSTRG.21209.1	j	Solyc12g013830.2	SL3.0ch12	4621639-4623834	yes
MSTRG.21209.3	j	Solyc12g013830.2	SL3.0ch12	4621639-4623834	yes
MSTRG.21210.4	j	Solyc12g013840.2	SL3.0ch12	4630670-4639854	no
MSTRG.21216.1	u	-	SL3.0ch12	4741138-4741635	yes
MSTRG.21241.3	j	Solyc12g014190.2	SL3.0ch12	5033650-5040487	no
MSTRG.21263.6	j	Solyc12g014355.1	SL3.0ch12	5158080-5167650	yes
MSTRG.21275.1	x	Solyc12g014565.1	SL3.0ch12	5563462-5563691	yes
MSTRG.21301.1	o	Solyc12g016203.1	SL3.0ch12	6316514-6334203	yes
MSTRG.21301.2	o	Solyc12g016203.1	SL3.0ch12	6316514-6334203	no
MSTRG.21301.4	j	Solyc12g016203.1	SL3.0ch12	6316514-6334203	no
MSTRG.21309.3	j	Solyc12g017260.2	SL3.0ch12	6446624-6461046	yes
MSTRG.21320.1	u	-	SL3.0ch12	6841431-6842012	yes
MSTRG.21321.10	j	Solyc12g017420.2	SL3.0ch12	6679690-6691960	no
MSTRG.21325.1	i	Solyc12g017510.2	SL3.0ch12	6783147-6783468	no
MSTRG.21330.4	u	-	SL3.0ch12	7205254-7239988	no
MSTRG.21344.1	u	-	SL3.0ch12	9572182-9572407	yes
MSTRG.21349.1	u	-	SL3.0ch12	10305618-10305866	yes
MSTRG.21350.1	u	-	SL3.0ch12	10308804-10309076	yes
MSTRG.21363.1	u	-	SL3.0ch12	11159605-11160556	yes
MSTRG.21376.1	u	-	SL3.0ch12	14400758-14402677	yes
MSTRG.21383.5	j	Solyc12g021313.1	SL3.0ch12	15379472-15410616	yes
MSTRG.21385.1	u	-	SL3.0ch12	18095532-18095848	no
MSTRG.21386.1	u	-	SL3.0ch12	18100794-18101082	no
MSTRG.21388.1	u	-	SL3.0ch12	18102624-18102840	yes
MSTRG.21389.1	u	-	SL3.0ch12	18098550-18098954	no
MSTRG.21390.1	u	-	SL3.0ch12	18096510-18096844	yes
MSTRG.21391.1	u	-	SL3.0ch12	18099659-18099869	no
MSTRG.21392.1	u	-	SL3.0ch12	18101853-18102082	yes
MSTRG.21393.1	u	-	SL3.0ch12	18103242-18103700	yes
MSTRG.21394.1	u	-	SL3.0ch12	18104279-18104867	no
MSTRG.21398.1	u	-	SL3.0ch12	18112322-18113099	no
MSTRG.21399.1	u	-	SL3.0ch12	18113652-18113894	yes
MSTRG.21401.1	u	-	SL3.0ch12	18116927-18118636	yes
MSTRG.21404.4	j	Solyc12g077541.1	SL3.0ch12	19676729-19698506	no
MSTRG.21407.2	j	Solyc12g077467.1	SL3.0ch12	20723624-20735776	no
MSTRG.21408.2	j	Solyc12g077420.2	SL3.0ch12	20739699-20753664	yes
MSTRG.21411.1	u	-	SL3.0ch12	23080269-23080555	yes
MSTRG.21412.1	u	-	SL3.0ch12	23080422-23080752	yes
MSTRG.21416.1	u	-	SL3.0ch12	23475853-23476065	yes
MSTRG.21421.1	u	-	SL3.0ch12	24868058-24868268	yes
MSTRG.21427.1	i	Solyc12g027580.2	SL3.0ch12	24616118-24616428	no
MSTRG.21434.1	u	-	SL3.0ch12	29074258-29074572	yes
MSTRG.21435.2	j	Solyc12g027850.2	SL3.0ch12	27730276-27758286	yes
MSTRG.21436.1	u	-	SL3.0ch12	29075288-29075524	yes
MSTRG.21437.1	u	-	SL3.0ch12	29075676-29084056	yes
MSTRG.21437.2	u	-	SL3.0ch12	29075676-29084056	yes
MSTRG.21438.1	u	-	SL3.0ch12	29075938-29076220	yes
MSTRG.21439.1	u	-	SL3.0ch12	29076504-29081590	yes
MSTRG.21439.2	u	-	SL3.0ch12	29076504-29081590	yes
MSTRG.21439.3	u	-	SL3.0ch12	29076504-29081590	yes
MSTRG.21439.4	u	-	SL3.0ch12	29076504-29081590	no
MSTRG.21442.2	o	Solyc12g070152.1	SL3.0ch12	29714135-29730434	yes
MSTRG.21449.9	j	Solyc12g070280.2	SL3.0ch12	30063047-30097551	yes
MSTRG.21451.1	u	-	SL3.0ch12	31921021-31921254	no
MSTRG.21452.1	u	-	SL3.0ch12	31922007-31922247	yes
MSTRG.21453.1	u	-	SL3.0ch12	32070161-32070839	yes
MSTRG.21455.1	u	-	SL3.0ch12	32072981-32074179	yes
MSTRG.21456.1	u	-	SL3.0ch12	32074514-32075255	yes
MSTRG.21457.1	u	-	SL3.0ch12	32219625-32219852	yes
MSTRG.21458.1	u	-	SL3.0ch12	32220886-32221201	yes
MSTRG.2146.1	i	Solyc01g100630.2	SL3.0ch01	90486478-90487439	yes
MSTRG.21460.1	u	-	SL3.0ch12	32277528-32277834	yes
MSTRG.21470.1	u	-	SL3.0ch12	33942568-33942806	yes
MSTRG.21477.2	o	Solyc12g062860.2	SL3.0ch12	35610918-35619770	no
MSTRG.21489.1	u	-	SL3.0ch12	37778806-37779038	yes
MSTRG.21502.1	u	-	SL3.0ch12	40380351-40380672	yes
MSTRG.21503.1	x	Solyc12g035420.2	SL3.0ch12	40380960-40383159	yes
MSTRG.21523.2	j	Solyc12g036170.2	SL3.0ch12	45247644-45249455	yes
MSTRG.21535.1	u	-	SL3.0ch12	46395119-46396541	yes
MSTRG.21543.1	x	Solyc12g036550.2	SL3.0ch12	47224178-47224486	yes
MSTRG.21563.1	j	Solyc12g038420.2	SL3.0ch12	51015084-51018188	yes
MSTRG.21565.1	u	-	SL3.0ch12	51059390-51059787	yes
MSTRG.21569.1	j	Solyc12g038455.1	SL3.0ch12	51221349-51228027	yes
MSTRG.21571.1	u	-	SL3.0ch12	51412735-51415243	yes
MSTRG.21584.1	u	-	SL3.0ch12	51975735-51976376	yes
MSTRG.21592.1	u	-	SL3.0ch12	53394815-53397392	yes
MSTRG.21603.1	u	-	SL3.0ch12	55237625-55237839	yes
MSTRG.21610.1	u	-	SL3.0ch12	56229051-56229389	no
MSTRG.21620.1	u	-	SL3.0ch12	58062092-58062350	yes
MSTRG.21621.1	u	-	SL3.0ch12	58063517-58063721	yes
MSTRG.21622.1	u	-	SL3.0ch12	58064172-58064433	yes
MSTRG.21623.1	u	-	SL3.0ch12	58067564-58068520	no
MSTRG.21626.1	u	-	SL3.0ch12	58071818-58072389	yes
MSTRG.21629.1	u	-	SL3.0ch12	58076014-58076227	yes
MSTRG.21631.2	j	Solyc12g042110.2	SL3.0ch12	58076553-58079935	yes
MSTRG.21633.2	o	Solyc12g042117.1	SL3.0ch12	58080002-58081144	no
MSTRG.21634.1	o	Solyc12g042120.2	SL3.0ch12	58081221-58082579	yes
MSTRG.21636.1	u	-	SL3.0ch12	58236032-58236244	no
MSTRG.21650.1	u	-	SL3.0ch12	58752432-58752828	no
MSTRG.21668.1	j	Solyc12g042800.2	SL3.0ch12	59147241-59160226	yes
MSTRG.21668.2	j	Solyc12g042800.2	SL3.0ch12	59147241-59160226	no
MSTRG.21668.4	j	Solyc12g042800.2	SL3.0ch12	59147241-59160226	yes
MSTRG.21673.1	j	Solyc12g042990.2	SL3.0ch12	59517789-59526943	yes
MSTRG.21673.3	j	Solyc12g042990.2	SL3.0ch12	59517789-59526943	yes
MSTRG.21673.4	j	Solyc12g042990.2	SL3.0ch12	59517789-59526943	yes
MSTRG.21677.1	x	Solyc12g043090.2	SL3.0ch12	59689729-59689952	yes
MSTRG.21678.1	x	Solyc12g043090.2	SL3.0ch12	59690380-59690592	no
MSTRG.21681.7	j	Solyc12g043000.2	SL3.0ch12	59528940-59544079	yes
MSTRG.21688.1	u	-	SL3.0ch12	60050668-60050977	yes
MSTRG.21693.3	j	Solyc12g044220.2	SL3.0ch12	60035049-60044833	no
MSTRG.21709.4	j	Solyc12g044440.2	SL3.0ch12	60355753-60365961	no
MSTRG.21711.1	u	-	SL3.0ch12	60385525-60386547	no
MSTRG.21712.1	u	-	SL3.0ch12	60387003-60387553	yes
MSTRG.21716.1	u	-	SL3.0ch12	60784803-60785405	yes
MSTRG.21726.5	j	Solyc12g044800.2	SL3.0ch12	61071345-61083045	no
MSTRG.21734.1	u	-	SL3.0ch12	61232545-61234895	yes
MSTRG.2174.1	j	Solyc01g101010.3	SL3.0ch01	90752565-90761484	yes
MSTRG.21766.3	j	Solyc12g049570.2	SL3.0ch12	62145032-62161534	yes
MSTRG.21768.1	u	-	SL3.0ch12	62632802-62633101	yes
MSTRG.21772.7	i	Solyc12g055750.2	SL3.0ch12	62685601-62698477	no
MSTRG.21787.5	j	Solyc12g055940.2	SL3.0ch12	62880020-62887949	yes
MSTRG.21814.1	x	Solyc12g056350.2	SL3.0ch12	63255755-63255973	yes
MSTRG.21823.1	x	Solyc12g056510.2	SL3.0ch12	63396591-63396863	yes
MSTRG.21826.1	u	-	SL3.0ch12	63438836-63439408	yes
MSTRG.2183.1	x	Solyc01g101130.3	SL3.0ch01	90855765-90856220	yes
MSTRG.21839.9	j	Solyc12g056650.2	SL3.0ch12	63578680-63592772	yes
MSTRG.21841.2	j	Solyc12g056780.2	SL3.0ch12	63810921-63814388	yes
MSTRG.21845.4	o	Solyc12g056840.2	SL3.0ch12	63861408-63869588	yes
MSTRG.21852.2	o	Solyc12g056935.1	SL3.0ch12	63952269-63954254	yes
MSTRG.21852.3	o	Solyc12g056935.1	SL3.0ch12	63952269-63954254	no
MSTRG.21854.1	x	Solyc12g056970.1	SL3.0ch12	64006615-64007700	yes
MSTRG.21862.1	x	Solyc12g056995.1	SL3.0ch12	64033722-64034301	yes
MSTRG.21863.1	x	Solyc12g056995.1	SL3.0ch12	64034903-64035291	yes
MSTRG.21912.1	x	Solyc12g088360.2	SL3.0ch12	64754477-64754775	no
MSTRG.21946.1	i	Solyc12g088830.2	SL3.0ch12	65033091-65033383	yes
MSTRG.21955.1	x	Solyc12g089020.2	SL3.0ch12	65161310-65163933	yes
MSTRG.21969.1	x	Solyc12g089160.2	SL3.0ch12	65249488-65250003	no
MSTRG.21976.2	j	Solyc12g089260.2	SL3.0ch12	65347629-65356369	no
MSTRG.22012.2	j	Solyc12g095800.2	SL3.0ch12	65899738-65909191	yes
MSTRG.22013.1	i	Solyc12g095800.2	SL3.0ch12	65901034-65901243	yes
MSTRG.22019.6	j	Solyc12g095880.2	SL3.0ch12	65966553-65975821	yes
MSTRG.22022.1	i	Solyc12g095900.2	SL3.0ch12	65988035-65988497	yes
MSTRG.22023.1	i	Solyc12g095900.2	SL3.0ch12	65988844-65990044	yes
MSTRG.22055.1	x	Solyc12g096260.2	SL3.0ch12	66247377-66247604	yes
MSTRG.2206.7	i	Solyc01g102490.3	SL3.0ch01	91161145-91161442	yes
MSTRG.2206.8	j	Solyc01g102490.3	SL3.0ch01	91154857-91167041	yes
MSTRG.22072.1	x	Solyc12g096490.1	SL3.0ch12	66367425-66367652	yes
MSTRG.22082.1	u	-	SL3.0ch12	66411171-66411578	yes
MSTRG.22085.1	u	-	SL3.0ch12	66441681-66442283	yes
MSTRG.221.2	j	Solyc01g005220.3	SL3.0ch01	173567-180781	yes
MSTRG.22102.1	x	Solyc12g096800.1	SL3.0ch12	66550858-66551477	yes
MSTRG.2215.1	u	-	SL3.0ch01	91268566-91269107	no
MSTRG.22151.1	u	-	SL3.0ch12	67114342-67114819	yes
MSTRG.22153.1	x	Solyc12g098710.2	SL3.0ch12	67109959-67110592	yes
MSTRG.22153.2	x	Solyc12g098710.2	SL3.0ch12	67109959-67110592	yes
MSTRG.2216.1	u	-	SL3.0ch01	91269410-91269673	yes
MSTRG.2217.1	u	-	SL3.0ch01	91277736-91278128	no
MSTRG.22174.2	j	Solyc12g099020.2	SL3.0ch12	67310518-67312225	no
MSTRG.2219.1	u	-	SL3.0ch01	91270926-91271656	no
MSTRG.22213.1	u	-	SL3.0ch12	67642917-67643153	yes
MSTRG.22239.1	u	-	SL3.0ch12	67826516-67827238	yes
MSTRG.223.1	x	Solyc01g005260.3	SL3.0ch01	198497-198825	no
MSTRG.2241.1	u	-	SL3.0ch01	91425797-91426109	yes
MSTRG.2268.1	i	Solyc01g103220.3	SL3.0ch01	91742742-91744799	yes
MSTRG.2318.1	i	Solyc01g103862.1	SL3.0ch01	92258618-92259512	yes
MSTRG.2331.1	x	Solyc01g104000.3	SL3.0ch01	92387293-92387568	yes
MSTRG.2336.1	u	-	SL3.0ch01	92462208-92462586	yes
MSTRG.2353.1	j	Solyc01g104310.3	SL3.0ch01	92619959-92624015	yes
MSTRG.2359.3	j	Solyc01g104410.3	SL3.0ch01	92673587-92680774	no
MSTRG.2359.4	j	Solyc01g104410.3	SL3.0ch01	92673587-92680774	yes
MSTRG.2361.1	i	Solyc01g104435.1	SL3.0ch01	92750227-92750490	yes
MSTRG.2362.3	j	Solyc01g104434.1	SL3.0ch01	92743479-92746083	no
MSTRG.2370.6	j	Solyc01g104432.1	SL3.0ch01	92712167-92724301	no
MSTRG.2380.1	x	Solyc01g104580.3	SL3.0ch01	92931411-92932504	yes
MSTRG.2380.2	x	Solyc01g104580.3	SL3.0ch01	92931411-92932504	no
MSTRG.2386.1	x	Solyc01g104620.3	SL3.0ch01	92952631-92952999	no
MSTRG.2389.2	j	Solyc01g104640.3	SL3.0ch01	92961757-92973768	no
MSTRG.2393.5	j	Solyc01g104685.1	SL3.0ch01	92993371-93008488	yes
MSTRG.2394.1	j	Solyc01g104725.1	SL3.0ch01	93015855-93018430	yes
MSTRG.2395.1	j	Solyc01g104720.3	SL3.0ch01	93010472-93013363	yes
MSTRG.2395.2	j	Solyc01g104720.3	SL3.0ch01	93010472-93013363	yes
MSTRG.2395.4	j	Solyc01g104720.3	SL3.0ch01	93010472-93013363	yes
MSTRG.24.1	u	-	SL3.0ch00	7867059-7867665	yes
MSTRG.2407.2	j	Solyc01g104915.1	SL3.0ch01	93119035-93123953	yes
MSTRG.241.1	i	Solyc01g005460.3	SL3.0ch01	317086-317605	yes
MSTRG.2426.3	j	Solyc01g105140.3	SL3.0ch01	93299492-93307374	yes
MSTRG.2431.2	o	Solyc01g105160.3	SL3.0ch01	93327077-93339116	no
MSTRG.2449.1	x	Solyc01g105435.1	SL3.0ch01	93502578-93502891	yes
MSTRG.2450.1	j	Solyc01g105497.1	SL3.0ch01	93537103-93542725	yes
MSTRG.2450.3	j	Solyc01g105495.1	SL3.0ch01	93537103-93542725	yes
MSTRG.2491.2	o	Solyc01g106050.3	SL3.0ch01	93916190-93927865	yes
MSTRG.2497.2	o	Solyc01g106190.3	SL3.0ch01	94035455-94037998	yes
MSTRG.2498.1	j	Solyc01g106175.1	SL3.0ch01	94012543-94025474	yes
MSTRG.2498.2	j	Solyc01g106175.1	SL3.0ch01	94012543-94025474	yes
MSTRG.2498.3	u	-	SL3.0ch01	94012543-94025474	no
MSTRG.2498.4	j	Solyc01g106175.1	SL3.0ch01	94012543-94025474	yes
MSTRG.2498.5	j	Solyc01g106175.1	SL3.0ch01	94012543-94025474	yes
MSTRG.2498.6	j	Solyc01g106175.1	SL3.0ch01	94012543-94025474	yes
MSTRG.2498.8	j	Solyc01g106175.1	SL3.0ch01	94012543-94025474	yes
MSTRG.25.1	u	-	SL3.0ch00	7868024-7868274	yes
MSTRG.2502.1	o	Solyc01g106290.3	SL3.0ch01	94122326-94124346	yes
MSTRG.2502.3	o	Solyc01g106290.3	SL3.0ch01	94122326-94124346	yes
MSTRG.251.8	j	Solyc01g005575.1	SL3.0ch01	400719-409305	yes
MSTRG.2512.2	j	Solyc01g106310.3	SL3.0ch01	94128635-94130351	yes
MSTRG.2542.1	o	Solyc01g106810.3	SL3.0ch01	94460482-94464476	yes
MSTRG.255.1	u	-	SL3.0ch01	465153-465829	yes
MSTRG.2553.1	u	-	SL3.0ch01	94565639-94566113	yes
MSTRG.2562.4	j	Solyc01g106770.3	SL3.0ch01	94403820-94443295	yes
MSTRG.2591.1	i	Solyc01g107415.1	SL3.0ch01	94885876-94886273	yes
MSTRG.2592.1	i	Solyc01g107415.1	SL3.0ch01	94887520-94887758	yes
MSTRG.2595.4	j	Solyc01g107450.3	SL3.0ch01	94896664-94900889	yes
MSTRG.2595.5	j	Solyc01g107450.3	SL3.0ch01	94896664-94900889	yes
MSTRG.2610.5	j	Solyc01g107510.3	SL3.0ch01	94923184-94939558	no
MSTRG.2636.1	u	-	SL3.0ch01	95260773-95262083	yes
MSTRG.2641.1	i	Solyc01g108035.1	SL3.0ch01	95308708-95308955	yes
MSTRG.2655.1	x	Solyc01g108140.3	SL3.0ch01	95401369-95402661	yes
MSTRG.2658.5	j	Solyc01g108160.3	SL3.0ch01	95418573-95436775	no
MSTRG.2661.2	j	Solyc01g108220.3	SL3.0ch01	95462336-95472015	no
MSTRG.2682.1	u	-	SL3.0ch01	95717872-95718250	yes
MSTRG.2683.1	x	Solyc01g108520.2	SL3.0ch01	95720720-95721029	yes
MSTRG.2696.1	u	-	SL3.0ch01	95839053-95839272	yes
MSTRG.2698.1	u	-	SL3.0ch01	95888844-95889324	yes
MSTRG.2705.1	x	Solyc01g108900.3	SL3.0ch01	95947882-95948100	yes
MSTRG.2706.1	x	Solyc01g108900.3	SL3.0ch01	95948919-95949597	yes
MSTRG.2707.1	x	Solyc01g108900.3	SL3.0ch01	95949968-95950250	yes
MSTRG.2729.1	i	Solyc01g109200.3	SL3.0ch01	96142708-96142926	yes
MSTRG.273.1	u	-	SL3.0ch01	584581-585144	yes
MSTRG.2730.1	j	Solyc01g109220.3	SL3.0ch01	96145582-96150383	yes
MSTRG.2751.1	i	Solyc01g109450.3	SL3.0ch01	96310655-96310897	no
MSTRG.2757.3	j	Solyc01g109520.3	SL3.0ch01	96363456-96367132	yes
MSTRG.2765.2	i	Solyc01g109610.3	SL3.0ch01	96423815-96424114	yes
MSTRG.2771.1	i	Solyc01g109655.1	SL3.0ch01	96476591-96478267	yes
MSTRG.2788.1	u	-	SL3.0ch01	96638245-96638667	yes
MSTRG.2801.2	j	Solyc01g109990.3	SL3.0ch01	96721948-96734364	yes
MSTRG.2811.4	j	Solyc01g110160.3	SL3.0ch01	96844868-96851067	yes
MSTRG.2811.5	j	Solyc01g110160.3	SL3.0ch01	96844868-96851067	yes
MSTRG.2851.4	j	Solyc01g110682.1	SL3.0ch01	97215607-97216908	no
MSTRG.2851.5	u	-	SL3.0ch01	97215607-97216908	no
MSTRG.2855.2	j	Solyc01g110684.1	SL3.0ch01	97218686-97223820	no
MSTRG.2869.2	j	Solyc01g110910.3	SL3.0ch01	97306481-97311824	yes
MSTRG.287.1	i	Solyc01g006000.3	SL3.0ch01	663547-663853	yes
MSTRG.2904.1	i	Solyc01g111330.3	SL3.0ch01	97528692-97529055	yes
MSTRG.2922.1	u	-	SL3.0ch01	97716478-97716817	yes
MSTRG.2932.1	i	Solyc01g111650.3	SL3.0ch01	97771491-97771997	yes
MSTRG.2966.3	j	Solyc01g112020.3	SL3.0ch01	98058452-98064835	no
MSTRG.2996.1	u	-	SL3.0ch02	343975-344329	yes
MSTRG.2997.1	u	-	SL3.0ch02	344847-345501	yes
MSTRG.2998.1	u	-	SL3.0ch02	348438-349316	yes
MSTRG.3000.1	x	Solyc02g043940.1	SL3.0ch02	647633-648329	yes
MSTRG.3003.3	j	Solyc02g055565.1	SL3.0ch02	2236519-2249352	yes
MSTRG.3006.1	u	-	SL3.0ch02	3493773-3496771	yes
MSTRG.3009.1	u	-	SL3.0ch02	3501365-3502381	no
MSTRG.3014.3	j	Solyc02g050180.3	SL3.0ch02	4137645-4171526	no
MSTRG.3016.1	u	-	SL3.0ch02	5150061-5150415	yes
MSTRG.3019.1	u	-	SL3.0ch02	5491126-5492061	yes
MSTRG.3025.1	u	-	SL3.0ch02	6486210-6486944	yes
MSTRG.3027.1	u	-	SL3.0ch02	6951680-6952690	yes
MSTRG.3028.1	o	Solyc02g005140.3	SL3.0ch02	6944141-6950882	yes
MSTRG.3028.2	j	Solyc02g005140.3	SL3.0ch02	6944141-6950882	no
MSTRG.3028.3	j	Solyc02g005140.3	SL3.0ch02	6944141-6950882	yes
MSTRG.3028.4	j	Solyc02g005140.3	SL3.0ch02	6944141-6950882	no
MSTRG.3028.6	u	-	SL3.0ch02	6944141-6950882	no
MSTRG.303.6	o	Solyc01g006190.3	SL3.0ch01	812175-826642	no
MSTRG.3033.4	j	Solyc02g005180.3	SL3.0ch02	7348734-7354686	yes
MSTRG.3034.1	u	-	SL3.0ch02	8018114-8018656	no
MSTRG.3046.1	i	Solyc02g011840.1	SL3.0ch02	14144496-14144758	yes
MSTRG.3049.1	u	-	SL3.0ch02	14187346-14187585	yes
MSTRG.3051.1	u	-	SL3.0ch02	15338585-15339147	yes
MSTRG.3052.1	u	-	SL3.0ch02	15339830-15340059	yes
MSTRG.3057.1	u	-	SL3.0ch02	16188057-16188488	yes
MSTRG.3066.1	u	-	SL3.0ch02	18048436-18048747	no
MSTRG.3067.1	u	-	SL3.0ch02	18531764-18532301	yes
MSTRG.3097.1	u	-	SL3.0ch02	22916061-22917917	yes
MSTRG.3111.3	o	Solyc02g021590.3	SL3.0ch02	23722503-23729046	yes
MSTRG.3113.1	u	-	SL3.0ch02	23944109-23944367	yes
MSTRG.3116.1	x	Solyc02g021690.2	SL3.0ch02	24047484-24047747	no
MSTRG.3117.1	u	-	SL3.0ch02	24053779-24054290	yes
MSTRG.3138.1	j	Solyc02g023997.1	SL3.0ch02	25191566-25197625	yes
MSTRG.3138.3	o	Solyc02g023997.1	SL3.0ch02	25191566-25197625	no
MSTRG.3163.1	u	-	SL3.0ch02	27408862-27410174	yes
MSTRG.3176.1	u	-	SL3.0ch02	27796515-27797029	yes
MSTRG.3180.1	x	Solyc02g032100.3	SL3.0ch02	27991363-27993078	yes
MSTRG.3188.1	u	-	SL3.0ch02	28840972-28841256	no
MSTRG.3206.1	u	-	SL3.0ch02	29989037-29989670	no
MSTRG.322.11	j	Solyc01g006360.3	SL3.0ch01	933932-982178	no
MSTRG.3227.1	o	Solyc02g037590.2	SL3.0ch02	31634990-31639241	yes
MSTRG.324.4	j	Solyc01g006370.3	SL3.0ch01	983202-1005282	yes
MSTRG.3248.1	u	-	SL3.0ch02	32804821-32805275	yes
MSTRG.3249.1	u	-	SL3.0ch02	32818429-32818950	yes
MSTRG.3258.3	j	Solyc02g061810.3	SL3.0ch02	33859258-33869129	no
MSTRG.3260.1	i	Solyc02g061810.3	SL3.0ch02	33864036-33864441	yes
MSTRG.3261.1	i	Solyc02g061810.3	SL3.0ch02	33864935-33865149	yes
MSTRG.3264.1	i	Solyc02g061840.3	SL3.0ch02	33902873-33903087	yes
MSTRG.3265.1	u	-	SL3.0ch02	34013002-34013565	yes
MSTRG.3273.1	u	-	SL3.0ch02	34136038-34136567	no
MSTRG.3277.1	i	Solyc02g062050.2	SL3.0ch02	34178352-34178614	yes
MSTRG.3282.4	j	Solyc02g062180.3	SL3.0ch02	34283314-34289037	no
MSTRG.3292.1	i	Solyc02g062270.3	SL3.0ch02	34423803-34424006	yes
MSTRG.3293.1	i	Solyc02g062270.3	SL3.0ch02	34424279-34425147	yes
MSTRG.3303.1	i	Solyc02g062430.3	SL3.0ch02	34578041-34578564	no
MSTRG.3306.2	j	Solyc02g062520.3	SL3.0ch02	34750490-34761934	no
MSTRG.3306.3	j	Solyc02g062520.3	SL3.0ch02	34750490-34761934	no
MSTRG.3339.1	u	-	SL3.0ch02	35603669-35603901	yes
MSTRG.3344.4	j	Solyc02g063050.3	SL3.0ch02	35612321-35641456	yes
MSTRG.3344.6	j	Solyc02g063050.3	SL3.0ch02	35612321-35641456	yes
MSTRG.3358.1	x	Solyc02g063220.3	SL3.0ch02	35819818-35820051	no
MSTRG.3365.1	o	Solyc02g063280.3	SL3.0ch02	35898313-35901921	yes
MSTRG.3388.1	x	Solyc02g064680.3	SL3.0ch02	36322539-36323093	yes
MSTRG.3402.1	i	Solyc02g064950.3	SL3.0ch02	36620999-36621230	yes
MSTRG.3404.4	j	Solyc02g064960.3	SL3.0ch02	36641329-36645265	yes
MSTRG.3413.1	x	Solyc02g065050.1	SL3.0ch02	36735076-36736667	yes
MSTRG.3416.1	u	-	SL3.0ch02	36860467-36861506	yes
MSTRG.3425.1	x	Solyc02g065230.3	SL3.0ch02	36972083-36972283	yes
MSTRG.3432.1	u	-	SL3.0ch02	37137389-37137843	yes
MSTRG.3474.3	j	Solyc02g066910.3	SL3.0ch02	37737299-37746817	no
MSTRG.3480.5	j	Solyc02g066950.3	SL3.0ch02	37766883-37783405	yes
MSTRG.3485.1	i	Solyc02g067085.1	SL3.0ch02	37879207-37879449	yes
MSTRG.3488.1	i	Solyc02g067160.3	SL3.0ch02	37924782-37925050	no
MSTRG.3490.6	j	Solyc02g067095.1	SL3.0ch02	37887399-37896709	yes
MSTRG.3498.1	j	Solyc02g067275.1	SL3.0ch02	38016446-38026047	yes
MSTRG.350.1	i	Solyc01g006900.3	SL3.0ch01	1473880-1474136	yes
MSTRG.351.1	i	Solyc01g006900.3	SL3.0ch01	1474441-1474934	yes
MSTRG.352.2	j	Solyc01g006880.3	SL3.0ch01	1441707-1458247	no
MSTRG.352.4	j	Solyc01g006880.3	SL3.0ch01	1441707-1458247	no
MSTRG.3520.3	o	Solyc02g067600.1	SL3.0ch02	38312337-38317205	yes
MSTRG.3522.1	x	Solyc02g067620.2	SL3.0ch02	38321149-38321842	no
MSTRG.3523.2	j	Solyc02g067570.3	SL3.0ch02	38289328-38302913	yes
MSTRG.3531.4	j	Solyc02g067740.3	SL3.0ch02	38424334-38429416	no
MSTRG.3535.1	x	Solyc02g067830.3	SL3.0ch02	38515813-38517156	yes
MSTRG.3552.1	i	Solyc02g068040.3	SL3.0ch02	38653197-38653530	yes
MSTRG.3553.1	i	Solyc02g068040.3	SL3.0ch02	38654075-38655042	yes
MSTRG.3554.1	i	Solyc02g068040.3	SL3.0ch02	38655502-38656123	yes
MSTRG.3592.1	x	Solyc02g068430.3	SL3.0ch02	38948170-38948515	yes
MSTRG.3625.1	j	Solyc02g068825.1	SL3.0ch02	39302330-39304524	yes
MSTRG.3625.2	j	Solyc02g068825.1	SL3.0ch02	39302330-39304524	yes
MSTRG.3625.3	j	Solyc02g068825.1	SL3.0ch02	39302330-39304524	yes
MSTRG.3629.3	j	Solyc02g068863.1	SL3.0ch02	39322577-39327657	no
MSTRG.3634.4	j	Solyc02g068930.3	SL3.0ch02	39393573-39403071	yes
MSTRG.364.3	j	Solyc01g007060.3	SL3.0ch01	1594424-1599842	yes
MSTRG.3652.1	j	Solyc02g069220.2	SL3.0ch02	39734318-39740392	yes
MSTRG.3656.1	u	-	SL3.0ch02	39751820-39752655	yes
MSTRG.3673.4	j	Solyc02g069410.3	SL3.0ch02	39874949-39883177	yes
MSTRG.3675.1	i	Solyc02g069490.3	SL3.0ch02	39928099-39928390	yes
MSTRG.369.1	i	Solyc01g007110.3	SL3.0ch01	1659582-1660506	yes
MSTRG.3692.3	j	Solyc02g069720.3	SL3.0ch02	40106417-40112072	yes
MSTRG.3695.1	i	Solyc02g069770.3	SL3.0ch02	40158006-40159237	yes
MSTRG.371.2	j	Solyc01g007140.3	SL3.0ch01	1682725-1702095	yes
MSTRG.3714.1	u	-	SL3.0ch02	40362428-40363931	yes
MSTRG.3732.4	j	Solyc02g070260.3	SL3.0ch02	40587924-40615883	yes
MSTRG.3735.1	x	Solyc02g070390.3	SL3.0ch02	40687278-40687484	yes
MSTRG.374.1	u	-	SL3.0ch01	1768458-1769105	yes
MSTRG.3742.1	x	Solyc02g070460.3	SL3.0ch02	40781631-40782270	yes
MSTRG.3782.4	j	Solyc02g071170.3	SL3.0ch02	41225464-41230030	yes
MSTRG.38.1	i	Solyc00g013137.1	SL3.0ch00	9728119-9729835	yes
MSTRG.3800.3	o	Solyc02g071330.3	SL3.0ch02	41375198-41386676	yes
MSTRG.3810.2	j	Solyc02g071570.3	SL3.0ch02	41540090-41543718	yes
MSTRG.3810.4	j	Solyc02g071570.3	SL3.0ch02	41540090-41543718	no
MSTRG.3818.3	j	Solyc02g071660.3	SL3.0ch02	41598508-41610404	no
MSTRG.3819.1	i	Solyc02g071660.3	SL3.0ch02	41606645-41606951	yes
MSTRG.3828.1	i	Solyc02g071740.3	SL3.0ch02	41678368-41678648	yes
MSTRG.3833.1	i	Solyc02g071830.2	SL3.0ch02	41768913-41769171	yes
MSTRG.3838.5	j	Solyc02g071860.3	SL3.0ch02	41774114-41784057	yes
MSTRG.3852.1	u	-	SL3.0ch02	41922098-41922350	yes
MSTRG.3864.2	j	Solyc02g072190.3	SL3.0ch02	42073823-42075795	yes
MSTRG.3877.1	i	Solyc02g072397.1	SL3.0ch02	42193427-42193634	yes
MSTRG.388.1	i	Solyc01g007790.3	SL3.0ch01	1880788-1881263	yes
MSTRG.3880.1	i	Solyc02g072447.1	SL3.0ch02	42223293-42223513	yes
MSTRG.3886.1	x	Solyc02g072510.3	SL3.0ch02	42258790-42259273	no
MSTRG.3890.1	x	Solyc02g072560.1	SL3.0ch02	42300910-42301775	yes
MSTRG.3911.6	x	Solyc02g076740.2	SL3.0ch02	42423526-42428238	yes
MSTRG.3913.5	j	Solyc02g076760.3	SL3.0ch02	42430773-42435769	yes
MSTRG.3923.1	j	Solyc02g076870.3	SL3.0ch02	42551104-42562388	yes
MSTRG.3927.3	o	Solyc02g076945.1	SL3.0ch02	42616710-42628953	no
MSTRG.395.2	j	Solyc01g007855.1	SL3.0ch01	1949916-1955096	no
MSTRG.3957.3	o	Solyc02g077450.3	SL3.0ch02	42950536-42956953	yes
MSTRG.3957.4	j	Solyc02g077450.3	SL3.0ch02	42950536-42956953	no
MSTRG.3965.1	x	Solyc02g077620.1	SL3.0ch02	43071741-43071949	yes
MSTRG.3974.2	j	Solyc02g077730.3	SL3.0ch02	43175705-43178369	yes
MSTRG.3974.3	j	Solyc02g077730.3	SL3.0ch02	43175705-43178369	yes
MSTRG.3974.4	j	Solyc02g077730.3	SL3.0ch02	43175705-43178369	no
MSTRG.3979.1	u	-	SL3.0ch02	43152621-43153578	yes
MSTRG.3983.2	j	Solyc02g077770.3	SL3.0ch02	43192399-43195345	yes
MSTRG.3985.1	x	Solyc02g077780.3	SL3.0ch02	43196706-43196932	yes
MSTRG.4011.5	j	Solyc02g078210.3	SL3.0ch02	43533897-43543218	yes
MSTRG.4024.1	u	-	SL3.0ch02	43674856-43675056	yes
MSTRG.4034.1	i	Solyc02g078510.3	SL3.0ch02	43737281-43737486	yes
MSTRG.4035.1	x	Solyc02g078510.3	SL3.0ch02	43737979-43738847	yes
MSTRG.4065.3	j	Solyc02g078840.3	SL3.0ch02	44056823-44063339	yes
MSTRG.409.1	j	Solyc01g008010.3	SL3.0ch01	2115988-2120424	yes
MSTRG.4132.1	x	Solyc02g079710.3	SL3.0ch02	44725249-44726909	yes
MSTRG.4150.4	j	Solyc02g079880.3	SL3.0ch02	44830322-44836699	yes
MSTRG.4157.1	x	Solyc02g080090.1	SL3.0ch02	44954994-44955215	yes
MSTRG.418.1	u	-	SL3.0ch01	2225557-2225818	yes
MSTRG.4180.1	x	Solyc02g080320.3	SL3.0ch02	45124040-45124490	yes
MSTRG.4193.3	j	Solyc02g080500.3	SL3.0ch02	45254880-45263943	yes
MSTRG.4211.1	x	Solyc02g080780.3	SL3.0ch02	45464482-45464926	yes
MSTRG.4227.1	u	-	SL3.0ch02	45599250-45599733	no
MSTRG.4228.2	j	Solyc02g080995.1	SL3.0ch02	45621096-45630449	yes
MSTRG.4228.3	j	Solyc02g080995.1	SL3.0ch02	45621096-45630449	yes
MSTRG.4228.4	j	Solyc02g080995.1	SL3.0ch02	45621096-45630449	no
MSTRG.4261.3	j	Solyc02g081430.3	SL3.0ch02	45960177-45967932	yes
MSTRG.4267.1	x	Solyc02g081550.3	SL3.0ch02	46021494-46021733	no
MSTRG.4274.1	x	Solyc02g081500.3	SL3.0ch02	45988619-45989811	yes
MSTRG.4278.3	j	Solyc02g081620.3	SL3.0ch02	46059516-46067140	yes
MSTRG.4284.1	u	-	SL3.0ch02	46111527-46111825	yes
MSTRG.4299.7	j	Solyc02g081920.3	SL3.0ch02	46239319-46250832	yes
MSTRG.4317.1	x	Solyc02g082150.1	SL3.0ch02	46421561-46421762	yes
MSTRG.4339.1	x	Solyc02g082435.1	SL3.0ch02	46682270-46682487	yes
MSTRG.4341.1	i	Solyc02g082440.2	SL3.0ch02	46690003-46690213	no
MSTRG.4344.1	i	Solyc02g082430.3	SL3.0ch02	46675614-46675817	yes
MSTRG.4349.1	u	-	SL3.0ch02	46789143-46789448	yes
MSTRG.4355.1	u	-	SL3.0ch02	46803998-46804223	yes
MSTRG.4357.2	j	Solyc02g082553.1	SL3.0ch02	46781824-46788603	yes
MSTRG.4363.6	o	Solyc02g082630.2	SL3.0ch02	46814774-46825974	no
MSTRG.4364.1	i	Solyc02g082613.1	SL3.0ch02	46821445-46821657	yes
MSTRG.4365.1	i	Solyc02g082630.2	SL3.0ch02	46823768-46824666	no
MSTRG.4368.1	u	-	SL3.0ch02	46833919-46834157	yes
MSTRG.4369.1	u	-	SL3.0ch02	46834635-46835125	yes
MSTRG.4370.1	u	-	SL3.0ch02	46835765-46836054	yes
MSTRG.4391.1	x	Solyc02g082900.3	SL3.0ch02	47089355-47094032	yes
MSTRG.4399.1	u	-	SL3.0ch02	47134121-47134515	yes
MSTRG.4400.1	u	-	SL3.0ch02	47135114-47135831	no
MSTRG.442.1	i	Solyc01g008340.3	SL3.0ch01	2398981-2399488	yes
MSTRG.4420.11	o	Solyc02g083320.3	SL3.0ch02	47324602-47328209	no
MSTRG.4420.12	j	Solyc02g083320.3	SL3.0ch02	47324602-47328209	yes
MSTRG.4432.1	x	Solyc02g083410.3	SL3.0ch02	47385569-47386033	yes
MSTRG.4435.1	x	Solyc02g083450.3	SL3.0ch02	47408866-47409743	yes
MSTRG.4451.2	j	Solyc02g083650.3	SL3.0ch02	47528737-47533169	yes
MSTRG.4456.3	j	Solyc02g083710.3	SL3.0ch02	47563770-47571707	yes
MSTRG.4459.1	x	Solyc02g083820.1	SL3.0ch02	47632923-47633301	yes
MSTRG.4465.3	j	Solyc02g083785.1	SL3.0ch02	47610207-47614984	yes
MSTRG.4468.1	u	-	SL3.0ch02	47664741-47665185	yes
MSTRG.4476.1	o	Solyc02g083960.3	SL3.0ch02	47759299-47766818	yes
MSTRG.4478.4	j	Solyc02g083990.3	SL3.0ch02	47772357-47776809	no
MSTRG.4482.2	j	Solyc02g084020.3	SL3.0ch02	47793278-47799746	yes
MSTRG.4482.3	j	Solyc02g084020.3	SL3.0ch02	47793278-47799746	yes
MSTRG.4482.4	j	Solyc02g084020.3	SL3.0ch02	47793278-47799746	yes
MSTRG.4484.3	o	Solyc02g084117.1	SL3.0ch02	47872362-47880688	yes
MSTRG.4484.4	o	Solyc02g084117.1	SL3.0ch02	47872362-47880688	no
MSTRG.4488.1	j	Solyc02g084280.3	SL3.0ch02	47986387-47995463	yes
MSTRG.45.1	x	Solyc00g013170.1	SL3.0ch00	9742153-9742626	yes
MSTRG.4503.2	j	Solyc02g084550.3	SL3.0ch02	48272898-48277963	yes
MSTRG.4503.3	j	Solyc02g084550.3	SL3.0ch02	48272898-48277963	yes
MSTRG.4522.2	j	Solyc02g084810.3	SL3.0ch02	48534267-48545156	no
MSTRG.4553.6	j	Solyc02g085140.3	SL3.0ch02	48752539-48758415	no
MSTRG.4564.3	j	Solyc02g085285.1	SL3.0ch02	48875089-48885644	yes
MSTRG.4564.5	j	Solyc02g085285.1	SL3.0ch02	48875089-48885644	yes
MSTRG.4564.6	o	Solyc02g085315.1	SL3.0ch02	48875089-48885644	yes
MSTRG.4564.7	j	Solyc02g085285.1	SL3.0ch02	48875089-48885644	yes
MSTRG.4565.1	x	Solyc02g085315.1	SL3.0ch02	48882766-48883183	no
MSTRG.4572.1	u	-	SL3.0ch02	48980318-48980517	no
MSTRG.4573.1	u	-	SL3.0ch02	48981550-48981771	yes
MSTRG.4592.2	j	Solyc02g085670.3	SL3.0ch02	49134307-49149922	yes
MSTRG.4600.3	o	Solyc02g085740.3	SL3.0ch02	49174677-49184222	no
MSTRG.4615.1	u	-	SL3.0ch02	49359341-49359588	yes
MSTRG.4619.3	j	Solyc02g086060.3	SL3.0ch02	49483090-49491116	yes
MSTRG.462.2	j	Solyc01g008700.3	SL3.0ch01	2680876-2685791	no
MSTRG.4625.3	j	Solyc02g085810.3	SL3.0ch02	49219816-49251358	no
MSTRG.4625.6	j	Solyc02g085810.3	SL3.0ch02	49219816-49251358	yes
MSTRG.4653.1	u	-	SL3.0ch02	49878678-49879493	yes
MSTRG.4654.1	u	-	SL3.0ch02	49878738-49879543	no
MSTRG.4655.1	u	-	SL3.0ch02	49880065-49880477	yes
MSTRG.466.1	i	Solyc01g008780.3	SL3.0ch01	2755970-2756211	yes
MSTRG.4667.1	i	Solyc02g086660.3	SL3.0ch02	49945722-49945938	yes
MSTRG.4669.2	j	Solyc02g086670.3	SL3.0ch02	49957509-49964742	yes
MSTRG.4674.1	x	Solyc02g086770.3	SL3.0ch02	50023147-50023808	yes
MSTRG.4677.1	u	-	SL3.0ch02	50070073-50070399	yes
MSTRG.4691.2	x	Solyc02g086990.3	SL3.0ch02	50181989-50184023	yes
MSTRG.4699.1	x	Solyc02g087100.1	SL3.0ch02	50254408-50254904	yes
MSTRG.4709.1	x	Solyc02g087200.1	SL3.0ch02	50306706-50306933	no
MSTRG.4722.1	i	Solyc02g087280.3	SL3.0ch02	50368356-50368699	yes
MSTRG.473.6	j	Solyc01g008890.3	SL3.0ch01	2844218-2852040	no
MSTRG.4735.1	i	Solyc02g087730.3	SL3.0ch02	50681549-50682129	yes
MSTRG.4738.2	j	Solyc02g087620.3	SL3.0ch02	50622692-50642357	yes
MSTRG.4743.1	x	Solyc02g087580.3	SL3.0ch02	50607879-50609412	yes
MSTRG.4762.2	x	Solyc02g087420.2	SL3.0ch02	50515828-50519300	yes
MSTRG.4776.1	x	Solyc02g087950.3	SL3.0ch02	50823627-50823863	no
MSTRG.4780.1	x	Solyc02g088040.1	SL3.0ch02	50897550-50898348	yes
MSTRG.4794.1	x	Solyc02g088210.3	SL3.0ch02	51013263-51014074	no
MSTRG.48.1	u	-	SL3.0ch00	9936008-9936988	yes
MSTRG.4801.2	j	Solyc02g088280.3	SL3.0ch02	51063304-51067684	no
MSTRG.4801.3	j	Solyc02g088280.3	SL3.0ch02	51063304-51067684	no
MSTRG.4801.5	j	Solyc02g088280.3	SL3.0ch02	51063304-51067684	no
MSTRG.4809.1	x	Solyc02g088425.1	SL3.0ch02	51164451-51165360	yes
MSTRG.4854.1	i	Solyc02g088983.1	SL3.0ch02	51542317-51542517	yes
MSTRG.4856.1	u	-	SL3.0ch02	51555691-51555947	no
MSTRG.4857.1	u	-	SL3.0ch02	51556218-51556643	no
MSTRG.4859.1	i	Solyc02g089010.2	SL3.0ch02	51549988-51550850	yes
MSTRG.4867.5	j	Solyc02g088950.2	SL3.0ch02	51507803-51531661	yes
MSTRG.4868.1	i	Solyc02g088950.2	SL3.0ch02	51526493-51526722	yes
MSTRG.4886.1	u	-	SL3.0ch02	51809907-51810379	yes
MSTRG.4888.2	j	Solyc02g089267.1	SL3.0ch02	51786189-51790455	no
MSTRG.4888.4	j	Solyc02g089270.1	SL3.0ch02	51786189-51790455	no
MSTRG.4896.2	j	Solyc02g089390.2	SL3.0ch02	51850816-51871722	yes
MSTRG.4905.1	x	Solyc02g089520.2	SL3.0ch02	51951754-51951973	no
MSTRG.494.1	j	Solyc01g009090.3	SL3.0ch01	3028713-3042442	yes
MSTRG.4940.7	j	Solyc02g089930.3	SL3.0ch02	52236797-52244999	no
MSTRG.4940.8	j	Solyc02g089930.3	SL3.0ch02	52236797-52244999	yes
MSTRG.4940.9	j	Solyc02g089930.3	SL3.0ch02	52236797-52244999	yes
MSTRG.4957.1	x	Solyc02g090110.3	SL3.0ch02	52372969-52373286	yes
MSTRG.4961.1	u	-	SL3.0ch02	52453282-52454112	yes
MSTRG.4970.3	j	Solyc02g090130.3	SL3.0ch02	52383634-52422970	no
MSTRG.4976.1	x	Solyc02g090545.1	SL3.0ch02	52713316-52722703	yes
MSTRG.4979.1	u	-	SL3.0ch02	52737057-52737328	yes
MSTRG.4985.1	j	Solyc02g090450.3	SL3.0ch02	52633725-52647215	yes
MSTRG.4992.1	x	Solyc02g090630.3	SL3.0ch02	52822496-52822793	yes
MSTRG.5022.3	j	Solyc02g091020.2	SL3.0ch02	53088684-53093915	no
MSTRG.5022.4	j	Solyc02g091020.2	SL3.0ch02	53088684-53093915	no
MSTRG.5024.1	x	Solyc02g091040.3	SL3.0ch02	53118855-53119120	yes
MSTRG.5037.1	x	Solyc02g091140.3	SL3.0ch02	53185533-53186148	no
MSTRG.5043.1	u	-	SL3.0ch02	53238215-53238659	yes
MSTRG.5044.18	j	Solyc02g091030.3	SL3.0ch02	53101137-53112792	no
MSTRG.5044.28	j	Solyc02g091030.3	SL3.0ch02	53101137-53112792	yes
MSTRG.5044.30	j	Solyc02g091030.3	SL3.0ch02	53101137-53112792	yes
MSTRG.5064.1	u	-	SL3.0ch02	53419829-53420044	yes
MSTRG.5070.1	x	Solyc02g091510.3	SL3.0ch02	53420671-53420940	yes
MSTRG.5078.3	j	Solyc02g091655.1	SL3.0ch02	53535875-53543356	yes
MSTRG.5078.4	j	Solyc02g091655.1	SL3.0ch02	53535875-53543356	no
MSTRG.5090.5	j	Solyc02g091730.2	SL3.0ch02	53610622-53633403	yes
MSTRG.5101.1	x	Solyc02g092070.3	SL3.0ch02	53919831-53920181	yes
MSTRG.5113.1	x	Solyc02g092220.1	SL3.0ch02	54009250-54009472	yes
MSTRG.5146.1	j	Solyc02g092533.1	SL3.0ch02	54236124-54238915	yes
MSTRG.5146.3	j	Solyc02g092533.1	SL3.0ch02	54236124-54238915	yes
MSTRG.5147.1	u	-	SL3.0ch02	54259518-54259787	yes
MSTRG.5152.6	o	Solyc02g092620.3	SL3.0ch02	54285518-54294548	no
MSTRG.5153.2	j	Solyc02g092660.3	SL3.0ch02	54307331-54313515	no
MSTRG.5177.1	u	-	SL3.0ch02	54544304-54544637	yes
MSTRG.5196.1	u	-	SL3.0ch02	54690106-54690435	yes
MSTRG.5200.6	j	Solyc02g093190.3	SL3.0ch02	54767598-54788970	no
MSTRG.5201.2	j	Solyc02g093160.3	SL3.0ch02	54738267-54745328	yes
MSTRG.5202.5	j	Solyc02g093170.3	SL3.0ch02	54741171-54748074	yes
MSTRG.5206.1	u	-	SL3.0ch02	54857077-54858523	yes
MSTRG.5212.3	j	Solyc02g093320.3	SL3.0ch02	54858874-54862336	no
MSTRG.5230.5	j	Solyc02g093470.3	SL3.0ch02	54966204-54971015	yes
MSTRG.5236.1	u	-	SL3.0ch02	55017799-55018390	yes
MSTRG.5238.1	x	Solyc02g093550.3	SL3.0ch02	55019487-55020555	yes
MSTRG.5286.3	j	Solyc02g094170.3	SL3.0ch02	55418234-55423544	no
MSTRG.5288.1	x	Solyc02g094170.3	SL3.0ch02	55419289-55419509	yes
MSTRG.5296.1	i	Solyc02g094220.2	SL3.0ch02	55456495-55456721	yes
MSTRG.5299.2	j	Solyc02g094250.3	SL3.0ch02	55476258-55480593	yes
MSTRG.5320.4	j	Solyc02g094560.3	SL3.0ch02	55720820-55739411	yes
MSTRG.5322.4	j	Solyc02g094500.3	SL3.0ch02	55640327-55670771	yes
MSTRG.5330.1	i	Solyc03g005030.3	SL3.0ch03	37051-37682	no
MSTRG.5336.6	o	Solyc03g005090.3	SL3.0ch03	64401-68819	yes
MSTRG.5339.2	j	Solyc03g005060.3	SL3.0ch03	45463-51640	no
MSTRG.5343.3	o	Solyc03g005120.3	SL3.0ch03	75615-81266	yes
MSTRG.537.1	u	-	SL3.0ch01	4336347-4336725	yes
MSTRG.5375.1	x	Solyc03g005580.2	SL3.0ch03	422427-422702	no
MSTRG.5380.1	i	Solyc03g005690.3	SL3.0ch03	499891-500092	yes
MSTRG.5392.1	x	Solyc03g005880.3	SL3.0ch03	594169-594384	no
MSTRG.5412.2	j	Solyc03g006280.3	SL3.0ch03	891371-897295	yes
MSTRG.5415.2	j	Solyc03g006310.3	SL3.0ch03	909557-914479	yes
MSTRG.5415.6	j	Solyc03g006310.3	SL3.0ch03	909557-914479	yes
MSTRG.5425.3	j	Solyc03g006130.3	SL3.0ch03	782757-790306	no
MSTRG.5427.1	j	Solyc03g006385.1	SL3.0ch03	983421-986181	yes
[truncated: 611 more rows]
