# Supplementary material for: Genome-wide analysis uncovers tomato leaf lncRNAs transcriptionally active upon Pseudomonas syringae pv. tomato challenge
Source: Sci Rep. 2021 Dec 31;11:24523. doi: 10.1038/s41598-021-04005-0 (PMC8720101; doi:10.1038/s41598-021-04005-0)
Supplement: Supplementary file 4 — Supplementary Table S3. [file 41598_2021_4005_MOESM4_ESM.xlsx]

## Sheet: blastn_out_fmt6
Table S3. Blastn output using lncRNAs predicted in this work as query and those predicted previously as database. See Materials and Methods for more detail. Note that some alignments are fragmented because for most of the lncRNAs predicted in previous works their genomic locus information available.
query	subject	percent identity	alignment length	number of mismatches	gaps	query start	query end	subject start	subject end	expect	score
MSTRG.10.2	wang2018_S_slylnc1773	99.89	912	0	1	364	1275	637	1547	0	1618
MSTRG.10.2	wang2018_S_slylnc1773	100	687	0	0	1760	2446	2349	3035	0	1269
MSTRG.10.2	wang2018_S_slylnc1773	100	489	0	0	1274	1762	1746	2234	0	904
MSTRG.10.2	wang2018_S_slylnc1773	99.73	371	1	0	1	371	192	562	0	680
MSTRG.10.2	wang2018_S_slylnc1773	93.458	107	7	0	628	734	799	905	8e-38	159
MSTRG.10.2	wang2018_S_slylnc1773	93.458	107	7	0	527	633	900	1006	8e-38	159
MSTRG.10.3	wang2018_S_slylnc1773	99.929	1401	0	1	1	1401	148	1547	0	2459
MSTRG.10.3	wang2018_S_slylnc1773	100	642	0	0	1886	2527	2349	2990	0	1186
MSTRG.10.3	wang2018_S_slylnc1773	100	489	0	0	1400	1888	1746	2234	0	904
MSTRG.10.3	wang2018_S_slylnc1773	93.458	107	7	0	754	860	799	905	8.24e-38	159
MSTRG.10.3	wang2018_S_slylnc1773	93.458	107	7	0	653	759	900	1006	8.24e-38	159
MSTRG.10.4	wang2018_S_slylnc1773	99.937	1599	0	1	362	1960	637	2234	0	2887
MSTRG.10.4	wang2018_S_slylnc1773	99.729	369	1	0	1	369	194	562	0	676
MSTRG.10.4	wang2018_S_slylnc1773	100	271	0	0	1958	2228	2349	2619	1.05e-140	501
MSTRG.10.4	wang2018_S_slylnc1773	93.458	107	7	0	626	732	799	905	7.25e-38	159
MSTRG.10.4	wang2018_S_slylnc1773	93.458	107	7	0	525	631	900	1006	7.25e-38	159
MSTRG.10.5	wang2018_S_slylnc1773	100	490	0	0	331	820	1745	2234	0	905
MSTRG.10.5	wang2018_S_slylnc1773	100	333	0	0	1	333	225	557	1.67e-175	616
MSTRG.10.5	wang2018_S_slylnc1773	100	233	0	0	818	1050	2349	2581	6.48e-120	431
MSTRG.13.1	CNT204071	100	427	0	0	1	427	57	483	0	693
MSTRG.13.2	CNT204071	98.78	410	0	1	1	410	79	483	9.63e-180	628
MSTRG.15.1	wang2015_plus_Slylnc0111	100	186	0	0	156	341	298	483	2.69e-94	344
MSTRG.15.1	wang2015_plus_Slylnc0111	100	51	0	0	1	51	143	193	2.99e-19	95.3
MSTRG.38.1	CNT202998	95.941	271	8	1	722	989	430	700	2.3e-121	436
MSTRG.48.1	zhou2019_TCONS_00000250	100	652	0	0	330	981	707	56	0	1083
MSTRG.48.1	zhou2019_TCONS_00000250	100	269	0	0	1	269	1036	768	5.88e-140	497
MSTRG.55.1	wang2018_S_slylnc0987	88.312	308	36	0	774	1081	5240	4933	1.94e-101	370
MSTRG.72.1	zhou2019_TCONS_00002447	98.039	51	1	0	1	51	104	154	9.38e-18	89.8
MSTRG.79.1	CNT201958	100	1425	0	0	1	1425	71	1495	0	2599
MSTRG.79.2	CNT201959	100	1132	0	0	1	1132	46	1177	0	2058
MSTRG.84.1	wang2018_S_slylnc0710	98.113	530	9	1	1	530	11305	11833	0	922
MSTRG.105.1	zhou2019_TCONS_00000295	100	112	0	0	1	112	773	884	2.7e-53	207
MSTRG.105.1	zhou2019_TCONS_00000295	100	80	0	0	178	257	950	1029	1.66e-35	148
MSTRG.130.1	CNT202998	96.183	262	7	1	1	259	439	700	2.86e-118	425
MSTRG.135.2	zhou2019_TCONS_00000316	100	421	0	0	294	714	421	1	0	778
MSTRG.144.1	CNT203059	100	370	0	0	25	394	1161	792	0	658
MSTRG.144.1	CNT203059	85.542	249	23	10	148	392	1159	920	2.53e-65	248
MSTRG.144.1	CNT203059	85.057	261	25	11	14	266	1048	794	2.55e-60	231
MSTRG.145.1	zhou2019_TCONS_00000138	99.928	1387	0	1	509	1895	1	1386	0	2377
MSTRG.149.1	wang2018_S_slylnc0220	96.045	177	7	0	101	277	240	64	6.18e-70	263
MSTRG.154.1	zhou2019_TCONS_00000144	100	529	0	0	2	530	558	30	0	977
MSTRG.166.1	wang2018_S_slylnc1621	92.366	131	10	0	17	147	4950	4820	7.24e-47	187
MSTRG.164.1	zhou2019_TCONS_00000341	100	988	0	0	1	988	11	998	0	1825
MSTRG.171.1	CNT202697	100	345	0	0	1	345	1916	2260	0	638
MSTRG.178.1	zhou2019_TCONS_00000167	100	410	0	0	7	416	468	59	0	691
MSTRG.184.1	wang2018_S_slylnc0036	100	287	0	0	32	318	54	340	1.08e-142	505
MSTRG.191.1	zhou2019_TCONS_00000176	100	740	0	0	1085	1824	1044	1783	0	1334
MSTRG.191.1	zhou2019_TCONS_00000176	100	326	0	0	42	367	1	326	2.28e-171	603
MSTRG.191.1	zhou2019_TCONS_00000176	100	176	0	0	612	787	571	746	5.52e-88	326
MSTRG.191.1	zhou2019_TCONS_00000176	100	134	0	0	421	554	380	513	1.23e-64	248
MSTRG.191.1	zhou2019_TCONS_00000176	82.99	194	20	13	1	186	145	333	4.58e-39	163
MSTRG.191.1	zhou2019_TCONS_00000176	100	72	0	0	847	918	806	877	3.59e-30	134
MSTRG.191.1	zhou2019_TCONS_00000176	83.333	144	14	10	228	367	1	138	2.16e-27	124
MSTRG.199.1	wang2018_S_slylnc1788	100	90	0	0	1	90	2335	2246	4.55e-41	167
MSTRG.273.1	zhou2019_TCONS_00000443	100	537	0	0	1	537	25	561	0	955
MSTRG.364.3	zhou2019_TCONS_00000531	100	150	0	0	181	330	2776	2925	2.67e-74	278
MSTRG.364.3	zhou2019_TCONS_00000531	100	99	0	0	1	99	435	533	5.98e-46	183
MSTRG.364.3	zhou2019_TCONS_00000531	100	86	0	0	97	182	1318	1403	1.01e-38	159
MSTRG.371.2	zhou2019_TCONS_00003023	99.697	330	0	1	108	436	330	1	5.22e-172	603
MSTRG.442.1	wang2018_S_slylnc1300	85.371	499	48	14	1	495	22013	22490	3.84e-139	494
MSTRG.494.1	zhou2019_TCONS_00000656	100	876	0	0	33	908	888	13	0	1567
MSTRG.537.1	wang2018_S_slylnc0054	100	379	0	0	1	379	384	6	0	701
MSTRG.537.1	wang2018_S_slylnc0054	95.349	86	2	2	84	167	227	142	1.97e-31	135
MSTRG.537.1	wang2018_S_slylnc0054	95.349	86	2	2	158	243	301	218	1.97e-31	135
MSTRG.580.1	CNT203123	100	208	0	0	1	208	436	643	9.24e-107	385
MSTRG.592.1	CNT20217	100	337	0	0	1	337	106	442	3.04e-178	623
MSTRG.594.1	CNT204201	100	1182	0	0	1	1182	52	1233	0	2098
MSTRG.594.1	CNT204201	100	176	0	0	1283	1458	1334	1509	4.39e-88	326
MSTRG.598.1	zhou2019_TCONS_00003240	99.886	874	0	1	955	1827	920	47	0	1419
MSTRG.599.1	zhou2019_TCONS_00000759	100	195	0	0	1	195	1240	1434	1.59e-98	361
MSTRG.605.1	wang2018_S_slylnc1782	100	765	0	0	294	1058	289	1053	0	1384
MSTRG.605.1	wang2018_S_slylnc1782	100	249	0	0	6	254	1	249	8.33e-129	460
MSTRG.604.1	zhou2019_TCONS_00000766	100	369	0	0	1	369	694	1062	0	682
MSTRG.608.2	CNT203069	100	361	0	0	1	361	151	511	0	667
MSTRG.617.1	zhou2019_TCONS_00000774	100	234	0	0	1	234	1308	1541	3.69e-121	433
MSTRG.628.2	zhou2019_TCONS_00000783	100	530	0	0	1	530	1130	1659	0	979
MSTRG.628.2	zhou2019_TCONS_00000783	100	433	0	0	606	1038	4081	4513	0	800
MSTRG.628.2	zhou2019_TCONS_00000783	100	78	0	0	529	606	2988	3065	9.48e-34	145
MSTRG.632.1	wang2018_S_slylnc0068	100	1278	0	0	438	1715	3099	1822	0	2309
MSTRG.632.1	wang2018_S_slylnc0068	100	405	0	0	1	405	3536	3132	0	749
MSTRG.632.1	wang2018_S_slylnc0068	100	187	0	0	1799	1985	1738	1552	2.8e-86	320
MSTRG.638.1	zhou2019_TCONS_00000793	100	930	0	0	1	930	1607	678	0	1570
MSTRG.640.1	cui2017_plus_lncRNA04516	100	1268	0	0	35	1302	1	1268	0	2172
MSTRG.640.1	cui2017_plus_lncRNA04516	100	488	0	0	1766	2253	1732	2219	0	902
MSTRG.640.1	cui2017_plus_lncRNA04516	100	357	0	0	1380	1736	1346	1702	0	660
MSTRG.647.1	wang2015_plus_Slylnc0382	83.921	454	39	15	1	426	575	128	5.76e-112	403
MSTRG.652.1	wang2015_plus_Slylnc0065	100	326	0	0	1	326	458	133	3.94e-172	603
MSTRG.653.1	wang2018_S_slylnc0070	100	864	0	0	1	864	1586	2449	0	1533
MSTRG.654.1	wang2018_S_slylnc1800	100	378	0	0	1	378	268	645	0	699
MSTRG.655.1	zhou2019_TCONS_00000809	100	266	0	0	1	266	269	4	4.26e-121	433
MSTRG.658.1	wang2018_S_slylnc1438	97.333	75	2	0	256	330	326	252	2.87e-29	128
MSTRG.685.1	wang2018_S_slylnc0075	100	201	0	0	120	320	3625	3825	9.02e-94	342
MSTRG.685.1	wang2018_S_slylnc0075	100	122	0	0	1	122	637	758	9.48e-59	226
MSTRG.687.1	wang2018_S_slylnc1408	83.333	144	9	11	21	152	5373	5513	1.05e-26	119
MSTRG.687.1	wang2018_S_slylnc1408	94.828	58	2	1	153	209	5461	5518	8.2e-18	89.8
MSTRG.695.1	wang2018_S_slylnc1639	86.916	321	28	6	49	368	5481	5174	3.25e-95	348
MSTRG.696.1	CNT204206	100	1166	0	0	1	1166	62	1227	0	2121
MSTRG.696.2	zhou2019_TCONS_00000815	100	473	0	0	110	582	810	338	0	874
MSTRG.709.1	wang2015_plus_Slylnc0071	100	409	0	0	1	409	1525	1117	0	756
MSTRG.711.1	CNT202731	91.441	222	18	1	1	222	3998	4218	2.86e-82	303
MSTRG.712.1	wang2018_S_slylnc1901	90.535	243	23	0	1	243	13226	13468	8.7e-88	322
MSTRG.719.4	zhou2019_TCONS_00003304	100	313	0	0	20	332	608	296	6.57e-165	579
MSTRG.719.5	zhou2019_TCONS_00003304	100	314	0	0	23	336	608	295	1.85e-165	580
MSTRG.718.1	zhou2019_TCONS_00003305	100	284	0	0	25	308	1413	1696	1.02e-148	525
MSTRG.726.1	CNT20726	100	444	0	0	1	444	805	1248	0	780
MSTRG.725.1	CNT20726	100	329	0	0	1	329	1730	2058	8.3e-174	608
MSTRG.729.3	CNT204150	96.466	481	16	1	21	501	129	608	0	745
MSTRG.728.1	CNT204149	100	428	0	0	1	428	1344	1771	0	743
MSTRG.739.1	wang2018_S_slylnc0082	100	633	0	0	211	843	2293	2925	0	1110
MSTRG.739.1	wang2018_S_slylnc0082	100	145	0	0	1	145	2081	2225	4.29e-71	268
MSTRG.741.2	wang2018_S_slylnc2016	99.497	199	0	1	73	270	33213	33015	5.12e-99	361
MSTRG.741.4	wang2018_S_slylnc2016	100	235	0	0	95	329	33249	33015	2.68e-121	435
MSTRG.741.5	wang2018_S_slylnc2016	100	159	0	0	55	213	33173	33015	4.23e-79	294
MSTRG.757.2	cui2017_plus_lncRNA41716	100	95	0	0	499	593	2345	2439	2.29e-43	176
MSTRG.757.2	cui2017_plus_lncRNA41716	89.764	127	13	0	600	726	2487	2613	1.79e-39	163
MSTRG.759.1	CNT201147	100	302	0	0	19	320	302	1	9.71e-159	558
MSTRG.761.2	cui2017_plus_lncRNA04746	100	446	0	0	72	517	812	1257	0	824
MSTRG.761.2	cui2017_plus_lncRNA04746	100	73	0	0	1	73	629	701	2.73e-31	135
MSTRG.774.1	CNT2023	100	467	0	0	13	479	1	467	0	863
MSTRG.779.1	zhou2019_TCONS_00000870	100	521	0	0	1	521	651	131	0	963
MSTRG.780.1	zhou2019_TCONS_00000871	100	104	0	0	142	245	144	247	7.18e-49	193
MSTRG.780.1	zhou2019_TCONS_00000871	100	101	0	0	1	101	3	103	3.34e-47	187
MSTRG.792.2	zhou2019_TCONS_00003369	100	565	0	0	1	565	1842	2406	0	944
MSTRG.792.2	zhou2019_TCONS_00003369	100	108	0	0	564	671	3138	3245	1.29e-50	200
MSTRG.804.1	CNT203315	100	225	0	0	1	225	455	679	3.58e-116	416
MSTRG.806.2	zhou2019_TCONS_00003380	100	1406	0	0	598	2003	8090	9495	0	2571
MSTRG.806.2	zhou2019_TCONS_00003380	100	303	0	0	295	597	379	681	2.03e-147	523
MSTRG.806.2	zhou2019_TCONS_00003380	100	248	0	0	1	248	85	332	5.79e-128	459
MSTRG.808.2	CNT203131	99.675	308	1	0	240	547	1175	1482	2.45e-151	534
MSTRG.808.2	CNT203131	100	175	0	0	69	243	171	345	5.76e-88	324
MSTRG.808.4	wang2018_S_slylnc1157	89.879	247	23	2	123	367	14042	13796	6.39e-86	316
MSTRG.808.4	wang2018_S_slylnc1157	85.577	104	13	1	3	106	14249	14148	4.19e-23	108
MSTRG.809.1	zhou2019_TCONS_00000893	100	774	0	0	1	774	825	52	0	1430
MSTRG.812.1	wang2015_plus_Slylnc0088	100	190	0	0	1	190	729	918	9.37e-97	351
MSTRG.814.1	CNT20427	100	521	0	0	1	521	165	685	0	915
MSTRG.821.1	zhou2019_TCONS_00003389	100	208	0	0	77	284	227	20	1.59e-106	385
MSTRG.822.1	CNT20388	100	2982	0	0	2004	4985	2071	5052	0	5507
MSTRG.822.1	CNT20388	100	718	0	0	949	1666	1016	1733	0	1227
MSTRG.822.1	CNT20388	100	581	0	0	300	880	367	947	0	981
MSTRG.822.1	CNT20388	100	248	0	0	1	248	68	315	1.51e-127	459
MSTRG.822.1	CNT20388	100	158	0	0	1733	1890	1800	1957	1.62e-77	292
MSTRG.822.1	CNT20388	100	56	0	0	5065	5120	5132	5187	8.16e-21	104
MSTRG.827.1	zhou2019_TCONS_00003394	100	413	0	0	1	413	45	457	0	730
MSTRG.830.1	zhou2019_TCONS_00003397	100	247	0	0	1	247	250	4	2.33e-128	457
MSTRG.837.1	CNT201761	100	280	0	0	1	280	146	425	1.59e-135	481
MSTRG.842.1	zhou2019_TCONS_00003407	100	485	0	0	1	485	2650	3134	0	896
MSTRG.854.1	wang2015_plus_Slylnc0096	99.752	404	0	1	1	403	406	3	0	739
MSTRG.885.1	CNT20294	100	567	0	0	1	567	2437	3003	0	989
MSTRG.906.1	wang2015_plus_Slylnc1113	81.013	158	28	1	409	564	1874	1717	7.05e-28	124
MSTRG.910.1	CNT202567	100	393	0	0	1	393	1549	1941	0	701
MSTRG.912.1	CNT202567	100	362	0	0	1	362	148	509	0	669
MSTRG.920.1	zhou2019_TCONS_00000976	100	438	0	0	1	438	525	88	0	809
MSTRG.925.1	cui2017_plus_lncRNA11688	77.397	292	54	11	1	283	526	238	7.01e-40	163
MSTRG.954.1	CNT202051	100	355	0	0	1	355	113	467	2.49e-179	627
MSTRG.955.1	CNT202051	100	667	0	0	411	1077	1135	1801	0	1203
MSTRG.955.1	CNT202051	100	356	0	0	1	356	725	1080	0	658
MSTRG.959.1	cui2017_plus_lncRNA02158	100	579	0	0	256	834	1002	424	0	1018
MSTRG.959.2	cui2017_plus_lncRNA02158	100	556	0	0	273	828	1011	456	0	976
MSTRG.959.3	cui2017_plus_lncRNA02158	100	1705	0	0	133	1837	2193	489	0	3123
MSTRG.959.4	cui2017_plus_lncRNA02158	100	140	0	0	118	257	725	586	7.36e-69	259
MSTRG.959.4	cui2017_plus_lncRNA02158	99.187	123	1	0	1	123	961	839	9.66e-58	222
MSTRG.971.1	wang2018_S_slylnc0125	100	539	0	0	1	539	5679	6217	0	996
MSTRG.982.1	wang2018_S_slylnc1784	100	307	0	0	1	307	3178	3484	1.31e-161	568
MSTRG.1025.1	CNT201961	85.333	150	22	0	242	391	1019	870	1.57e-37	156
MSTRG.1027.1	wang2015_plus_Slylnc0107	100	205	0	0	2	206	482	278	4.25e-105	379
MSTRG.1035.3	wang2018_S_slylnc1741	89.474	57	6	0	18	74	57748	57692	2.03e-12	73.1
MSTRG.1129.1	CNT202829	100	614	0	0	1	614	19	632	0	1068
MSTRG.1156.5	wang2018_S_slylnc1802	100	374	0	0	1	374	8936	8563	0	691
MSTRG.1162.2	CNT20791	100	142	0	0	1	142	142	1	8.45e-70	263
MSTRG.1197.1	wang2015_plus_Slylnc0111	100	244	0	0	135	378	264	507	1.72e-126	451
MSTRG.1197.1	wang2015_plus_Slylnc0111	100	64	0	0	1	64	130	193	1.98e-26	119
MSTRG.1208.2	wang2018_S_slylnc0136	100	741	0	0	1	741	151	891	0	1314
MSTRG.1208.2	wang2018_S_slylnc0136	100	596	0	0	739	1334	2481	3076	0	1101
MSTRG.1219.1	CNT201318	100	209	0	0	1	209	115	323	2.62e-97	353
MSTRG.1245.3	wang2018_S_slylnc0139	100	889	0	0	252	1140	641	1529	0	1565
MSTRG.1304.1	wang2018_S_slylnc0140	100	802	0	0	1	802	66	867	0	1482
MSTRG.1311.2	zhou2019_TCONS_00003818	100	70	0	0	1	70	196	127	5.45e-30	130
MSTRG.1320.1	CNT202353	100	425	0	0	50	474	1	425	0	785
MSTRG.1379.1	wang2018_S_slylnc1788	89.714	175	18	0	1027	1201	2445	2619	1.41e-57	224
MSTRG.1414.4	zhou2019_TCONS_00003913	100	532	0	0	398	929	554	23	0	909
MSTRG.1414.4	zhou2019_TCONS_00003913	100	91	0	0	241	331	711	621	4.06e-32	139
MSTRG.1530.4	zhou2019_TCONS_00001541	100	342	0	0	257	598	17953	18294	0	632
MSTRG.1530.4	zhou2019_TCONS_00001541	100	154	0	0	1	154	16964	17117	2.99e-76	285
MSTRG.1530.4	zhou2019_TCONS_00001541	100	107	0	0	153	259	17721	17827	4e-50	198
MSTRG.1549.1	zhou2019_TCONS_00004032	100	217	0	0	1	217	116	332	5.83e-104	375
MSTRG.1623.2	wang2018_S_slylnc0152	100	154	0	0	55	208	353	506	1.46e-76	285
MSTRG.1623.2	wang2018_S_slylnc0152	100	98	0	0	208	305	1066	1163	1.98e-45	182
MSTRG.1623.2	wang2018_S_slylnc0152	100	55	0	0	1	55	146	200	1.58e-21	102
MSTRG.1646.1	wang2018_S_slylnc0485	98.23	113	2	0	1	113	113	1	1.02e-41	169
MSTRG.1650.2	wang2018_S_slylnc0340	92.105	266	18	2	201	465	9514	9251	1.75e-96	353
MSTRG.1666.2	wang2018_S_slylnc0155	98.621	435	1	5	1	431	68	501	0	695
MSTRG.1666.2	wang2018_S_slylnc0155	100	213	0	0	410	622	2638	2850	4.95e-109	394
MSTRG.1666.4	wang2018_S_slylnc0155	100	349	0	0	1	349	130	478	1.02e-163	575
MSTRG.1666.4	wang2018_S_slylnc0155	94.828	58	2	1	338	394	4733	4790	1.62e-17	89.8
MSTRG.1796.1	wang2018_S_slylnc1803	100	590	0	0	1	590	167	756	0	1090
MSTRG.1853.2	zhou2019_TCONS_00001836	100	521	0	0	252	772	521	1	0	963
MSTRG.1859.2	zhou2019_TCONS_00001846	100	306	0	0	165	470	306	1	7.91e-161	566
MSTRG.1861.1	wang2018_S_slylnc1794	100	316	0	0	1	316	58	373	1.34e-166	584
MSTRG.1863.1	wang2018_S_slylnc1794	100	517	0	0	1	517	744	1260	0	955
MSTRG.1863.1	wang2018_S_slylnc1794	96.763	278	9	0	197	474	685	962	3.07e-130	464
MSTRG.1863.1	wang2018_S_slylnc1794	97.26	219	6	0	1	219	999	1217	1.91e-102	372
MSTRG.1869.2	wang2018_S_slylnc0158	99.569	232	1	0	1	232	2292	2061	6.67e-118	424
MSTRG.1869.2	wang2018_S_slylnc0158	100	223	0	0	433	655	502	280	1.44e-114	412
MSTRG.1869.2	wang2018_S_slylnc0158	99.342	152	0	1	289	440	1015	865	7.1e-73	274
MSTRG.1869.2	wang2018_S_slylnc0158	100	67	0	0	224	290	1935	1869	7.57e-28	124
MSTRG.1870.1	wang2018_S_slylnc0158	100	270	0	0	1	270	2700	2969	4.21e-141	499
MSTRG.1932.1	CNT204274	100	256	0	0	1	256	174	429	2.49e-133	473
MSTRG.1982.1	cui2017_plus_lncRNA03076	100	729	0	0	1	729	4903	4175	0	1321
MSTRG.2041.1	zhou2019_TCONS_00027542	85.057	87	12	1	15	100	239	153	1.33e-16	87.9
MSTRG.2053.1	wang2018_S_slylnc1836	92.369	249	16	3	273	520	2004	1758	3.14e-96	351
MSTRG.2071.4	wang2018_S_slylnc1834	93.651	63	3	1	565	627	59813	59874	2.06e-18	93.5
MSTRG.2084.4	zhou2019_TCONS_00002054	100	702	0	0	653	1354	710	9	0	1297
MSTRG.2084.5	zhou2019_TCONS_00002054	100	687	0	0	322	1008	710	24	0	1269
MSTRG.2113.3	wang2018_S_slylnc0163	100	238	0	0	1	238	91	328	2.5e-123	440
MSTRG.2112.1	wang2018_S_slylnc0164	100	203	0	0	1	203	5879	5677	9.19e-92	335
MSTRG.2112.1	wang2018_S_slylnc0164	90.826	109	3	2	70	172	5866	5759	7.73e-33	139
MSTRG.2112.1	wang2018_S_slylnc0164	100	65	0	0	57	121	5772	5708	2.8e-27	121
MSTRG.2146.1	cui2018_plus_lncRNA06101	100	962	0	0	1	962	1718	2679	0	1777
MSTRG.2215.1	zhou2019_TCONS_00004657	100	413	0	0	130	542	1278	866	0	763
MSTRG.2216.1	zhou2019_TCONS_00004657	100	264	0	0	1	264	563	300	8.88e-138	488
MSTRG.2219.1	wang2018_S_slylnc0181	85.714	217	22	7	1	213	97517	97728	4.72e-57	220
MSTRG.2219.1	wang2018_S_slylnc0181	85.572	201	23	5	1	197	74780	74978	1.32e-52	206
MSTRG.2219.1	wang2018_S_slylnc0181	87.597	129	11	5	6	131	119557	119683	2.93e-34	145
MSTRG.2219.1	wang2018_S_slylnc0181	83.846	130	18	3	84	213	119685	119811	4.93e-27	121
MSTRG.2318.1	wang2018_S_slylnc1808	100	895	0	0	1	895	5578	6472	0	1653
MSTRG.2331.1	CNT202944	100	276	0	0	1	276	200	475	1.99e-144	510
MSTRG.2336.1	wang2015_plus_Slylnc0124	100	379	0	0	1	379	391	13	0	701
MSTRG.2370.6	CNT20312	99.187	369	3	0	1	369	199	567	0	665
MSTRG.2362.3	CNT20312	100	409	0	0	1	409	160	568	0	756
MSTRG.2361.1	CNT202639	100	264	0	0	1	264	966	1229	8.88e-138	488
MSTRG.2386.1	CNT204212	100	232	0	0	1	232	85	316	7.85e-120	429
MSTRG.2395.1	CNT204308	100	143	0	0	20	162	302	160	3.75e-70	265
MSTRG.2395.1	CNT204308	100	51	0	0	163	213	75	25	5.21e-19	95.3
MSTRG.2395.2	CNT204308	100	115	0	0	1	115	274	160	1.57e-54	213
MSTRG.2395.2	CNT204308	100	51	0	0	116	166	75	25	5.94e-19	95.3
MSTRG.2395.4	CNT204308	100	129	0	0	221	349	153	25	2.48e-62	239
MSTRG.2395.4	CNT204308	97.794	136	1	2	1	136	275	142	1.15e-60	233
MSTRG.2450.1	wang2018_S_slylnc1943	99.312	581	4	0	160	740	1	581	0	1051
MSTRG.2450.1	wang2018_S_slylnc1943	95.477	199	0	1	911	1100	1074	1272	3.44e-83	309
MSTRG.2450.1	wang2018_S_slylnc1943	86.447	273	21	10	646	913	442	703	5.8e-76	285
MSTRG.2450.1	wang2018_S_slylnc1943	88.043	184	21	1	604	786	304	487	2.15e-55	217
MSTRG.2450.1	wang2018_S_slylnc1943	87.681	138	16	1	463	600	445	581	3.67e-38	159
MSTRG.2450.3	wang2018_S_slylnc1943	99.569	232	1	0	1	232	610	841	2.2e-118	424
MSTRG.2498.1	CNT20222	100	2728	0	0	23	2750	110	2837	0	4820
MSTRG.2498.1	CNT20222	77.874	348	43	20	159	480	805	1144	1.48e-45	185
MSTRG.2498.1	CNT20222	77.656	273	34	16	790	1057	317	567	3.25e-32	141
MSTRG.2498.2	wang2018_S_slylnc0185	100	1231	0	0	21	1251	68	1298	0	2167
MSTRG.2498.2	wang2018_S_slylnc0185	100	710	0	0	1367	2076	11694	12403	0	1256
MSTRG.2498.2	wang2018_S_slylnc0185	77.874	348	43	20	157	478	763	1102	1.27e-45	185
MSTRG.2498.2	wang2018_S_slylnc0185	77.656	273	34	16	788	1055	275	525	2.78e-32	141
MSTRG.2498.2	wang2018_S_slylnc0185	100	66	0	0	1294	1359	5446	5511	1.01e-26	122
MSTRG.2498.2	wang2018_S_slylnc0185	100	45	0	0	1252	1296	1527	1571	4.75e-15	84.2
MSTRG.2498.3	CNT20221	100	975	0	0	21	995	466	1440	0	1746
MSTRG.2498.4	CNT20220	100	1154	0	0	1	1154	109	1262	0	2025
MSTRG.2498.4	CNT20220	100	769	0	0	1499	2267	1454	2222	0	1365
MSTRG.2498.4	CNT20220	100	108	0	0	1383	1490	1263	1370	4.35e-50	200
MSTRG.2498.4	CNT20220	77.874	348	43	20	138	459	805	1144	1.22e-45	185
MSTRG.2498.4	CNT20220	74.792	480	67	30	769	1217	317	773	4.41e-40	167
MSTRG.2498.5	CNT20223	100	916	0	0	266	1181	1340	2255	0	1611
MSTRG.2498.5	CNT20223	100	247	0	0	20	266	110	356	1.2e-127	457
MSTRG.2498.6	CNT20222	100	1650	0	0	18	1667	110	1759	0	2885
MSTRG.2498.6	CNT20222	100	500	0	0	1963	2462	1760	2259	0	898
MSTRG.2498.6	CNT20222	77.874	348	43	20	154	475	805	1144	1.32e-45	185
MSTRG.2498.6	CNT20222	77.656	273	34	16	785	1052	317	567	2.91e-32	141
MSTRG.2498.8	wang2018_S_slylnc0185	100	1231	0	0	23	1253	68	1298	0	2167
MSTRG.2498.8	wang2018_S_slylnc0185	100	890	0	0	1369	2258	5718	6607	0	1618
MSTRG.2498.8	wang2018_S_slylnc0185	77.874	348	43	20	159	480	763	1102	1.21e-45	185
MSTRG.2498.8	wang2018_S_slylnc0185	77.656	273	34	16	790	1057	275	525	2.66e-32	141
MSTRG.2498.8	wang2018_S_slylnc0185	100	66	0	0	1296	1361	5446	5511	9.65e-27	122
MSTRG.2498.8	wang2018_S_slylnc0185	100	45	0	0	1254	1298	1527	1571	4.55e-15	84.2
MSTRG.2502.1	zhou2019_TCONS_00004931	100	404	0	0	75	478	1787	1384	0	688
MSTRG.2502.1	zhou2019_TCONS_00004931	100	170	0	0	475	644	344	175	6.33e-85	315
MSTRG.2502.1	zhou2019_TCONS_00004931	100	123	0	0	696	818	123	1	8.49e-59	228
MSTRG.2502.3	zhou2019_TCONS_00004931	100	273	0	0	1	273	1733	1461	1.68e-124	446
MSTRG.2502.3	zhou2019_TCONS_00004931	100	169	0	0	269	437	343	175	1.78e-84	313
MSTRG.2502.3	zhou2019_TCONS_00004931	100	123	0	0	489	611	123	1	6.64e-59	228
MSTRG.2512.2	zhou2019_TCONS_00004932	100	232	0	0	96	327	1664	1895	6.89e-120	429
MSTRG.2512.2	zhou2019_TCONS_00004932	100	96	0	0	1	96	531	626	2.76e-44	178
MSTRG.2553.1	wang2018_S_slylnc0186	100	454	0	0	1	454	113	566	0	839
MSTRG.2595.4	CNT201851	99.705	339	1	0	264	602	368	30	2.02e-177	621
MSTRG.2595.5	wang2018_S_slylnc1799	100	298	0	0	138	435	745	448	1.91e-156	551
MSTRG.2595.5	wang2018_S_slylnc1799	99.315	146	0	1	1	146	4226	4082	1e-69	263
MSTRG.2641.1	wang2015_plus_Slylnc0137	100	248	0	0	1	248	12270	12517	6.5e-129	459
MSTRG.2661.2	wang2018_S_slylnc1741	90.909	88	6	2	3	89	48074	47988	1.7e-25	117
MSTRG.2682.1	CNT202972	100	379	0	0	1	379	275	653	0	701
MSTRG.2683.1	wang2018_S_slylnc1810	100	310	0	0	1	310	3872	4181	2.84e-163	573
MSTRG.2851.4	wang2018_S_slylnc0196	100	184	0	0	1	184	252087	252270	2.79e-93	340
MSTRG.2851.4	wang2018_S_slylnc0196	96.739	184	6	0	1	184	276167	276350	2.82e-83	307
MSTRG.2851.4	wang2018_S_slylnc0196	100	97	0	0	182	278	252369	252465	6.43e-45	180
MSTRG.2851.4	wang2018_S_slylnc0196	97.938	97	2	0	182	278	276449	276545	1.39e-41	169
MSTRG.2851.4	wang2018_S_slylnc0196	82.639	144	24	1	6	149	244008	244150	8.49e-29	126
MSTRG.2851.5	wang2018_S_slylnc0196	100	144	0	0	1	144	251241	251384	4.34e-71	267
MSTRG.2851.5	wang2018_S_slylnc0196	97.222	144	3	1	1	144	275309	275451	7.32e-64	243
MSTRG.2851.5	wang2018_S_slylnc0196	100	112	0	0	143	254	251461	251572	2.67e-53	207
MSTRG.2851.5	wang2018_S_slylnc0196	95.495	111	5	0	144	254	275529	275639	2.09e-44	178
MSTRG.2855.2	wang2018_S_slylnc0196	98.618	217	1	2	160	376	247591	247805	6.32e-106	383
MSTRG.2855.2	wang2018_S_slylnc0196	94.931	217	9	2	160	376	221145	221359	1.39e-92	339
MSTRG.2855.2	wang2018_S_slylnc0196	94.86	214	9	2	160	373	270238	270449	6.46e-91	333
MSTRG.2855.2	wang2018_S_slylnc0196	100	172	0	0	1	172	247341	247512	1.81e-86	318
MSTRG.2855.2	wang2018_S_slylnc0196	98.266	173	2	1	1	172	269987	270159	1.82e-81	302
MSTRG.2855.2	wang2018_S_slylnc0196	96.532	173	5	1	1	172	220894	221066	1.83e-76	285
MSTRG.2855.2	wang2018_S_slylnc0196	83.41	217	32	4	160	376	219669	219881	2.46e-50	198
MSTRG.2855.2	wang2018_S_slylnc0196	83.654	208	30	4	170	376	244053	244257	1.14e-48	193
MSTRG.2869.2	wang2018_S_slylnc0196	100	531	0	0	116	646	157103	157633	0	981
MSTRG.2869.2	wang2018_S_slylnc0196	84.086	509	47	19	116	595	159168	159671	5.16e-129	460
MSTRG.2869.2	wang2018_S_slylnc0196	82.947	475	55	13	117	567	154533	155005	2.45e-112	405
MSTRG.2869.2	wang2018_S_slylnc0196	81.855	496	43	19	116	595	161120	161584	6.92e-103	374
MSTRG.2869.2	wang2018_S_slylnc0196	85.489	317	39	4	120	429	205213	204897	7.07e-88	324
MSTRG.2869.2	wang2018_S_slylnc0196	82.308	390	53	10	116	492	206876	206490	7.07e-88	324
MSTRG.2869.2	wang2018_S_slylnc0196	88.43	242	26	1	117	356	209063	208822	7.17e-78	291
MSTRG.2869.2	wang2018_S_slylnc0196	88.017	242	27	1	117	356	227734	227493	3.33e-76	285
MSTRG.2869.2	wang2018_S_slylnc0196	80.161	373	44	20	117	477	132930	133284	3.38e-66	252
MSTRG.2869.2	wang2018_S_slylnc0196	88.095	210	25	0	117	326	140495	140704	1.22e-65	250
MSTRG.2869.2	wang2018_S_slylnc0196	80.115	347	50	10	117	456	141866	142200	7.32e-63	241
MSTRG.2869.2	wang2018_S_slylnc0196	100	121	0	0	1	121	156438	156558	7.37e-58	224
MSTRG.2922.1	wang2018_S_slylnc1713	80.921	304	49	8	1	298	452	152	2.18e-60	231
MSTRG.2996.1	cui2017_plus_lncRNA32532	93.466	352	22	1	3	353	1115	1466	1.21e-147	521
MSTRG.2997.1	cui2017_plus_lncRNA45584	85.271	387	43	10	143	521	2040	2420	8.75e-107	387
MSTRG.2998.1	cui2017_plus_lncRNA07244	94.259	871	49	1	6	876	315	1184	0	1330
MSTRG.3003.3	wang2018_S_slylnc0199	100	151	0	0	1	151	12475	12325	6.3e-75	279
MSTRG.3003.3	wang2018_S_slylnc0199	100	135	0	0	150	284	9582	9448	4.94e-66	250
MSTRG.3006.1	zhou2019_TCONS_00000201	91.304	92	8	0	2908	2999	2832	2741	9.93e-28	126
MSTRG.3006.1	zhou2019_TCONS_00000201	90.323	93	8	1	2907	2999	7118	7027	4.62e-26	121
MSTRG.3009.1	cui2017_plus_lncRNA07244	100	249	0	0	1	249	277	29	8e-129	460
MSTRG.3016.1	zhou2019_TCONS_00005363	100	355	0	0	1	355	771	417	7.07e-165	579
MSTRG.3019.1	zhou2019_TCONS_00005366	100	391	0	0	347	737	501	111	0	723
MSTRG.3019.1	zhou2019_TCONS_00005366	100	286	0	0	1	286	847	562	1.99e-149	529
MSTRG.3019.1	zhou2019_TCONS_00005366	100	73	0	0	775	847	73	1	5.06e-31	135
MSTRG.3025.1	cui2017_plus_lncRNA06838	100	735	0	0	1	735	759	25	0	1243
MSTRG.3028.3	zhou2019_TCONS_00007458	100	1179	0	0	1876	3054	1179	1	0	2063
MSTRG.3028.3	zhou2019_TCONS_00007458	88.757	169	17	2	2608	2775	284	117	1.72e-51	206
MSTRG.3028.3	zhou2019_TCONS_00007458	88.757	169	17	2	2771	2938	447	280	1.72e-51	206
MSTRG.3028.6	zhou2019_TCONS_00005370	100	529	0	0	17	545	341	869	0	977
MSTRG.3028.6	zhou2019_TCONS_00005370	100	238	0	0	544	781	1531	1768	1.01e-122	440
MSTRG.3028.6	zhou2019_TCONS_00005370	88.757	169	17	2	264	431	425	592	4.03e-52	206
MSTRG.3028.6	zhou2019_TCONS_00005370	88.757	169	17	2	101	268	588	755	4.03e-52	206
MSTRG.3027.1	zhou2019_TCONS_00007459	100	1011	0	0	1	1011	2153	1143	0	1842
MSTRG.3034.1	wang2015_plus_Slylnc0161	100	431	0	0	113	543	688	258	0	797
MSTRG.3049.1	zhou2019_TCONS_00007480	99.567	231	0	1	1	231	230	1	1.79e-109	394
MSTRG.3051.1	wang2015_plus_Slylnc0164	100	563	0	0	1	563	162	724	0	1011
MSTRG.3052.1	zhou2019_TCONS_00007483	100	230	0	0	1	230	739	510	6.15e-109	392
MSTRG.3057.1	wang2015_plus_Slylnc0166	100	432	0	0	1	432	528	97	0	773
MSTRG.3066.1	cui2018_plus_lncRNA09205	100	312	0	0	1	312	1661	1972	2.21e-164	577
MSTRG.3067.1	wang2015_plus_Slylnc0167	100	538	0	0	1	538	106	643	0	994
MSTRG.3097.1	zhou2019_TCONS_00007518	100	385	0	0	1	385	386	2	0	712
MSTRG.3113.1	CNT204287	95.769	260	7	3	1	259	1412	1668	1.51e-110	398
MSTRG.3176.1	zhou2019_TCONS_00005504	100	515	0	0	1	515	700	186	0	952
MSTRG.3180.1	CNT204623	100	815	0	0	1	815	105	919	0	1506
MSTRG.3188.1	zhou2019_TCONS_00007590	100	285	0	0	1	285	231	515	1.6e-140	497
MSTRG.3227.1	zhou2019_TCONS_00005548	100	399	0	0	1	399	1276	878	0	737
MSTRG.3248.1	CNT204503	100	213	0	0	1	213	81	293	3.58e-109	394
MSTRG.3248.1	CNT204503	100	199	0	0	257	455	337	535	2.17e-101	368
MSTRG.3249.1	CNT204503	100	522	0	0	1	522	532	1053	0	965
MSTRG.3265.1	wang2015_plus_Slylnc0184	100	564	0	0	1	564	2354	1791	0	1042
MSTRG.3273.1	zhou2019_TCONS_00007654	100	214	0	0	1	214	1066	853	1.18e-99	363
MSTRG.3273.1	zhou2019_TCONS_00007654	100	125	0	0	406	530	661	537	3.48e-60	231
MSTRG.3273.1	zhou2019_TCONS_00007654	100	51	0	0	295	345	772	722	4.76e-19	95.3
MSTRG.3293.1	zhou2019_TCONS_00007669	100	221	0	0	649	869	1596	1376	2.5e-113	409
MSTRG.3339.1	zhou2019_TCONS_00007725	100	233	0	0	1	233	273	41	1.32e-120	431
MSTRG.3344.4	wang2018_S_slylnc0237	100	263	0	0	1	263	13579	13317	5.46e-137	486
MSTRG.3344.4	wang2018_S_slylnc0237	99.02	102	0	1	259	360	13120	13020	2.88e-45	182
MSTRG.3344.4	wang2018_S_slylnc0237	100	81	0	0	354	434	12940	12860	8.13e-36	150
MSTRG.3344.6	wang2018_S_slylnc0237	100	134	0	0	103	236	11935	11802	1.72e-65	248
MSTRG.3344.6	wang2018_S_slylnc0237	100	107	0	0	1	107	12631	12525	1.75e-50	198
MSTRG.3344.6	wang2018_S_slylnc0237	100	44	0	0	232	275	10956	10913	1.84e-15	82.4
MSTRG.3416.1	CNT203283	100	1040	0	0	1	1040	945	1984	0	1869
MSTRG.3625.1	CNT202707	100	334	0	0	34	367	93	426	1.55e-176	617
MSTRG.3625.2	CNT203205	100	249	0	0	49	297	93	341	2.2e-129	460
MSTRG.3625.3	CNT202850	100	232	0	0	16	247	93	324	5.07e-120	429
MSTRG.3629.3	CNT204391	96.25	320	8	2	42	358	53	371	1.3e-147	521
MSTRG.3656.1	CNT20708	100	283	0	0	412	694	458	176	8.22e-148	523
MSTRG.3656.1	CNT20708	100	183	0	0	1	183	869	687	3.24e-82	305
MSTRG.3656.1	CNT20708	100	127	0	0	221	347	649	523	4.32e-61	235
MSTRG.3656.1	CNT20708	100	107	0	0	730	836	142	36	5.66e-50	198
MSTRG.3692.3	wang2018_S_slylnc0252	99.451	182	0	1	1	181	5333	5152	1.01e-76	285
MSTRG.3692.3	wang2018_S_slylnc0252	100	43	0	0	175	217	4449	4407	5.12e-15	80.5
MSTRG.3692.3	wang2018_S_slylnc0252	100	43	0	0	175	217	4700	4658	5.12e-15	80.5
MSTRG.3714.1	zhou2019_TCONS_00005949	100	347	0	0	78	424	21546	21892	5.1e-167	586
MSTRG.3714.1	zhou2019_TCONS_00005949	100	80	0	0	1	80	20389	20468	2.85e-35	148
MSTRG.3782.4	zhou2019_TCONS_00008146	100	120	0	0	177	296	120	1	1.37e-57	222
MSTRG.3782.4	zhou2019_TCONS_00008146	96.296	108	3	1	84	190	370	263	1.08e-43	176
MSTRG.3800.3	wang2018_S_slylnc0258	100	165	0	0	63	227	3398	3234	8.16e-83	305
MSTRG.3800.3	wang2018_S_slylnc0258	100	64	0	0	1	64	3784	3721	1.14e-26	119
MSTRG.3818.3	CNT202276	100	851	0	0	103	953	198	1048	0	1572
MSTRG.3818.3	CNT202276	100	303	0	0	953	1255	3393	3695	9.5e-159	560
MSTRG.3818.3	CNT202276	100	38	0	0	1	38	96	133	1.95e-11	71.3
MSTRG.3819.1	CNT202544	100	307	0	0	1	307	6369	6675	4.8e-146	516
MSTRG.3877.1	CNT203768	100	208	0	0	1	208	502	709	5.6e-99	359
MSTRG.3886.1	zhou2019_TCONS_00006114	100	265	0	0	1	265	267	531	4.73e-138	490
MSTRG.3965.1	wang2018_S_slylnc1815	100	209	0	0	1	209	1469	1677	2.58e-107	387
MSTRG.3979.1	CNT202281	97.251	873	0	1	1	873	311	1159	0	1432
MSTRG.3974.2	zhou2019_TCONS_00008299	100	413	0	0	518	930	413	1	0	763
MSTRG.3974.3	zhou2019_TCONS_00008299	100	413	0	0	366	778	413	1	0	763
MSTRG.3974.4	zhou2019_TCONS_00008299	100	413	0	0	141	553	413	1	0	763
MSTRG.4011.5	CNT201029	100	346	0	0	1	346	1124	779	1.98e-175	614
MSTRG.4024.1	CNT201306	100	201	0	0	1	201	2103	1903	6.92e-103	372
MSTRG.4211.1	zhou2019_TCONS_00006404	100	371	0	0	1	371	840	1210	0	686
MSTRG.4228.2	wang2018_S_slylnc1817	100	1462	0	0	199	1660	3828	5289	0	2671
MSTRG.4228.2	wang2018_S_slylnc1817	100	200	0	0	1	200	19	218	2.28e-101	370
MSTRG.4228.3	wang2018_S_slylnc1817	100	662	0	0	760	1421	4530	5191	0	1194
MSTRG.4228.3	wang2018_S_slylnc1817	100	603	0	0	157	759	3828	4430	0	1114
MSTRG.4228.3	wang2018_S_slylnc1817	100	158	0	0	1	158	61	218	4.34e-78	292
MSTRG.4228.4	wang2018_S_slylnc1817	100	603	0	0	151	753	3828	4430	0	1114
MSTRG.4228.4	wang2018_S_slylnc1817	100	176	0	0	754	929	4957	5132	2.77e-88	326
MSTRG.4228.4	wang2018_S_slylnc1817	100	152	0	0	1	152	67	218	6.09e-75	281
MSTRG.4357.2	wang2015_plus_Slylnc0215	100	384	0	0	1	384	909	526	0	654
MSTRG.4357.2	wang2015_plus_Slylnc0215	100	279	0	0	381	659	366	88	1.08e-145	516
MSTRG.4349.1	zhou2019_TCONS_00006527	100	306	0	0	1	306	367	62	4.69e-161	566
MSTRG.4364.1	CNT204175	100	213	0	0	1	213	733	521	1.24e-100	364
MSTRG.4365.1	wang2015_plus_Slylnc0216	100	899	0	0	1	899	5269	6167	0	1554
MSTRG.4365.1	wang2015_plus_Slylnc0216	94.253	87	5	0	774	860	6130	6216	1.75e-30	134
MSTRG.4365.1	wang2015_plus_Slylnc0216	100	38	0	0	862	899	6042	6079	1.39e-11	71.3
MSTRG.4363.6	wang2015_plus_Slylnc0216	100	216	0	0	1	216	6980	7195	4.35e-111	399
MSTRG.4363.6	wang2015_plus_Slylnc0216	96.721	61	1	1	208	268	7374	7433	4.94e-21	100
MSTRG.4368.1	zhou2019_TCONS_00008643	100	239	0	0	1	239	2468	2230	3.81e-116	416
MSTRG.4369.1	zhou2019_TCONS_00008643	100	491	0	0	1	491	1752	1262	0	907
MSTRG.4370.1	zhou2019_TCONS_00008643	100	290	0	0	1	290	622	333	3.47e-152	536
MSTRG.4391.1	CNT204590	100	350	0	0	179	528	1	350	0	647
MSTRG.4399.1	CNT201258	100	169	0	0	1	169	1594	1762	8.87e-85	313
MSTRG.4399.1	CNT201258	100	164	0	0	232	395	1825	1988	5.34e-82	303
MSTRG.4400.1	CNT201258	100	543	0	0	1	543	278	820	0	948
MSTRG.4400.1	CNT201258	100	106	0	0	613	718	890	995	1.74e-49	196
MSTRG.4435.1	CNT20637	100	640	0	0	239	878	494	1133	0	1182
MSTRG.4465.3	CNT201184	99.375	320	1	1	1	320	184	502	8.69e-165	579
MSTRG.4465.3	CNT201184	100	54	0	0	312	365	809	862	8.25e-21	100
MSTRG.4482.2	zhou2019_TCONS_00006635	100	521	0	0	202	722	544	24	0	963
MSTRG.4482.3	zhou2019_TCONS_00006635	100	437	0	0	122	558	544	108	0	808
MSTRG.4482.4	zhou2019_TCONS_00006635	100	364	0	0	72	435	544	181	0	673
MSTRG.4484.4	CNT201882	99.872	779	1	0	1	779	915	137	0	1352
MSTRG.4484.3	CNT201882	100	805	0	0	1	805	916	112	0	1406
MSTRG.4488.1	cui2018_plus_lncRNA10706	100	918	0	0	1	918	799	1716	0	1696
MSTRG.4488.1	cui2018_plus_lncRNA10706	100	329	0	0	917	1245	1826	2154	2.01e-165	582
MSTRG.4564.5	cui2017_plus_lncRNA08426	83.806	494	47	12	131	616	3457	2989	1.37e-100	368
MSTRG.4564.3	cui2017_plus_lncRNA08426	83.806	494	47	12	231	716	3457	2989	1.42e-100	368
MSTRG.4564.6	cui2017_plus_lncRNA08426	93.535	495	14	6	109	597	3471	2989	0	651
MSTRG.4564.7	cui2017_plus_lncRNA08426	83.806	494	47	12	234	719	3457	2989	8.93e-101	368
MSTRG.4565.1	cui2017_plus_lncRNA08426	100	418	0	0	1	418	715	1132	0	773
MSTRG.4572.1	zhou2019_TCONS_00006731	100	200	0	0	1	200	91	290	2.48e-102	370
MSTRG.4573.1	zhou2019_TCONS_00006731	100	148	0	0	75	222	1397	1544	2.25e-73	274
MSTRG.4573.1	zhou2019_TCONS_00006731	89.764	127	12	1	96	222	1061	936	1.82e-39	161
MSTRG.4600.3	zhou2019_TCONS_00008864	100	526	0	0	177	702	526	1	0	972
MSTRG.4615.1	wang2015_plus_Slylnc0225	100	247	0	0	1	247	3	249	2.34e-128	457
MSTRG.4653.1	wang2018_S_slylnc0298	100	816	0	0	1	816	550	1365	0	1349
MSTRG.4654.1	wang2018_S_slylnc0298	100	195	0	0	62	256	694	500	1.95e-99	361
MSTRG.4654.1	wang2018_S_slylnc0298	100	52	0	0	13	64	1293	1242	6.08e-20	97.1
MSTRG.4667.1	zhou2019_TCONS_00006817	100	138	0	0	1	138	202	65	7.93e-68	255
MSTRG.4677.1	wang2018_S_slylnc0304	100	327	0	0	1	327	195	521	1.07e-172	604
MSTRG.4801.2	wang2018_S_slylnc0307	100	684	0	0	593	1276	3610	4293	0	1264
MSTRG.4801.2	wang2018_S_slylnc0307	99.751	402	0	1	192	593	2469	2869	0	736
MSTRG.4801.2	wang2018_S_slylnc0307	100	127	0	0	69	195	2047	2173	7.19e-61	235
MSTRG.4801.2	wang2018_S_slylnc0307	100	71	0	0	1	71	112	182	9.71e-30	132
MSTRG.4801.3	wang2018_S_slylnc0307	99.39	164	0	1	167	330	2511	2673	7.37e-80	296
MSTRG.4801.3	wang2018_S_slylnc0307	100	127	0	0	44	170	2047	2173	1.63e-61	235
MSTRG.4801.3	wang2018_S_slylnc0307	100	46	0	0	1	46	137	182	1.74e-16	86.1
MSTRG.4801.5	wang2018_S_slylnc0307	100	168	0	0	115	282	2506	2673	2.22e-84	311
MSTRG.4801.5	wang2018_S_slylnc0307	100	116	0	0	1	116	2324	2439	1.79e-55	215
MSTRG.4809.1	wang2018_S_slylnc1836	100	910	0	0	1	910	86	995	0	1652
MSTRG.4809.1	wang2018_S_slylnc1836	87.783	442	44	8	30	465	4984	5421	2.51e-143	508
MSTRG.4867.5	wang2015_plus_Slylnc0233	100	264	0	0	97	360	31046	31309	1.24e-137	488
MSTRG.4867.5	wang2015_plus_Slylnc0233	95	200	7	2	157	356	13429	13625	2.89e-84	311
MSTRG.4867.5	wang2015_plus_Slylnc0233	100	98	0	0	1	98	26578	26675	2.36e-45	182
MSTRG.4867.5	wang2015_plus_Slylnc0233	98.98	98	1	0	1	98	8392	8489	1.1e-43	176
MSTRG.4867.5	wang2015_plus_Slylnc0233	94.253	87	5	0	97	183	13410	13496	6.71e-31	134
MSTRG.4868.1	CNT201393	100	230	0	0	1	230	3248	3019	6.06e-119	425
MSTRG.4854.1	wang2015_plus_Slylnc0234	100	201	0	0	1	201	1867	2067	2.58e-77	287
MSTRG.4854.1	wang2015_plus_Slylnc0234	92.965	199	10	3	1	199	5591	5785	7.38e-58	222
MSTRG.4859.1	wang2015_plus_Slylnc0234	100	863	0	0	1	863	9538	10400	0	1539
MSTRG.4856.1	wang2015_plus_Slylnc0234	100	257	0	0	1	257	15241	15497	6.71e-134	475
MSTRG.4857.1	wang2015_plus_Slylnc0234	100	426	0	0	1	426	15768	16193	0	787
MSTRG.4857.1	wang2015_plus_Slylnc0234	95.775	71	3	0	356	426	16201	16271	2.91e-25	115
MSTRG.4905.1	wang2018_S_slylnc1824	100	220	0	0	1	220	11680	11899	2.1e-113	407
MSTRG.4970.3	wang2018_S_slylnc0312	98.658	149	0	2	117	264	38313	38460	5.86e-70	263
MSTRG.4970.3	wang2018_S_slylnc0312	100	126	0	0	1	126	36842	36967	4.59e-61	233
MSTRG.4976.1	CNT201448	100	822	0	0	1	822	109	930	0	1467
MSTRG.4979.1	CNT201451	100	272	0	0	1	272	524	253	3.28e-142	503
MSTRG.5022.3	wang2018_S_slylnc0181	95.312	64	3	0	6	69	119620	119683	1.15e-21	102
MSTRG.5022.4	wang2018_S_slylnc0181	90.164	122	8	3	1	119	119563	119683	9.98e-38	156
MSTRG.5024.1	zhou2019_TCONS_00009252	100	100	0	0	167	266	289	190	1.32e-46	185
MSTRG.5024.1	zhou2019_TCONS_00009252	100	65	0	0	35	99	421	357	3.76e-27	121
MSTRG.5064.1	wang2018_S_slylnc1826	100	216	0	0	1	216	2553	2768	3.49e-101	366
MSTRG.5070.1	wang2018_S_slylnc1826	100	270	0	0	1	270	3395	3664	4.21e-141	499
MSTRG.5078.3	CNT203903	100	882	0	0	738	1619	359	1240	0	1629
MSTRG.5078.4	CNT201018	100	503	0	0	133	635	359	861	0	929
MSTRG.5101.1	wang2018_S_slylnc0322	100	351	0	0	1	351	1271	1621	4.11e-177	619
MSTRG.5152.6	CNT201075	100	1299	0	0	1841	3139	1299	1	0	2374
MSTRG.5152.6	CNT201075	99.418	687	1	2	389	1075	3137	2454	0	1243
MSTRG.5152.6	CNT201075	100	683	0	0	1073	1755	2067	1385	0	1232
MSTRG.5152.6	CNT201075	98.977	391	4	0	1	391	3450	3060	0	701
MSTRG.5200.6	zhou2019_TCONS_00009418	100	262	0	0	1	262	591	330	1.7e-136	484
MSTRG.5238.1	CNT20826	100	239	0	0	204	442	1	239	2.79e-123	442
MSTRG.5296.1	wang2018_S_slylnc0326	100	227	0	0	1	227	9891	9665	2.79e-117	420
MSTRG.5299.2	zhou2019_TCONS_00009506	100	258	0	0	89	346	401	144	2.58e-134	477
MSTRG.5320.4	wang2018_S_slylnc0330	100	375	0	0	173	547	20459	20085	0	667
MSTRG.5320.4	wang2018_S_slylnc0330	100	113	0	0	61	173	22234	22122	1.68e-53	209
MSTRG.5320.4	wang2018_S_slylnc0330	100	63	0	0	1	63	22434	22372	1.05e-25	117
MSTRG.5415.2	zhou2019_TCONS_00011687	100	288	0	0	268	555	288	1	7.26e-143	507
MSTRG.5415.6	zhou2019_TCONS_00011687	100	286	0	0	187	472	286	1	8.71e-142	503
MSTRG.5431.1	zhou2019_TCONS_00011690	100	149	0	0	1	149	223	75	7.03e-74	276
MSTRG.5431.3	zhou2019_TCONS_00009628	100	171	0	0	129	299	6127	6297	5.08e-86	316
MSTRG.5431.3	zhou2019_TCONS_00009628	100	104	0	0	27	130	963	1066	8.94e-49	193
MSTRG.5445.3	wang2018_S_slylnc0340	99.394	165	1	0	124	288	7527	7363	6.96e-81	300
MSTRG.5445.3	wang2018_S_slylnc0340	100	125	0	0	1	125	11124	11000	2.58e-60	231
MSTRG.5445.3	wang2018_S_slylnc0340	100	116	0	0	283	398	4880	4765	2.59e-55	215
MSTRG.5565.1	zhou2019_TCONS_00009761	100	293	0	0	1	293	52	344	7.53e-154	542
MSTRG.5573.2	zhou2019_TCONS_00011831	100	477	0	0	227	703	477	1	0	848
MSTRG.5608.1	zhou2019_TCONS_00011856	100	483	0	0	101	583	483	1	0	893
MSTRG.5613.1	CNT202770	100	1995	0	0	591	2585	668	2662	0	3496
MSTRG.5613.1	CNT202770	100	522	0	0	1	522	78	599	0	965
MSTRG.5613.1	CNT202770	91.136	722	35	9	1880	2594	1780	1081	0	952
MSTRG.5613.1	CNT202770	90.973	709	35	9	1013	1699	2662	1961	0	887
MSTRG.5613.2	CNT202770	100	383	0	0	411	793	668	1050	0	708
MSTRG.5613.2	CNT202770	100	227	0	0	116	342	373	599	1.05e-116	420
MSTRG.5613.2	CNT202770	100	120	0	0	1	120	117	236	3.18e-57	222
MSTRG.5613.3	CNT202768	100	1072	0	0	552	1623	668	1739	0	1858
MSTRG.5613.3	CNT202768	100	483	0	0	1	483	117	599	0	893
MSTRG.5613.3	CNT202768	91.136	440	30	4	1050	1486	2220	1787	5.66e-167	588
MSTRG.5613.3	CNT202768	98.039	51	1	0	963	1013	2499	2449	7e-17	89.8
MSTRG.5615.2	CNT202770	79.762	168	20	6	1	167	826	980	9.56e-24	110
MSTRG.5635.5	wang2018_S_slylnc0344	100	252	0	0	1	252	4137	3886	4.68e-123	440
MSTRG.5635.5	wang2018_S_slylnc0344	100	220	0	0	250	469	3792	3573	4.74e-113	407
MSTRG.5692.1	zhou2019_TCONS_00009893	100	831	0	0	1	831	267	1097	0	1509
MSTRG.5692.1	zhou2019_TCONS_00009893	100	781	0	0	873	1653	1139	1919	0	1402
MSTRG.5692.1	zhou2019_TCONS_00009893	100	393	0	0	2088	2480	2354	2746	0	726
MSTRG.5692.1	zhou2019_TCONS_00009893	100	371	0	0	1684	2054	1950	2320	0	656
MSTRG.5692.1	zhou2019_TCONS_00009893	100	102	0	0	2559	2660	2825	2926	9.19e-38	159
MSTRG.5720.1	cui2018_plus_lncRNA14122	100	177	0	0	1	177	960	1136	1.88e-71	268
MSTRG.5720.1	cui2018_plus_lncRNA14122	100	107	0	0	244	350	1203	1309	2.5e-50	198
MSTRG.5721.1	cui2018_plus_lncRNA14122	100	103	0	0	1	103	3856	3958	2.16e-48	191
MSTRG.5765.2	wang2018_S_slylnc1840	100	1788	0	0	189	1976	10319	12106	0	3188
MSTRG.5765.2	wang2018_S_slylnc1840	82.192	365	45	11	384	737	4190	4545	4.69e-79	296
MSTRG.5765.2	wang2018_S_slylnc1840	99.174	121	0	1	1	120	176	296	3.76e-55	217
MSTRG.5765.2	wang2018_S_slylnc1840	100	76	0	0	115	190	839	914	2.33e-32	141
MSTRG.5775.1	wang2018_S_slylnc1840	100	221	0	0	1	221	23208	23428	5.87e-114	409
MSTRG.5775.1	wang2018_S_slylnc1840	89.14	221	24	0	1	221	8529	8749	6.21e-74	276
MSTRG.5775.1	wang2018_S_slylnc1840	88.288	222	24	2	1	221	1714	1934	1.34e-70	265
MSTRG.5771.1	wang2015_plus_Slylnc0352	97.124	765	14	1	1	765	33	789	0	1264
MSTRG.5778.1	wang2018_S_slylnc1949	94.737	76	4	0	72	147	178	253	1.58e-26	119
MSTRG.5811.3	wang2015_plus_Slylnc0266	86.702	188	17	2	1	188	1371	1550	4.73e-45	180
MSTRG.5842.1	CNT201200	100	448	0	0	19	466	115	562	0	706
MSTRG.5850.1	CNT201966	100	201	0	0	1	201	174	374	4.2e-95	346
MSTRG.5862.2	CNT20995	96	100	4	0	773	872	100	1	3.05e-39	163
MSTRG.5862.2	CNT20995	92.5	80	5	1	806	885	252	174	3.11e-24	113
MSTRG.5862.3	CNT20995	97	100	3	0	676	775	100	1	5.8e-41	169
MSTRG.5862.3	CNT20995	93.75	80	4	1	709	788	252	174	5.92e-26	119
MSTRG.5885.1	zhou2019_TCONS_00010050	100	271	0	0	1	271	634	364	1.17e-141	501
MSTRG.5887.1	zhou2019_TCONS_00010051	100	185	0	0	104	288	331	147	8.32e-94	342
MSTRG.5887.1	zhou2019_TCONS_00010051	100	61	0	0	1	61	434	374	7.1e-25	113
MSTRG.5913.1	CNT204353	100	286	0	0	29	314	1	286	9.11e-150	529
MSTRG.5913.1	CNT204353	100	74	0	0	369	442	341	414	6.45e-32	137
MSTRG.5914.1	CNT204356	100	174	0	0	58	231	1	174	8.22e-88	322
MSTRG.5922.3	wang2018_S_slylnc0374	100	222	0	0	1	222	12417	12196	3.08e-114	411
MSTRG.5922.3	wang2018_S_slylnc0374	99.457	184	0	1	215	398	12134	11952	6.86e-91	333
MSTRG.5934.1	wang2015_plus_Slylnc0282	100	561	0	0	18	578	371	931	0	1037
MSTRG.5951.1	wang2018_S_slylnc0378	100	267	0	0	1	267	1369	1635	1.93e-139	494
MSTRG.5962.3	wang2015_plus_Slylnc0285	99.598	249	0	1	30	278	944	1191	3.43e-127	453
MSTRG.5962.3	wang2015_plus_Slylnc0285	100	37	0	0	1	37	805	841	1.45e-11	69.4
MSTRG.5968.1	CNT202202	100	533	0	0	1	533	4	536	0	985
MSTRG.5978.1	wang2015_plus_Slylnc0292	100	1205	0	0	1	1205	1790	586	0	2226
MSTRG.5978.1	wang2015_plus_Slylnc0292	100	208	0	0	1256	1463	535	328	7.17e-106	385
MSTRG.5979.1	wang2015_plus_Slylnc0294	100	277	0	0	1	277	6	282	5.56e-145	512
MSTRG.5981.1	wang2018_S_slylnc0393	100	655	0	0	341	995	1141	487	0	1210
MSTRG.5981.1	wang2018_S_slylnc0393	100	344	0	0	1	344	3150	2807	0	636
MSTRG.5981.2	wang2018_S_slylnc0393	100	485	0	0	1	485	10293	9809	0	896
MSTRG.5981.2	wang2018_S_slylnc0393	100	125	0	0	486	610	2897	2773	4.03e-60	231
MSTRG.5982.1	wang2018_S_slylnc0394	100	653	0	0	55	707	889	237	0	1177
MSTRG.5982.1	wang2018_S_slylnc0394	95.522	67	1	1	1	65	5876	5810	2.97e-22	106
MSTRG.5982.2	CNT201024	100	681	0	0	1	681	166	846	0	1229
MSTRG.5982.3	wang2018_S_slylnc0394	99.492	197	1	0	14	210	903	707	5.66e-99	359
MSTRG.5982.4	CNT201024	100	516	0	0	76	591	212	727	0	953
MSTRG.6009.1	wang2018_S_slylnc1641	85	140	19	2	29	167	3847	3709	3.01e-33	141
MSTRG.6014.1	zhou2019_TCONS_00010143	95.135	185	9	0	118	302	1	185	8.66e-79	292
MSTRG.6014.1	zhou2019_TCONS_00010143	82.591	247	33	8	62	302	39	281	8.97e-54	209
MSTRG.6014.1	zhou2019_TCONS_00010143	100	91	0	0	212	302	1	91	1.52e-41	169
MSTRG.6016.1	zhou2019_TCONS_00010143	100	867	0	0	358	1224	973	1839	0	1576
MSTRG.6016.1	zhou2019_TCONS_00010143	100	103	0	0	116	218	731	833	1.4e-47	191
MSTRG.6016.1	zhou2019_TCONS_00010143	100	56	0	0	1	56	616	671	1.88e-21	104
MSTRG.6020.1	zhou2019_TCONS_00012183	100	262	0	0	130	391	3779	4040	1.63e-117	422
MSTRG.6020.1	zhou2019_TCONS_00012183	100	131	0	0	1	131	556	686	1.36e-63	243
MSTRG.6020.2	zhou2019_TCONS_00012183	99.627	268	1	0	91	358	3773	4040	2.73e-119	427
MSTRG.6020.2	zhou2019_TCONS_00012183	100	85	0	0	14	98	804	888	3.96e-38	158
MSTRG.6025.1	wang2015_plus_Slylnc0298	100	244	0	0	1	244	1049	806	8.37e-118	422
MSTRG.6025.1	wang2015_plus_Slylnc0298	98	50	1	0	4	53	1095	1046	3.47e-17	87.9
MSTRG.6076.1	zhou2019_TCONS_00010196	100	2417	0	0	65	2481	1	2417	0	4357
MSTRG.6083.1	CNT201735	100	216	0	0	1	216	179	394	3.44e-111	399
MSTRG.6084.2	zhou2019_TCONS_00010207	100	502	0	0	147	648	506	5	0	869
MSTRG.6087.1	wang2018_S_slylnc0410	100	298	0	0	1	298	304	7	1e-147	521
MSTRG.6090.1	CNT203864	100	799	0	0	1	799	31	829	0	1424
MSTRG.6090.2	CNT201445	100	586	0	0	1	586	60	645	0	1031
MSTRG.6100.1	wang2015_plus_Slylnc1109	95.74	493	16	2	397	886	1	491	0	789
MSTRG.6102.1	zhou2019_TCONS_00031853	95.078	386	19	0	58	443	386	1	1.71e-173	608
MSTRG.6108.1	cui2017_plus_lncRNA11688	100	312	0	0	486	797	2728	2417	3.64e-146	518
MSTRG.6125.3	wang2018_S_slylnc0415	100	108	0	0	1	108	30778	30671	3.53e-51	200
MSTRG.6125.3	wang2018_S_slylnc0415	100	100	0	0	106	205	22482	22383	9.9e-47	185
MSTRG.6127.1	wang2018_S_slylnc1844	100	1462	0	0	1	1462	58	1519	0	2675
MSTRG.6159.1	CNT20921	100	556	0	0	1	556	64	619	0	953
MSTRG.6160.1	wang2015_plus_Slylnc0324	100	639	0	0	1	639	1068	430	0	1181
MSTRG.6161.1	wang2015_plus_Slylnc0324	100	236	0	0	1	236	2217	1982	2.88e-122	436
MSTRG.6174.1	wang2018_S_slylnc1006	95.775	284	12	0	805	1088	3235	2952	4.16e-128	459
MSTRG.6174.1	wang2018_S_slylnc1006	93.991	233	13	1	1229	1460	2817	2585	2.67e-80	300
MSTRG.6245.1	cui2017_plus_lncRNA25170	98.817	1521	15	1	13	1530	1	1521	0	2580
MSTRG.6245.1	cui2017_plus_lncRNA25170	99.296	142	0	1	1566	1707	1557	1697	9.44e-67	255
MSTRG.6252.1	wang2018_S_slylnc0432	100	403	0	0	354	756	5689	5287	0	745
MSTRG.6252.1	wang2018_S_slylnc0432	100	355	0	0	1	355	8265	7911	0	656
MSTRG.6384.3	CNT201202	100	570	0	0	1	570	578	1147	0	972
MSTRG.6385.1	wang2015_plus_Slylnc0181	95.277	741	31	4	1596	2334	1120	382	0	1147
MSTRG.6385.1	wang2015_plus_Slylnc0181	96.793	343	5	1	2370	2706	343	1	2.46e-128	460
MSTRG.6405.1	wang2015_plus_Slylnc0337	100	227	0	0	1	227	2277	2503	2.79e-117	420
MSTRG.6421.1	zhou2019_TCONS_00010494	100	368	0	0	180	547	368	1	0	680
MSTRG.6445.1	wang2015_plus_Slylnc0341	100	206	0	0	1	206	239	34	7.17e-98	355
MSTRG.6446.1	zhou2019_TCONS_00010505	100	422	0	0	1	422	429	8	0	780
MSTRG.6446.1	zhou2019_TCONS_00010505	94.737	76	4	0	58	133	431	356	2.23e-26	119
MSTRG.6446.1	zhou2019_TCONS_00010505	94.595	74	4	0	1	74	370	297	2.88e-25	115
MSTRG.6476.1	wang2015_plus_Slylnc0638	91.919	99	5	3	719	817	23028	22933	4.4e-31	135
MSTRG.6549.1	zhou2019_TCONS_00012639	100	1575	0	0	1	1575	282	1856	0	2809
MSTRG.6549.1	zhou2019_TCONS_00012639	100	490	0	0	1632	2121	1913	2402	0	905
MSTRG.6549.1	zhou2019_TCONS_00012639	100	221	0	0	2205	2425	2486	2706	6.13e-104	379
MSTRG.6549.1	zhou2019_TCONS_00012639	100	59	0	0	2527	2585	2808	2866	8.88e-23	110
MSTRG.6621.3	zhou2019_TCONS_00012697	100	401	0	0	214	614	401	1	0	741
MSTRG.6721.1	wang2018_S_slylnc0449	100	345	0	0	1	345	131	475	4.09e-167	586
MSTRG.6742.1	CNT204466	100	209	0	0	1	209	487	695	1.04e-106	387
MSTRG.6748.1	zhou2019_TCONS_00012803	100	431	0	0	1	431	458	28	0	771
MSTRG.6781.1	wang2018_S_slylnc0452	100	282	0	0	1	282	889	608	1.24e-136	484
MSTRG.6862.1	wang2015_plus_Slylnc0347	100	545	0	0	1	545	548	4	0	981
MSTRG.6916.1	CNT203764	100	78	0	0	1	78	198	275	3.65e-34	145
MSTRG.7106.1	wang2018_S_slylnc0468	100	815	0	0	69	883	176	990	0	1476
MSTRG.7107.1	cui2017_plus_lncRNA15592	100	1022	0	0	1	1022	298	1319	0	1888
MSTRG.7207.4	CNT202711	95.455	176	8	0	1	176	523	348	1.21e-75	281
MSTRG.7194.1	zhou2019_TCONS_00011179	100	233	0	0	1	233	18052	17820	1.32e-120	431
MSTRG.7234.1	wang2018_S_slylnc0470	100	1344	0	0	1	1344	257	1600	0	2483
MSTRG.7263.1	zhou2019_TCONS_00013236	100	357	0	0	1	357	404	48	2.54e-169	593
MSTRG.7330.1	CNT201686	100	380	0	0	60	439	347	726	0	673
MSTRG.7332.1	zhou2019_TCONS_00013289	100	851	0	0	193	1043	60	910	0	1458
MSTRG.7333.1	wang2015_plus_Slylnc0925	89.141	396	23	2	722	1097	1447	1842	3.63e-133	475
MSTRG.7333.1	wang2015_plus_Slylnc0925	79.04	396	59	12	722	1095	1852	1459	2.4e-65	250
MSTRG.7338.1	wang2015_plus_Slylnc0357	100	638	0	0	1	638	318	955	0	1105
MSTRG.7358.7	wang2018_S_slylnc0145	96.023	176	7	0	259	434	2999	2824	5.94e-77	287
MSTRG.7364.1	wang2018_S_slylnc0479	100	621	0	0	1	621	880	1500	0	1092
MSTRG.7398.2	CNT204612	100	800	0	0	13	812	1	800	0	1452
MSTRG.7398.3	CNT204612	100	448	0	0	103	550	284	731	0	802
MSTRG.7404.3	CNT204534	100	450	0	0	654	1103	3137	2688	0	832
MSTRG.7429.3	wang2018_S_slylnc1862	100	1131	0	0	77	1207	2303	3433	0	2089
MSTRG.7429.3	wang2018_S_slylnc1862	100	79	0	0	1	79	2117	2195	3.03e-34	147
MSTRG.7506.2	wang2018_S_slylnc1520	84.099	283	43	2	229	509	248248	247966	3.88e-72	272
MSTRG.7506.2	wang2018_S_slylnc1520	84.099	283	39	5	229	509	198079	197801	5.02e-71	268
MSTRG.7533.1	zhou2019_TCONS_00011466	100	289	0	0	1	289	511	799	1.24e-151	534
MSTRG.7578.1	wang2018_S_slylnc1864	100	912	0	0	1	912	119	1030	0	1655
MSTRG.7587.1	zhou2019_TCONS_00013504	100	619	0	0	271	889	352	970	0	1059
MSTRG.7587.1	zhou2019_TCONS_00013504	100	192	0	0	1	192	82	273	3.38e-97	355
MSTRG.7603.1	zhou2019_TCONS_00013520	100	1310	0	0	38	1347	1	1310	0	2420
MSTRG.7640.1	wang2015_plus_Slylnc0358	100	491	0	0	1	491	505	15	0	907
MSTRG.7669.1	CNT203105	99.6	250	1	0	787	1036	135	384	1.64e-127	457
MSTRG.7669.1	CNT203105	100	143	0	0	279	421	1	143	1.07e-69	265
MSTRG.7683.1	wang2018_S_slylnc0487	100	191	0	0	1	191	202	392	3.24e-97	353
MSTRG.7748.3	wang2018_S_slylnc0493	99.219	256	1	1	19	274	2803	3057	2.02e-129	460
MSTRG.7760.1	wang2015_plus_Slylnc0362	100	288	0	0	16	303	383	96	3.99e-132	470
MSTRG.7810.2	wang2018_S_slylnc2016	80.69	145	12	4	306	434	6551	6407	1.24e-19	99
MSTRG.7854.1	wang2018_S_slylnc0495	100	407	0	0	1	407	1011	1417	0	752
MSTRG.7897.3	wang2018_S_slylnc0499	97.605	167	1	2	1	164	5011	5177	3.71e-76	283
MSTRG.7897.3	wang2018_S_slylnc0499	100	69	0	0	153	221	5248	5316	1.84e-29	128
MSTRG.7972.1	wang2018_S_slylnc0838	88.418	1580	114	26	1164	2695	2722	4280	0	1810
MSTRG.7999.1	zhou2019_TCONS_00013879	100	472	0	0	1	472	26	497	0	846
MSTRG.7999.1	zhou2019_TCONS_00013879	100	91	0	0	563	653	588	678	4.52e-41	169
MSTRG.8004.1	zhou2019_TCONS_00015509	82.692	156	22	4	13	164	474	320	8.19e-31	134
MSTRG.8075.2	CNT201149	100	691	0	0	1	691	175	865	0	1251
MSTRG.8148.1	CNT20297	100	265	0	0	21	285	122	386	2.69e-138	490
MSTRG.8204.8	wang2018_S_slylnc0606	95.652	46	2	0	1	46	6974	6929	8.5e-13	75
MSTRG.8198.1	wang2018_S_slylnc0522	100	2689	0	0	50	2738	3332	644	0	4752
MSTRG.8198.1	wang2018_S_slylnc0522	100	117	0	0	2795	2911	587	471	5.56e-55	217
MSTRG.8203.1	wang2015_plus_Slylnc0379	100	392	0	0	1	392	56	447	0	725
MSTRG.8213.1	CNT203706	100	296	0	0	1	296	333	628	1.28e-146	518
MSTRG.8213.1	CNT203706	89.714	175	16	1	2	174	536	710	1.13e-57	222
MSTRG.8237.1	CNT202703	100	573	0	0	18	590	246	818	0	1029
MSTRG.8269.1	zhou2019_TCONS_00015731	100	532	0	0	1	532	532	1	0	983
MSTRG.8280.1	CNT204487	100	315	0	0	1	315	231	545	4.8e-166	582
MSTRG.8281.1	wang2018_S_slylnc0539	100	732	0	0	2	733	2161	1430	0	1327
MSTRG.8291.1	zhou2019_TCONS_00015748	100	1785	0	0	520	2304	1	1785	0	3105
MSTRG.8291.1	zhou2019_TCONS_00015748	100	73	0	0	2385	2457	1866	1938	1.35e-30	135
MSTRG.8291.1	zhou2019_TCONS_00015748	98.113	53	1	0	1372	1424	800	852	8.24e-18	93.5
MSTRG.8291.1	zhou2019_TCONS_00015748	98.113	53	1	0	1319	1371	853	905	8.24e-18	93.5
MSTRG.8305.1	CNT204526	100	525	0	0	1	525	118	642	0	867
MSTRG.8306.1	wang2015_plus_Slylnc0397	100	273	0	0	11	283	419	691	9.52e-143	505
MSTRG.8310.3	zhou2019_TCONS_00014148	100	269	0	0	1	269	269	1	1.62e-140	497
MSTRG.8311.1	zhou2019_TCONS_00015762	100	885	0	0	491	1375	135	1019	0	1591
MSTRG.8311.1	zhou2019_TCONS_00015762	100	95	0	0	357	451	1	95	4.41e-43	176
MSTRG.8312.1	CNT201684	90.217	184	11	4	1	177	149	332	1.64e-60	233
MSTRG.8320.1	wang2018_S_slylnc0549	100	448	0	0	1	448	2715	2268	0	828
MSTRG.8320.1	wang2018_S_slylnc0549	97.5	40	1	0	1	40	2755	2716	2.42e-11	69.4
MSTRG.8324.3	wang2018_S_slylnc0549	93.333	195	12	1	39	233	26386	26193	3.32e-77	287
MSTRG.8315.1	wang2018_S_slylnc0551	100	217	0	0	1	217	584	368	2.77e-87	320
MSTRG.8333.1	wang2018_S_slylnc0554	100	428	0	0	1	428	428	1	0	791
MSTRG.8337.1	wang2018_S_slylnc0706	89.963	269	21	2	3	265	12312	12580	7.35e-94	342
MSTRG.8345.1	CNT204467	89.205	176	18	1	41	216	71	245	1.11e-56	219
MSTRG.8358.1	CNT20152	100	833	0	0	1	833	43	875	0	1469
MSTRG.8361.1	wang2018_S_slylnc1438	95.294	85	4	0	181	265	326	242	1.34e-31	135
MSTRG.8365.1	wang2018_S_slylnc0563	100	122	0	0	166	287	188	67	8.43e-59	226
MSTRG.8365.1	wang2018_S_slylnc0563	100	96	0	0	1	96	353	258	2.39e-44	178
MSTRG.8370.1	wang2018_S_slylnc0565	100	1762	0	0	1	1762	1766	5	0	3073
MSTRG.8378.1	wang2018_S_slylnc0569	100	408	0	0	120	527	467	60	0	754
MSTRG.8378.1	wang2018_S_slylnc0569	100	93	0	0	31	123	2335	2243	2.12e-42	172
MSTRG.8437.3	wang2018_S_slylnc0578	100	344	0	0	186	529	788	445	3.92e-154	544
MSTRG.8437.3	wang2018_S_slylnc0578	100	73	0	0	1	73	10191	10119	2.8e-31	135
MSTRG.8437.3	wang2018_S_slylnc0578	100	68	0	0	71	138	10005	9938	1.68e-28	126
MSTRG.8437.4	zhou2019_TCONS_00015874	100	257	0	0	25	281	720	464	7.4e-134	475
MSTRG.8437.5	zhou2019_TCONS_00015874	100	520	0	0	25	544	720	201	0	920
MSTRG.8445.1	zhou2019_TCONS_00015889	99.733	375	0	1	1	375	512	139	4.31e-179	627
MSTRG.8445.1	zhou2019_TCONS_00015889	100	97	0	0	417	513	97	1	1.45e-44	180
MSTRG.8447.2	CNT203813	100	690	0	0	29	718	1808	2497	0	1275
MSTRG.8447.3	CNT203812	98.465	782	0	1	107	888	1403	2172	0	1367
MSTRG.8447.3	CNT203812	100	73	0	0	34	106	223	295	4.79e-31	135
MSTRG.8477.1	wang2018_S_slylnc1898	89.796	294	19	7	1	288	19826	19538	4.78e-101	366
MSTRG.8483.2	wang2018_S_slylnc0582	100	388	0	0	35	422	17704	18091	0	684
MSTRG.8501.6	wang2018_S_slylnc0583	99.662	296	0	1	1	295	25103	24808	2.92e-153	540
MSTRG.8506.1	CNT203670	100	638	0	0	1	638	145	782	0	1123
MSTRG.8506.2	CNT203670	100	293	0	0	110	402	371	663	1.06e-153	542
MSTRG.8535.1	zhou2019_TCONS_00014348	100	355	0	0	1	355	482	128	2.68e-180	630
MSTRG.8535.1	zhou2019_TCONS_00014348	100	47	0	0	436	482	47	1	7.29e-17	87.9
MSTRG.8544.2	wang2018_S_slylnc0588	100	608	0	0	264	871	695	88	0	1068
MSTRG.8544.2	wang2018_S_slylnc0588	99.476	191	1	0	1	191	2147	1957	5.54e-95	348
MSTRG.8544.2	wang2018_S_slylnc0588	100	79	0	0	185	263	1158	1080	2.17e-34	147
MSTRG.8544.3	CNT202880	97.906	382	8	0	44	425	113	494	0	662
MSTRG.8544.3	CNT202880	100	60	0	0	421	480	526	585	4.27e-24	111
MSTRG.8562.1	zhou2019_TCONS_00015995	100	288	0	0	358	645	6805	7092	6.79e-143	507
MSTRG.8562.1	zhou2019_TCONS_00015995	100	136	0	0	21	156	330	465	3.51e-66	252
MSTRG.8562.1	zhou2019_TCONS_00015995	100	135	0	0	156	290	6603	6737	1.26e-65	250
MSTRG.8569.1	CNT201252	100	919	0	0	195	1113	1	919	0	1672
MSTRG.8571.1	CNT20120	100	221	0	0	116	336	1	221	2.16e-113	409
MSTRG.8571.1	CNT20120	100	179	0	0	429	607	222	400	4.81e-90	331
MSTRG.8571.2	CNT20120	100	400	0	0	96	495	1	400	0	739
MSTRG.8599.1	cui2017_plus_lncRNA19092	100	202	0	0	1	202	18322	18523	1.94e-103	374
MSTRG.8599.1	cui2017_plus_lncRNA19092	99.01	202	2	0	1	202	21076	21277	4.19e-100	363
MSTRG.8599.1	cui2017_plus_lncRNA19092	99.01	202	2	0	1	202	23835	24036	4.19e-100	363
MSTRG.8599.1	cui2017_plus_lncRNA19092	95.431	197	9	0	1	197	63699	63895	1.19e-85	315
MSTRG.8600.1	cui2017_plus_lncRNA19092	100	237	0	0	1	237	27505	27741	8.05e-123	438
MSTRG.8602.1	cui2017_plus_lncRNA19092	100	247	0	0	1	247	29502	29748	2.33e-128	457
MSTRG.8603.1	cui2017_plus_lncRNA19092	100	291	0	0	1	291	30373	30663	9.67e-153	538
MSTRG.8605.1	cui2017_plus_lncRNA19092	100	462	0	0	1	462	36029	36490	0	854
MSTRG.8606.1	cui2017_plus_lncRNA19092	100	578	0	0	164	741	37889	38466	0	1031
MSTRG.8606.1	cui2017_plus_lncRNA19092	87.124	233	21	4	164	388	1458	1689	2.92e-67	255
MSTRG.8606.1	cui2017_plus_lncRNA19092	89.262	149	11	5	397	541	1947	2094	5.03e-45	182
MSTRG.8606.1	cui2017_plus_lncRNA19092	100	93	0	0	1	93	37726	37818	3.03e-42	172
MSTRG.8606.1	cui2017_plus_lncRNA19092	96	75	2	1	1	75	1310	1383	1.11e-26	121
MSTRG.8607.1	cui2017_plus_lncRNA19092	100	174	0	0	81	254	38992	39165	3.36e-72	270
MSTRG.8607.1	cui2017_plus_lncRNA19092	100	52	0	0	1	52	38912	38963	6.03e-20	97.1
MSTRG.8636.1	wang2018_S_slylnc1128	89.344	122	4	2	1	120	46289	46403	1.65e-33	145
MSTRG.8649.1	wang2018_S_slylnc0602	100	801	0	0	1	801	807	7	0	1454
MSTRG.8660.1	wang2018_S_slylnc0604	100	292	0	0	1	292	10999	10708	2.7e-153	540
MSTRG.8671.2	zhou2019_TCONS_00016085	100	591	0	0	110	700	643	53	0	1059
MSTRG.8671.3	wang2018_S_slylnc0609	100	774	0	0	103	876	2175	1402	0	1397
MSTRG.8671.3	wang2018_S_slylnc0609	100	103	0	0	1	103	8069	7967	9.94e-48	191
MSTRG.8675.1	CNT201296	100	1026	0	0	448	1473	1167	142	0	1895
MSTRG.8675.1	CNT201296	100	349	0	0	9	357	1606	1258	0	645
MSTRG.8694.1	wang2018_S_slylnc0613	100	204	0	0	1	204	47768	47565	1.51e-104	377
MSTRG.8693.3	wang2018_S_slylnc0613	100	275	0	0	1	275	55898	55624	9.94e-144	508
MSTRG.8693.3	wang2018_S_slylnc0613	92.029	276	21	1	1	275	30410	30135	4.86e-107	387
MSTRG.8693.3	wang2018_S_slylnc0613	100	99	0	0	276	374	48180	48082	4.15e-38	158
MSTRG.8693.4	wang2018_S_slylnc0613	100	281	0	0	1	281	55901	55621	3.94e-147	520
MSTRG.8693.4	wang2018_S_slylnc0613	92.199	282	21	1	1	281	30413	30132	1.92e-110	398
MSTRG.8693.4	wang2018_S_slylnc0613	100	46	0	0	279	324	50943	50898	1.7e-16	86.1
MSTRG.8693.5	wang2018_S_slylnc0613	100	278	0	0	1	278	55901	55624	2.06e-145	514
MSTRG.8693.5	wang2018_S_slylnc0613	92.115	279	21	1	1	278	30413	30135	1.01e-108	392
MSTRG.8693.5	wang2018_S_slylnc0613	98.876	89	1	0	274	362	51272	51184	1.11e-38	159
MSTRG.8728.10	wang2015_plus_Slylnc0468	100	334	0	0	134	467	525	858	2.01e-176	617
MSTRG.8728.10	wang2015_plus_Slylnc0468	100	132	0	0	6	137	297	428	3.93e-64	244
MSTRG.8728.32	wang2015_plus_Slylnc0468	97.778	270	6	0	1	270	159	428	7.63e-131	466
MSTRG.8728.32	wang2015_plus_Slylnc0468	100	198	0	0	267	464	525	722	7.96e-101	366
MSTRG.8728.32	wang2015_plus_Slylnc0468	87.31	197	25	0	1	197	99	295	1.41e-58	226
MSTRG.8728.32	wang2015_plus_Slylnc0468	86.911	191	25	0	1	191	9	199	3.05e-55	215
MSTRG.8728.32	wang2015_plus_Slylnc0468	88.136	177	21	0	23	199	1	177	3.95e-54	211
MSTRG.8728.46	wang2015_plus_Slylnc0468	94.444	270	15	0	1	270	159	428	8.02e-116	416
MSTRG.8728.46	wang2015_plus_Slylnc0468	100	211	0	0	267	477	525	735	4.86e-108	390
MSTRG.8728.46	wang2015_plus_Slylnc0468	92.893	197	14	0	1	197	99	295	6.56e-77	287
MSTRG.8728.46	wang2015_plus_Slylnc0468	91.457	199	17	0	1	199	39	237	5.11e-73	274
MSTRG.8728.46	wang2015_plus_Slylnc0468	89.266	177	19	0	23	199	1	177	1.88e-57	222
MSTRG.8728.46	wang2015_plus_Slylnc0468	86.387	191	26	0	1	191	9	199	1.46e-53	209
MSTRG.8728.46	wang2015_plus_Slylnc0468	89.744	117	12	0	83	199	1	117	8.98e-36	150
MSTRG.8728.43	wang2015_plus_Slylnc0468	100	334	0	0	267	600	525	858	2.6e-176	617
MSTRG.8728.43	wang2015_plus_Slylnc0468	96.667	270	9	0	1	270	159	428	1e-125	449
MSTRG.8728.43	wang2015_plus_Slylnc0468	87.958	191	23	0	1	191	9	199	1.84e-58	226
MSTRG.8728.43	wang2015_plus_Slylnc0468	86.935	199	26	0	1	199	69	267	6.62e-58	224
MSTRG.8728.48	wang2015_plus_Slylnc0468	100	334	0	0	267	600	525	858	2.6e-176	617
MSTRG.8728.48	wang2015_plus_Slylnc0468	94.444	270	15	0	1	270	159	428	1.02e-115	416
MSTRG.8728.48	wang2015_plus_Slylnc0468	91.371	197	17	0	1	197	129	325	8.39e-72	270
MSTRG.8728.48	wang2015_plus_Slylnc0468	89.005	191	21	0	1	191	9	199	8.51e-62	237
MSTRG.8728.48	wang2015_plus_Slylnc0468	87.437	199	25	0	1	199	69	267	1.42e-59	230
MSTRG.8728.48	wang2015_plus_Slylnc0468	87.006	177	23	0	23	199	1	177	1.12e-50	200
MSTRG.8728.48	wang2015_plus_Slylnc0468	88.435	147	17	0	53	199	1	147	5.23e-44	178
MSTRG.8728.22	wang2015_plus_Slylnc0468	100	334	0	0	267	600	525	858	2.65e-176	617
MSTRG.8728.22	wang2015_plus_Slylnc0468	98.148	270	5	0	1	270	159	428	2.19e-132	472
MSTRG.8728.22	wang2015_plus_Slylnc0468	87.817	197	24	0	1	197	99	295	4.04e-60	231
MSTRG.8728.22	wang2015_plus_Slylnc0468	87.437	199	25	0	1	199	39	237	1.45e-59	230
MSTRG.8728.22	wang2015_plus_Slylnc0468	85.34	191	28	0	1	191	9	199	4.1e-50	198
MSTRG.8728.22	wang2015_plus_Slylnc0468	85.876	177	25	0	23	199	1	177	2.47e-47	189
MSTRG.8728.16	wang2015_plus_Slylnc0468	100	334	0	0	267	600	525	858	2.77e-176	617
MSTRG.8728.16	wang2015_plus_Slylnc0468	99.259	270	2	0	1	270	159	428	2.26e-137	488
MSTRG.8728.16	wang2015_plus_Slylnc0468	88.325	197	23	0	1	197	99	295	9.05e-62	237
MSTRG.8728.16	wang2015_plus_Slylnc0468	85.864	191	27	0	1	191	9	199	9.18e-52	204
MSTRG.8728.16	wang2015_plus_Slylnc0468	85.876	177	25	0	23	199	1	177	2.57e-47	189
MSTRG.8728.23	wang2015_plus_Slylnc0468	100	334	0	0	237	570	525	858	2.63e-176	617
MSTRG.8728.23	wang2015_plus_Slylnc0468	98.75	240	3	0	1	240	189	428	4.76e-119	427
MSTRG.8728.23	wang2015_plus_Slylnc0468	88.024	167	20	0	1	167	129	295	4.06e-50	198
MSTRG.8728.23	wang2015_plus_Slylnc0468	86.982	169	22	0	1	169	9	177	6.8e-48	191
MSTRG.8728.24	wang2015_plus_Slylnc0468	100	334	0	0	207	540	525	858	2.5e-176	617
MSTRG.8728.24	wang2015_plus_Slylnc0468	99.048	210	2	0	1	210	219	428	4.61e-104	377
MSTRG.8728.24	wang2015_plus_Slylnc0468	87.05	139	18	0	1	139	9	147	6.54e-38	158
MSTRG.8728.33	wang2015_plus_Slylnc0468	100	334	0	0	207	540	525	858	2.5e-176	617
MSTRG.8728.33	wang2015_plus_Slylnc0468	91.905	210	17	0	1	210	219	428	4.78e-79	294
MSTRG.8728.33	wang2015_plus_Slylnc0468	97.436	117	3	0	23	139	1	117	1.07e-50	200
MSTRG.8728.33	wang2015_plus_Slylnc0468	89.928	139	14	0	1	139	39	177	1.4e-44	180
MSTRG.8728.33	wang2015_plus_Slylnc0468	89.051	137	15	0	1	137	159	295	8.4e-42	171
MSTRG.8728.33	wang2015_plus_Slylnc0468	88.489	139	16	0	1	139	9	147	3.02e-41	169
MSTRG.8728.27	wang2015_plus_Slylnc0468	100	334	0	0	237	570	525	858	2.88e-176	617
MSTRG.8728.27	wang2015_plus_Slylnc0468	98.333	240	4	0	1	240	189	428	2.42e-117	422
MSTRG.8728.27	wang2015_plus_Slylnc0468	86.391	169	23	0	1	169	9	177	3.46e-46	185
MSTRG.8728.27	wang2015_plus_Slylnc0468	88.435	147	17	0	23	169	1	147	5.79e-44	178
MSTRG.8728.29	wang2015_plus_Slylnc0468	100	334	0	0	237	570	525	858	2.88e-176	617
MSTRG.8728.29	wang2015_plus_Slylnc0468	98.333	240	4	0	1	240	189	428	2.42e-117	422
MSTRG.8728.29	wang2015_plus_Slylnc0468	86.391	169	23	0	1	169	9	177	3.46e-46	185
MSTRG.8728.29	wang2015_plus_Slylnc0468	88.435	147	17	0	23	169	1	147	5.79e-44	178
MSTRG.8728.45	wang2015_plus_Slylnc0468	100	334	0	0	267	600	525	858	3.02e-176	617
MSTRG.8728.45	wang2015_plus_Slylnc0468	94.815	270	14	0	1	270	159	428	2.54e-117	422
MSTRG.8728.45	wang2015_plus_Slylnc0468	89.34	197	21	0	1	197	129	325	4.56e-65	248
MSTRG.8728.45	wang2015_plus_Slylnc0468	89.529	191	20	0	1	191	9	199	2.12e-63	243
MSTRG.8728.45	wang2015_plus_Slylnc0468	93.197	147	10	0	53	199	1	147	1.29e-55	217
MSTRG.8728.45	wang2015_plus_Slylnc0468	88.136	177	21	0	23	199	1	177	5.98e-54	211
MSTRG.8722.2	wang2018_S_slylnc0619	100	299	0	0	113	411	299	1	5.56e-157	553
MSTRG.8722.2	wang2018_S_slylnc0619	100	116	0	0	1	116	1318	1203	2.98e-55	215
MSTRG.8737.1	zhou2019_TCONS_00014514	100	669	0	0	1	669	669	1	0	1236
MSTRG.8739.1	CNT20678	100	446	0	0	151	596	198	643	0	824
MSTRG.8739.1	CNT20678	100	66	0	0	1	66	48	113	2.47e-27	122
MSTRG.8753.1	wang2018_S_slylnc1877	100	222	0	0	1	222	90	311	1.64e-114	411
MSTRG.8758.4	wang2018_S_slylnc0623	100	333	0	0	1	333	6840	6508	6.12e-176	616
MSTRG.8758.4	wang2018_S_slylnc0623	100	69	0	0	332	400	6364	6296	3.49e-29	128
MSTRG.8822.1	wang2015_plus_Slylnc0475	100	380	0	0	1	380	136	515	0	702
MSTRG.8822.1	wang2015_plus_Slylnc0475	100	78	0	0	412	489	547	624	4.61e-34	145
MSTRG.8825.1	wang2018_S_slylnc1868	100	504	0	0	1	504	168	671	0	798
MSTRG.8827.1	wang2018_S_slylnc0625	100	223	0	0	1	223	721	499	9.23e-115	412
MSTRG.8827.1	wang2018_S_slylnc0625	100	163	0	0	265	427	457	295	2.09e-81	302
MSTRG.8860.1	wang2018_S_slylnc2030	99.057	106	1	0	1	106	1802	1697	2.51e-48	191
MSTRG.8951.2	CNT203480	100	151	0	0	265	415	151	1	1.56e-74	279
MSTRG.8984.4	zhou2019_TCONS_00016351	100	363	0	0	345	707	363	1	0	671
MSTRG.8984.4	zhou2019_TCONS_00016351	100	58	0	0	289	346	537	480	9.15e-23	108
MSTRG.8994.1	wang2018_S_slylnc1878	100	293	0	0	1	293	20207	20499	7.53e-154	542
MSTRG.8996.1	zhou2019_TCONS_00016361	100	225	0	0	1	225	6131	6355	3.58e-116	416
MSTRG.9018.1	wang2015_plus_Slylnc0478	100	270	0	0	64	333	289	558	5.36e-131	466
MSTRG.9049.1	CNT202697	89.955	448	41	1	1	444	1020	1467	1.16e-163	575
MSTRG.9058.1	zhou2019_TCONS_00016424	100	481	0	0	1	481	235	715	0	889
MSTRG.9111.1	zhou2019_TCONS_00014876	100	650	0	0	16	665	728	79	0	1127
MSTRG.9183.1	zhou2019_TCONS_00014947	100	1124	0	0	1	1124	201	1324	0	1906
MSTRG.9757.1	wang2018_S_slylnc1895	100	276	0	0	1	276	253	528	1.99e-144	510
MSTRG.9757.1	wang2018_S_slylnc1895	89.13	276	30	0	1	276	3449	3724	2.14e-94	344
MSTRG.9808.4	wang2018_S_slylnc0660	97.878	1461	17	9	1	1461	7630	9076	0	2455
MSTRG.9808.4	wang2018_S_slylnc0660	88.353	1554	92	41	547	2030	9092	10626	0	1759
MSTRG.9824.1	wang2015_plus_Slylnc0497	100	448	0	0	1	448	65	512	0	802
MSTRG.9873.1	wang2018_S_slylnc0664	100	372	0	0	1	372	473	844	0	662
MSTRG.9880.1	CNT201940	100	160	0	0	1	160	347	506	8.28e-80	296
MSTRG.10008.1	wang2018_S_slylnc0238	77.311	238	43	10	386	613	5841	6077	3.6e-29	130
MSTRG.10023.1	wang2015_plus_Slylnc0504	100	310	0	0	56	365	1	310	3.39e-163	573
MSTRG.10067.1	zhou2019_TCONS_00017372	100	726	0	0	1	726	726	1	0	1260
MSTRG.10077.1	zhou2019_TCONS_00010143	91.038	212	15	1	3	214	1556	1763	3.58e-76	283
MSTRG.10087.1	wang2015_plus_Slylnc0996	84.038	1253	123	41	2	1195	31286	32520	0	1134
MSTRG.10090.1	wang2018_S_slylnc0686	100	191	0	0	18	208	1997	2187	2.61e-97	353
MSTRG.10108.1	CNT203691	100	575	0	0	689	1263	1005	1579	0	1062
MSTRG.10108.1	CNT203691	100	562	0	0	1	562	317	878	0	946
MSTRG.10108.1	CNT203691	100	365	0	0	1332	1696	1648	2012	0	645
MSTRG.10118.1	wang2015_plus_Slylnc0509	100	661	0	0	1	661	1657	2317	0	1136
MSTRG.10132.1	cui2017_plus_lncRNA20503	100	868	0	0	1	868	989	122	0	1604
MSTRG.10135.1	cui2017_plus_lncRNA22164	100	201	0	0	1	201	693	493	6.92e-103	372
MSTRG.10137.1	zhou2019_TCONS_00017428	100	1762	0	0	1	1762	2402	641	0	3070
MSTRG.10137.1	zhou2019_TCONS_00017428	100	592	0	0	1811	2402	592	1	0	1094
MSTRG.10148.1	wang2018_S_slylnc0696	100	216	0	0	1	216	36	251	3.44e-111	399
MSTRG.10152.1	cui2017_plus_lncRNA22182	100	278	0	0	1	278	821	1098	1.55e-145	514
MSTRG.10183.3	zhou2019_TCONS_00018777	100	165	0	0	574	738	235	71	2.85e-82	305
MSTRG.10203.1	wang2015_plus_Slylnc0524	100	278	0	0	1	278	1410	1687	1.23e-126	451
MSTRG.10205.1	CNT203407	100	740	0	0	1	740	1735	2474	0	1341
MSTRG.10212.1	CNT20588	100	294	0	0	1	294	118	411	2.92e-154	544
MSTRG.10212.3	CNT20588	100	246	0	0	28	273	166	411	1.1e-127	455
MSTRG.10212.4	zhou2019_TCONS_00017485	100	436	0	0	1	436	3047	3482	0	780
MSTRG.10212.4	zhou2019_TCONS_00017485	98.755	241	2	1	426	665	4051	4291	5.35e-119	427
MSTRG.10220.1	CNT203178	100	513	0	0	45	557	88	600	0	948
MSTRG.10230.1	CNT20740	100	699	0	0	1	699	79	777	0	1266
MSTRG.10236.2	CNT204003	100	549	0	0	1	549	88	636	0	981
MSTRG.10238.2	cui2018_plus_lncRNA20617	100	155	0	0	1	155	155	1	3.25e-77	287
MSTRG.10237.1	CNT204641	87.912	273	29	4	1	270	361	632	1.26e-86	318
MSTRG.10250.1	CNT203569	100	795	0	0	1	795	94	888	0	1443
MSTRG.10250.2	CNT203570	100	573	0	0	1	573	127	699	0	1033
MSTRG.10250.3	CNT202368	100	197	0	0	1	197	501	697	1.42e-100	364
MSTRG.10250.4	CNT203559	100	226	0	0	1	226	344	569	1e-116	418
MSTRG.10255.1	CNT201094	100	1172	0	0	1	1172	1477	2648	0	2132
MSTRG.10256.1	zhou2019_TCONS_00017529	100	225	0	0	1	225	657	433	2.81e-107	387
MSTRG.10259.1	wang2018_S_slylnc0894	94.667	150	8	0	1	150	5210	5061	3.68e-61	233
MSTRG.10262.1	wang2015_plus_Slylnc0071	89.347	291	25	4	534	819	473	184	8.95e-99	361
MSTRG.10268.1	cui2018_plus_lncRNA22366	100	790	0	0	1	790	2011	2800	0	1393
MSTRG.10266.1	cui2018_plus_lncRNA22366	100	2342	0	0	1	2342	3722	6063	0	4274
MSTRG.10266.1	cui2018_plus_lncRNA22366	83.651	367	48	7	1401	1765	5018	5374	1.18e-90	335
MSTRG.10266.1	cui2018_plus_lncRNA22366	83.651	367	48	7	1297	1653	5122	5486	1.18e-90	335
MSTRG.10266.1	cui2018_plus_lncRNA22366	85.05	301	35	5	1457	1755	5018	5310	1.55e-79	298
MSTRG.10266.1	cui2018_plus_lncRNA22366	85.05	301	35	5	1297	1589	5178	5476	1.55e-79	298
MSTRG.10266.1	cui2018_plus_lncRNA22366	83.197	244	32	6	1519	1761	5024	5259	1.61e-54	215
MSTRG.10266.1	cui2018_plus_lncRNA22366	83.197	244	32	6	1303	1538	5240	5482	1.61e-54	215
MSTRG.10266.1	cui2018_plus_lncRNA22366	82.979	188	24	5	1569	1755	5018	5198	5.9e-39	163
MSTRG.10266.1	cui2018_plus_lncRNA22366	82.979	188	24	5	1297	1477	5290	5476	5.9e-39	163
MSTRG.10266.1	cui2018_plus_lncRNA22366	84.091	88	11	3	1674	1761	5013	5097	1.7e-14	82.4
MSTRG.10266.1	cui2018_plus_lncRNA22366	84.091	88	11	3	1292	1376	5395	5482	1.7e-14	82.4
MSTRG.10269.1	wang2015_plus_Slylnc0542	100	371	0	0	1	371	1397	1767	0	686
MSTRG.10273.2	CNT202622	87.245	196	24	1	45	239	574	769	1.45e-57	222
MSTRG.10271.1	cui2018_plus_lncRNA22366	84.879	496	65	8	1	493	2509	2997	8.15e-131	466
MSTRG.10272.1	CNT20972	83.567	712	89	17	1	686	272	981	0	641
MSTRG.10274.1	wang2018_S_slylnc0720	100	92	0	0	66	157	56044	56135	2.92e-42	171
MSTRG.10274.1	wang2018_S_slylnc0720	100	67	0	0	1	67	45235	45301	2.31e-28	124
MSTRG.10274.1	wang2018_S_slylnc0720	96.875	64	2	0	152	215	61764	61827	2.33e-23	108
MSTRG.10274.2	wang2018_S_slylnc0720	99.76	416	1	0	212	627	56599	57014	0	693
MSTRG.10274.2	wang2018_S_slylnc0720	100	93	0	0	123	215	56044	56136	4.08e-42	172
MSTRG.10274.2	wang2018_S_slylnc0720	98.592	71	0	1	55	124	45231	45301	1.16e-27	124
MSTRG.10274.2	wang2018_S_slylnc0720	97.143	70	1	1	1	70	43252	43320	1.94e-25	117
MSTRG.10274.2	wang2018_S_slylnc0720	100	55	0	0	864	918	57251	57305	5.43e-21	102
MSTRG.10276.6	wang2018_S_slylnc0720	99.535	215	0	1	163	376	35588	35802	3.78e-108	390
MSTRG.10276.6	wang2018_S_slylnc0720	100	169	0	0	1	169	35334	35502	8.41e-85	313
MSTRG.10276.6	wang2018_S_slylnc0720	84.071	113	10	6	182	289	41556	41665	1.98e-21	102
MSTRG.10281.3	wang2018_S_slylnc0720	100	384	0	0	344	727	22745	23128	0	710
MSTRG.10281.3	wang2018_S_slylnc0720	100	345	0	0	1	345	22280	22624	0	638
MSTRG.10281.3	wang2018_S_slylnc0720	95.039	383	19	0	345	727	17225	17607	1.01e-171	603
MSTRG.10281.3	wang2018_S_slylnc0720	94.509	346	18	1	1	345	27816	28161	1.34e-150	532
MSTRG.10281.3	wang2018_S_slylnc0720	90.529	359	32	2	344	700	28282	28640	8.26e-133	473
MSTRG.10281.3	wang2018_S_slylnc0720	86.188	362	32	8	1	345	16744	17104	2.4e-103	375
MSTRG.10281.3	wang2018_S_slylnc0720	85.714	343	36	6	1	342	78114	78444	1.45e-95	350
MSTRG.10281.3	wang2018_S_slylnc0720	100	97	0	0	726	822	29996	30092	2.02e-44	180
MSTRG.10281.3	wang2018_S_slylnc0720	96.04	101	3	1	723	822	24324	24424	2.03e-39	163
MSTRG.10281.3	wang2018_S_slylnc0720	94.118	102	3	3	723	822	18807	18907	4.39e-36	152
MSTRG.10281.4	wang2018_S_slylnc0720	100	374	0	0	344	717	28282	28655	0	691
MSTRG.10281.4	wang2018_S_slylnc0720	100	345	0	0	1	345	22280	22624	0	638
MSTRG.10281.4	wang2018_S_slylnc0720	94.509	346	18	1	1	345	27816	28161	1.33e-150	532
MSTRG.10281.4	wang2018_S_slylnc0720	90.529	359	32	2	344	702	22745	23101	8.15e-133	473
MSTRG.10281.4	wang2018_S_slylnc0720	89.385	358	36	2	345	702	17225	17580	1.37e-125	449
MSTRG.10281.4	wang2018_S_slylnc0720	86.188	362	32	8	1	345	16744	17104	2.37e-103	375
MSTRG.10281.4	wang2018_S_slylnc0720	85.714	343	36	6	1	342	78114	78444	1.43e-95	350
MSTRG.10281.4	wang2018_S_slylnc0720	100	97	0	0	716	812	29996	30092	1.99e-44	180
MSTRG.10281.4	wang2018_S_slylnc0720	96.04	101	3	1	713	812	24324	24424	2e-39	163
MSTRG.10281.4	wang2018_S_slylnc0720	94.118	102	3	3	713	812	18807	18907	4.34e-36	152
MSTRG.10281.5	wang2018_S_slylnc0720	100	429	0	0	343	771	22700	23128	0	793
MSTRG.10281.5	wang2018_S_slylnc0720	100	347	0	0	1	347	22280	22626	0	641
MSTRG.10281.5	wang2018_S_slylnc0720	93.473	429	28	0	343	771	17179	17607	0	638
MSTRG.10281.5	wang2018_S_slylnc0720	90.842	404	35	2	343	744	28237	28640	8.47e-153	540
MSTRG.10281.5	wang2018_S_slylnc0720	94.524	347	18	1	1	346	27816	28162	3.94e-151	534
MSTRG.10281.5	wang2018_S_slylnc0720	86.188	362	32	8	1	345	16744	17104	2.53e-103	375
MSTRG.10281.5	wang2018_S_slylnc0720	85.591	347	37	6	1	346	78114	78448	4.26e-96	351
MSTRG.10281.5	wang2018_S_slylnc0720	100	97	0	0	770	866	29996	30092	2.13e-44	180
MSTRG.10281.5	wang2018_S_slylnc0720	96.04	101	3	1	767	866	24324	24424	2.14e-39	163
MSTRG.10281.5	wang2018_S_slylnc0720	94.118	102	3	3	767	866	18807	18907	4.64e-36	152
MSTRG.10281.11	wang2018_S_slylnc0720	100	429	0	0	343	771	22700	23128	0	793
MSTRG.10281.11	wang2018_S_slylnc0720	100	347	0	0	1	347	22280	22626	0	641
MSTRG.10281.11	wang2018_S_slylnc0720	93.473	429	28	0	343	771	17179	17607	0	638
MSTRG.10281.11	wang2018_S_slylnc0720	90.842	404	35	2	343	744	28237	28640	1.03e-152	540
MSTRG.10281.11	wang2018_S_slylnc0720	94.524	347	18	1	1	346	27816	28162	4.77e-151	534
MSTRG.10281.11	wang2018_S_slylnc0720	99.64	278	1	0	767	1044	24324	24601	2.89e-143	508
MSTRG.10281.11	wang2018_S_slylnc0720	95	280	11	3	767	1044	18807	19085	1.38e-121	436
MSTRG.10281.11	wang2018_S_slylnc0720	94.909	275	12	2	770	1044	29996	30268	2.32e-119	429
MSTRG.10281.11	wang2018_S_slylnc0720	86.188	362	32	8	1	345	16744	17104	3.06e-103	375
MSTRG.10281.11	wang2018_S_slylnc0720	85.591	347	37	6	1	346	78114	78448	5.16e-96	351
MSTRG.10281.12	wang2018_S_slylnc0720	99.737	380	1	0	349	728	17228	17607	0	697
MSTRG.10281.12	wang2018_S_slylnc0720	100	352	0	0	1	352	16758	17109	0	651
MSTRG.10281.12	wang2018_S_slylnc0720	94.737	380	20	0	349	728	22749	23128	2.19e-168	592
MSTRG.10281.12	wang2018_S_slylnc0720	89.014	355	37	2	349	701	28286	28640	3.02e-122	438
MSTRG.10281.12	wang2018_S_slylnc0720	86.207	348	31	7	1	347	22293	22624	6.71e-99	361
MSTRG.10281.12	wang2018_S_slylnc0720	86.207	348	31	7	1	347	27830	28161	6.71e-99	361
MSTRG.10281.12	wang2018_S_slylnc0720	99	100	1	0	724	823	24324	24423	2.02e-44	180
MSTRG.10281.12	wang2018_S_slylnc0720	97.03	101	1	2	724	823	18807	18906	4.37e-41	169
MSTRG.10281.12	wang2018_S_slylnc0720	96.907	97	2	1	727	823	29996	30091	7.31e-39	161
MSTRG.10281.12	wang2018_S_slylnc0720	80.172	116	12	7	233	344	35123	35231	2.72e-13	76.8
MSTRG.10281.16	wang2018_S_slylnc0720	100	864	0	0	446	1309	16744	17607	0	1596
MSTRG.10281.16	wang2018_S_slylnc0720	90.311	867	63	10	446	1309	22280	23128	0	1116
MSTRG.10281.16	wang2018_S_slylnc0720	87.872	841	82	10	446	1282	27816	28640	0	970
MSTRG.10281.16	wang2018_S_slylnc0720	100	157	0	0	150	306	16035	16191	1.54e-77	291
MSTRG.10281.16	wang2018_S_slylnc0720	100	153	0	0	1	153	6563	6715	2.58e-75	283
MSTRG.10281.16	wang2018_S_slylnc0720	100	144	0	0	304	447	16365	16508	2.6e-70	267
MSTRG.10281.16	wang2018_S_slylnc0720	99.01	101	1	0	1305	1405	18807	18907	9.69e-45	182
MSTRG.10281.16	wang2018_S_slylnc0720	97.059	102	1	2	1305	1405	24324	24424	2.1e-41	171
MSTRG.10281.16	wang2018_S_slylnc0720	94.949	99	2	3	1308	1405	29996	30092	7.6e-36	152
MSTRG.10281.16	wang2018_S_slylnc0720	80	225	30	8	692	908	35123	35340	7.6e-36	152
MSTRG.10278.1	zhou2019_TCONS_00017538	100	976	0	0	27	1002	976	1	0	1751
MSTRG.10279.1	wang2015_plus_Slylnc0545	86.863	746	72	9	1	729	2680	1944	0	760
MSTRG.10279.1	wang2015_plus_Slylnc0545	88.073	545	40	11	745	1289	1879	1360	1.6e-171	603
MSTRG.10298.1	CNT203264	90.223	358	24	10	1	354	1152	1502	1.25e-122	438
MSTRG.10302.1	CNT201476	100	592	0	0	127	718	104	695	0	1094
MSTRG.10302.3	wang2018_S_slylnc0724	100	338	0	0	252	589	8966	9303	1.52e-178	625
MSTRG.10302.3	wang2018_S_slylnc0724	100	253	0	0	1	253	278	530	2.72e-131	468
MSTRG.10302.4	wang2018_S_slylnc0724	100	217	0	0	1	217	316	532	1.11e-111	401
MSTRG.10302.5	wang2018_S_slylnc0724	100	189	0	0	1	189	343	531	3.46e-96	350
MSTRG.10301.1	zhou2019_TCONS_00018863	100	320	0	0	236	555	281	600	1.58e-158	558
MSTRG.10301.1	zhou2019_TCONS_00018863	100	198	0	0	1	198	46	243	1.03e-100	366
MSTRG.10313.1	zhou2019_TCONS_00017558	100	698	0	0	1	698	823	126	0	1290
MSTRG.10318.1	zhou2019_TCONS_00017562	100	321	0	0	388	708	321	1	5.8e-169	593
MSTRG.10318.3	zhou2019_TCONS_00017562	100	321	0	0	590	910	321	1	6.81e-169	593
MSTRG.10318.4	zhou2019_TCONS_00017562	100	319	0	0	113	431	319	1	4.06e-168	590
MSTRG.10319.1	CNT201493	100	578	0	0	1	578	51	628	0	1068
MSTRG.10321.1	zhou2019_TCONS_00017567	100	316	0	0	1	316	1	316	8.95e-159	558
MSTRG.10322.1	cui2018_plus_lncRNA00637	91.111	315	26	1	1	315	38344	38656	8.62e-119	425
MSTRG.10322.1	cui2018_plus_lncRNA00637	91.954	174	14	0	142	315	1	174	2.59e-64	244
MSTRG.10325.1	CNT202135	100	348	0	0	1	348	84	431	0	643
MSTRG.10329.1	CNT201509	100	1697	0	0	1	1697	94	1790	0	2968
MSTRG.10329.1	CNT201509	100	475	0	0	1730	2204	1823	2297	0	845
MSTRG.10344.1	wang2018_S_slylnc0737	100	208	0	0	1	208	180	387	9.24e-107	385
MSTRG.10347.1	CNT20289	100	1769	0	0	737	2505	3000	4768	0	3212
MSTRG.10347.1	CNT20289	100	441	0	0	232	672	2495	2935	0	712
MSTRG.10347.1	CNT20289	98.969	291	3	0	1639	1929	3808	4098	9.04e-147	521
MSTRG.10347.1	CNT20289	98.969	291	3	0	1545	1835	3902	4192	9.04e-147	521
MSTRG.10347.1	CNT20289	98.477	197	3	0	1733	1929	3808	4004	1.62e-94	348
MSTRG.10347.1	CNT20289	98.477	197	3	0	1545	1741	3996	4192	1.62e-94	348
MSTRG.10347.1	CNT20289	97.087	103	3	0	1827	1929	3808	3910	2.92e-42	174
MSTRG.10347.1	CNT20289	97.087	103	3	0	1545	1647	4090	4192	2.92e-42	174
MSTRG.10347.1	CNT20289	100	43	0	0	127	169	2390	2432	6.54e-14	80.5
MSTRG.10347.5	CNT20291	100	926	0	0	1	926	3482	4407	0	1711
MSTRG.10347.5	CNT20291	98.969	291	3	0	298	588	3685	3975	3.93e-147	521
MSTRG.10347.5	CNT20291	98.969	291	3	0	204	494	3779	4069	3.93e-147	521
MSTRG.10347.5	CNT20291	98.477	197	3	0	392	588	3685	3881	7.06e-95	348
MSTRG.10347.5	CNT20291	98.477	197	3	0	204	400	3873	4069	7.06e-95	348
MSTRG.10347.5	CNT20291	97.087	103	3	0	486	588	3685	3787	1.27e-42	174
MSTRG.10347.5	CNT20291	97.087	103	3	0	204	306	3967	4069	1.27e-42	174
MSTRG.10356.1	CNT203184	100	278	0	0	1	278	105	382	1.55e-145	514
MSTRG.10361.1	cui2017_plus_lncRNA20843	100	987	0	0	1	987	3006	2020	0	1797
MSTRG.10374.1	CNT201303	100	55	0	0	260	314	404	350	1.63e-21	102
MSTRG.10381.1	CNT201483	99.686	636	2	0	82	717	606	1241	0	1164
MSTRG.10382.1	wang2018_S_slylnc1828	94	50	2	1	24	73	19082	19130	3.77e-13	75
MSTRG.10385.1	zhou2019_TCONS_00017612	100	124	0	0	132	255	716	839	5.72e-60	230
MSTRG.10385.1	zhou2019_TCONS_00017612	100	99	0	0	1	99	585	683	4.52e-46	183
MSTRG.10391.1	wang2018_S_slylnc0743	100	294	0	0	1	294	1212	919	1.27e-146	518
MSTRG.10396.3	cui2017_plus_lncRNA22580	100	792	0	0	184	975	598	1389	0	1430
MSTRG.10396.3	cui2017_plus_lncRNA22580	99.702	336	0	1	970	1305	1924	2258	7.48e-175	614
MSTRG.10396.4	cui2017_plus_lncRNA22580	98.551	69	0	1	160	228	213	280	3.19e-27	121
MSTRG.10396.5	cui2017_plus_lncRNA22580	100	77	0	0	353	429	157	233	1.34e-33	143
MSTRG.10396.5	cui2017_plus_lncRNA22580	100	59	0	0	296	354	1	59	1.36e-23	110
MSTRG.10410.1	zhou2019_TCONS_00017633	99.876	2415	2	1	1	2414	2433	19	0	4265
MSTRG.10421.1	wang2018_S_slylnc0756	100	512	0	0	1	512	6869	6358	0	946
MSTRG.10423.1	wang2018_S_slylnc0756	100	1470	0	0	1	1470	11580	10111	0	2512
MSTRG.10423.1	wang2018_S_slylnc0756	96.945	1473	41	4	1	1470	22403	20932	0	2285
MSTRG.10426.1	wang2018_S_slylnc0756	100	524	0	0	44	567	12986	12463	0	968
MSTRG.10426.1	wang2018_S_slylnc0756	91.176	204	17	1	365	567	23479	23276	1.7e-73	276
MSTRG.10426.1	wang2018_S_slylnc0756	100	44	0	0	1	44	29434	29391	3.98e-15	82.4
MSTRG.10431.1	wang2015_plus_Slylnc0601	100	2463	0	0	1	2463	2466	4	0	4372
MSTRG.10432.1	wang2018_S_slylnc0760	100	237	0	0	1	237	262	26	8.05e-123	438
MSTRG.10433.1	wang2018_S_slylnc0760	100	479	0	0	110	588	3934	3456	0	885
MSTRG.10433.1	wang2018_S_slylnc0760	100	82	0	0	29	110	14965	14884	3.1e-36	152
MSTRG.10435.1	zhou2019_TCONS_00017650	100	370	0	0	1	370	519	150	0	684
MSTRG.10526.1	wang2018_S_slylnc1902	100	205	0	0	1	205	2989	2785	4.23e-105	379
MSTRG.10570.1	wang2018_S_slylnc1892	100	865	0	0	1	865	389	1253	0	1598
MSTRG.10592.1	wang2015_plus_Slylnc0617	100	271	0	0	1	271	57	327	1.43e-133	475
MSTRG.10592.1	wang2015_plus_Slylnc0617	100	88	0	0	353	440	409	496	1.26e-39	163
MSTRG.10593.1	wang2015_plus_Slylnc0618	100	302	0	0	153	454	156	457	1.23e-158	558
MSTRG.10593.1	wang2015_plus_Slylnc0618	100	90	0	0	1	90	4	93	8.74e-41	167
MSTRG.10688.5	zhou2019_TCONS_00019192	100	335	0	0	258	592	558	224	7.13e-177	619
MSTRG.10741.10	wang2018_S_slylnc0785	100	414	0	0	223	636	626	213	0	739
MSTRG.10741.10	wang2018_S_slylnc0785	100	224	0	0	1	224	1248	1025	3.89e-115	414
MSTRG.10791.1	CNT201744	100	313	0	0	50	362	119	431	8.37e-157	553
MSTRG.10833.2	zhou2019_TCONS_00018044	100	271	0	0	291	561	558	288	4.01e-141	501
MSTRG.10833.2	zhou2019_TCONS_00018044	99.524	210	1	0	557	766	210	1	1.52e-105	383
MSTRG.10969.1	CNT203724	100	541	0	0	1	541	23	563	0	1000
MSTRG.10991.3	CNT202196	100	379	0	0	1	379	71	449	0	701
MSTRG.10991.4	zhou2019_TCONS_00019486	99.552	223	1	0	1	223	346	124	2.8e-113	407
MSTRG.11046.3	zhou2019_TCONS_00019527	100	254	0	0	39	292	254	1	3.97e-132	470
MSTRG.11046.2	zhou2019_TCONS_00019527	100	254	0	0	99	352	254	1	4.77e-132	470
MSTRG.11116.1	CNT203542	99.602	503	1	1	73	574	1684	2186	0	917
MSTRG.11122.3	zhou2019_TCONS_00021305	100	192	0	0	1	192	193	2	2.61e-97	355
MSTRG.11146.1	wang2018_S_slylnc0825	100	2458	0	0	1	2458	237	2694	0	4510
MSTRG.11146.1	wang2018_S_slylnc0825	88.235	170	18	2	1	168	134	303	1.31e-50	202
MSTRG.11156.1	CNT203600	100	56	0	0	157	212	1068	1013	3.24e-22	104
MSTRG.11209.1	zhou2019_TCONS_00019666	100	339	0	0	204	542	339	1	3.93e-179	627
MSTRG.11221.1	CNT203086	100	2959	0	0	1	2959	7	2965	0	5409
MSTRG.11221.1	CNT203086	100	48	0	0	243	290	211	258	1.28e-16	89.8
MSTRG.11221.1	CNT203086	100	48	0	0	205	252	249	296	1.28e-16	89.8
MSTRG.11221.2	CNT203618	100	1246	0	0	1	1246	89	1334	0	2246
MSTRG.11221.2	CNT203618	100	48	0	0	161	208	211	258	5.35e-17	89.8
MSTRG.11221.2	CNT203618	100	48	0	0	123	170	249	296	5.35e-17	89.8
MSTRG.11221.3	wang2018_S_slylnc0832	99.924	1317	1	0	1	1317	1342	2658	0	2401
MSTRG.11221.3	wang2018_S_slylnc0832	100	234	0	0	1310	1543	4271	4504	2.09e-111	403
MSTRG.11227.1	CNT203374	100	154	0	0	51	204	180	333	1.04e-76	285
MSTRG.11234.1	wang2018_S_slylnc0842	100	477	0	0	1	477	1299	1775	0	881
MSTRG.11246.1	CNT202059	100	2201	0	0	1	2201	116	2316	0	3903
MSTRG.11246.1	CNT202059	100	1277	0	0	2259	3535	2374	3650	0	2263
MSTRG.11258.1	wang2015_plus_Slylnc0640	100	2777	0	0	1	2777	2792	16	0	5055
MSTRG.11260.1	wang2015_plus_Slylnc0641	100	879	0	0	1	879	917	39	0	1594
MSTRG.11261.1	CNT203323	100	139	0	0	1	139	411	549	3.6e-68	257
MSTRG.11261.1	CNT203323	100	137	0	0	205	341	615	751	4.66e-67	254
MSTRG.11263.1	CNT203328	100	299	0	0	168	466	1	299	7.5e-146	516
MSTRG.11267.1	CNT201463	100	297	0	0	176	472	232	528	7.5e-156	549
MSTRG.11271.1	wang2015_plus_Slylnc0643	100	250	0	0	1	250	1367	1616	5.07e-130	462
MSTRG.11277.1	wang2018_S_slylnc1913	100	942	0	0	1	942	1992	2933	0	1740
MSTRG.11275.1	CNT201460	87.678	422	44	6	719	1138	1219	1634	8.88e-130	464
MSTRG.11275.1	CNT201460	80.495	323	46	9	1139	1446	1748	2068	9.8e-60	231
MSTRG.11279.1	cui2017_plus_lncRNA23574	100	222	0	0	1	222	702	481	1.64e-114	411
MSTRG.11283.1	wang2018_S_slylnc0856	100	274	0	0	1	274	26	299	2e-134	477
MSTRG.11284.1	wang2018_S_slylnc0004	93.488	215	12	2	1	213	794	1008	9.76e-87	318
MSTRG.11308.1	wang2018_S_slylnc0860	100	225	0	0	1	225	225	1	5.25e-106	383
MSTRG.11321.1	zhou2019_TCONS_00021482	100	654	0	0	102	755	46	699	0	1146
MSTRG.11321.1	zhou2019_TCONS_00021482	100	682	0	0	817	1498	761	1442	0	1134
MSTRG.11334.1	wang2018_S_slylnc1560	100	135	0	0	185	319	61132	61266	5.63e-66	250
MSTRG.11351.3	CNT201580	100	399	0	0	49	447	331	729	0	737
MSTRG.11351.3	CNT201580	100	49	0	0	1	49	208	256	5.65e-18	91.6
MSTRG.11351.4	CNT201580	99.421	518	0	1	1	515	212	729	0	937
MSTRG.11351.5	CNT20323	100	205	0	0	1	205	2051	2255	6.3e-105	379
MSTRG.11351.5	CNT20323	100	91	0	0	205	295	2533	2623	1.48e-41	169
MSTRG.11355.1	wang2015_plus_Slylnc0654	100	245	0	0	487	731	271	27	1.07e-126	453
MSTRG.11355.1	wang2015_plus_Slylnc0654	100	205	0	0	1	205	757	553	1.84e-104	379
MSTRG.11355.1	wang2015_plus_Slylnc0654	100	155	0	0	270	424	488	334	1.15e-76	287
MSTRG.11360.1	zhou2019_TCONS_00019809	100	285	0	0	328	612	348	632	4.81e-149	527
MSTRG.11360.1	zhou2019_TCONS_00019809	100	89	0	0	139	227	159	247	4.34e-40	165
MSTRG.11360.1	zhou2019_TCONS_00019809	100	88	0	0	1	88	21	108	1.56e-39	163
MSTRG.11360.3	zhou2019_TCONS_00019809	100	286	0	0	270	555	348	633	1.42e-149	529
MSTRG.11360.3	zhou2019_TCONS_00019809	100	89	0	0	81	169	159	247	4.61e-40	165
MSTRG.11362.1	wang2018_S_slylnc1520	89.362	141	15	0	517	657	196126	196266	6.22e-44	178
MSTRG.11377.6	wang2018_S_slylnc0872	100	552	0	0	68	619	36002	36553	0	1020
MSTRG.11377.6	wang2018_S_slylnc0872	100	390	0	0	618	1007	36779	37168	0	721
MSTRG.11377.6	wang2018_S_slylnc0872	100	71	0	0	1	71	35001	35071	7.05e-30	132
MSTRG.11377.7	wang2018_S_slylnc0872	100	210	0	0	62	271	36002	36211	1.34e-107	388
MSTRG.11377.7	wang2018_S_slylnc0872	100	100	0	0	271	370	36442	36541	1.88e-46	185
MSTRG.11377.7	wang2018_S_slylnc0872	100	65	0	0	1	65	35007	35071	5.38e-27	121
MSTRG.11393.4	wang2018_S_slylnc0875	100	572	0	0	220	791	6016	6587	0	1057
MSTRG.11393.4	wang2018_S_slylnc0875	100	222	0	0	1	222	3534	3755	3.82e-106	385
MSTRG.11393.6	wang2018_S_slylnc0875	100	574	0	0	379	952	6016	6589	0	1061
MSTRG.11393.6	wang2018_S_slylnc0875	100	381	0	0	1	381	3683	4063	0	678
MSTRG.11407.1	wang2018_S_slylnc1904	100	506	0	0	49	554	280	785	0	935
MSTRG.11415.1	CNT20614	100	168	0	0	9	176	146	313	7.91e-84	311
MSTRG.11429.3	zhou2019_TCONS_00019868	100	135	0	0	101	235	175	41	4.01e-66	250
MSTRG.11429.4	zhou2019_TCONS_00021569	99.534	429	2	0	61	489	5083	5511	0	749
MSTRG.11429.4	zhou2019_TCONS_00021569	100	69	0	0	1	69	1106	1174	4.32e-29	128
MSTRG.11430.1	zhou2019_TCONS_00021569	100	539	0	0	1	539	4140	4678	0	996
MSTRG.11430.1	zhou2019_TCONS_00021569	100	86	0	0	586	671	4725	4810	2.39e-38	159
MSTRG.11476.1	wang2018_S_slylnc1949	94.755	286	10	5	509	791	2006	2289	1.39e-122	440
MSTRG.11476.1	wang2018_S_slylnc1949	97.08	137	1	1	321	454	1812	1948	1.18e-58	228
MSTRG.11476.1	wang2018_S_slylnc1949	85.034	147	17	5	121	264	1422	1566	1.22e-33	145
MSTRG.11550.2	zhou2019_TCONS_00021669	100	404	0	0	380	783	404	1	0	717
MSTRG.11567.1	wang2018_S_slylnc0890	100	500	0	0	1	500	283	782	0	865
MSTRG.11569.1	wang2015_plus_Slylnc0666	100	198	0	0	317	514	4861	5058	6.93e-92	337
MSTRG.11569.1	wang2015_plus_Slylnc0666	100	130	0	0	101	230	4645	4774	5.59e-63	241
MSTRG.11570.1	wang2015_plus_Slylnc0666	100	1024	0	0	1447	2470	10358	11381	0	1796
MSTRG.11570.1	wang2015_plus_Slylnc0666	100	615	0	0	611	1225	9522	10136	0	1136
MSTRG.11570.1	wang2015_plus_Slylnc0666	100	546	0	0	1	546	8912	9457	0	979
MSTRG.11570.1	wang2015_plus_Slylnc0666	92.48	625	35	5	611	1225	4580	3958	0	883
MSTRG.11570.1	wang2015_plus_Slylnc0666	89.977	429	27	7	5	420	5267	4842	1.49e-144	514
MSTRG.11570.1	wang2015_plus_Slylnc0666	100	61	0	0	1306	1366	10217	10277	6.36e-24	113
MSTRG.11601.1	CNT202538	87.14	591	70	6	745	1333	1745	2331	0	665
MSTRG.11658.3	zhou2019_TCONS_00021762	100	783	0	0	86	868	783	1	0	1447
MSTRG.11762.1	wang2015_plus_Slylnc0673	100	337	0	0	1	337	4	340	3.04e-178	623
MSTRG.11773.1	wang2018_S_slylnc0907	100	216	0	0	42	257	204	419	4.16e-111	399
MSTRG.11780.2	CNT201387	98.758	483	3	1	129	611	483	4	0	830
MSTRG.11780.2	CNT201387	93.665	221	14	0	1	221	668	448	3.87e-90	331
MSTRG.11780.7	CNT201387	100	296	0	0	255	550	369	74	1.91e-147	521
MSTRG.11780.7	CNT201387	97.872	188	4	0	1	188	668	481	1.61e-88	326
MSTRG.11780.7	CNT201387	100	61	0	0	129	189	483	423	1.37e-24	113
MSTRG.11905.4	wang2018_S_slylnc0914	100	215	0	0	20	234	9120	9334	1.35e-110	398
MSTRG.11916.2	wang2018_S_slylnc1659	93.289	298	18	2	145	440	15607	15904	2e-112	405
MSTRG.11948.1	wang2018_S_slylnc1905	83.18	327	50	5	267	590	3311	2987	8.99e-79	294
MSTRG.11953.3	wang2018_S_slylnc0915	100	302	0	0	1	302	3720	4021	1.3e-158	558
MSTRG.11953.3	wang2018_S_slylnc0915	100	190	0	0	301	490	4643	4832	1.85e-87	322
MSTRG.11969.2	zhou2019_TCONS_00020357	100	458	0	0	210	667	458	1	0	806
MSTRG.12076.1	wang2015_plus_Slylnc0678	100	520	0	0	1	520	521	2	0	961
MSTRG.12093.1	zhou2019_TCONS_00022154	100	135	0	0	18	152	309	175	5.11e-66	250
MSTRG.12093.1	zhou2019_TCONS_00022154	100	87	0	0	207	293	120	34	2.46e-39	161
MSTRG.12095.1	CNT202892	100	403	0	0	1	403	932	530	0	745
MSTRG.12127.1	wang2018_S_slylnc1917	100	2352	0	0	1	2352	432	2783	0	4093
MSTRG.12127.1	wang2018_S_slylnc1917	100	331	0	0	2422	2752	2853	3183	5.14e-166	586
MSTRG.12127.1	wang2018_S_slylnc1917	99.597	248	0	1	3059	3306	3490	3736	9.29e-109	396
MSTRG.12127.1	wang2018_S_slylnc1917	100	96	0	0	2927	3022	3358	3453	3.66e-43	178
MSTRG.12191.1	cui2017_plus_lncRNA24538	100	2108	0	0	192	2299	2749	642	0	3657
MSTRG.12191.1	cui2017_plus_lncRNA24538	100	56	0	0	2450	2505	491	436	3.88e-21	104
MSTRG.12287.2	wang2018_S_slylnc0929	100	512	0	0	76	587	1718	2229	0	946
MSTRG.12287.2	wang2018_S_slylnc0929	100	78	0	0	1	78	354	431	5.18e-34	145
MSTRG.12374.7	zhou2019_TCONS_00022385	100	527	0	0	35	561	527	1	0	974
MSTRG.12405.1	wang2018_S_slylnc1920	100	324	0	0	1	324	5863	5540	4.92e-171	599
MSTRG.12482.1	wang2018_S_slylnc0942	100	232	0	0	1	232	232	1	4.73e-120	429
MSTRG.12512.1	wang2015_plus_Slylnc0690	100	310	0	0	1	310	547	238	2.84e-163	573
MSTRG.12515.1	wang2018_S_slylnc0943	100	112	0	0	1	112	967	856	3.55e-53	207
MSTRG.12515.1	wang2018_S_slylnc0943	100	109	0	0	222	330	485	377	1e-43	176
MSTRG.12515.1	wang2018_S_slylnc0943	100	49	0	0	113	161	594	546	3.73e-18	91.6
MSTRG.12547.1	CNT203950	100	296	0	0	1	296	1219	1514	1.64e-155	547
MSTRG.12601.1	wang2018_S_slylnc0948	100	913	0	0	1	913	530	1442	0	1661
MSTRG.12649.1	wang2018_S_slylnc1923	100	2771	0	0	461	3231	899	3669	0	5092
MSTRG.12649.1	wang2018_S_slylnc1923	93.333	765	49	1	1020	1784	626	1388	0	1129
MSTRG.12649.1	wang2018_S_slylnc1923	80.948	1202	187	19	600	1784	626	1802	0	913
MSTRG.12649.1	wang2018_S_slylnc1923	82.59	919	130	13	461	1364	1319	2222	0	784
MSTRG.12649.1	wang2018_S_slylnc1923	94.286	490	28	0	461	950	1733	2222	0	750
MSTRG.12649.1	wang2018_S_slylnc1923	100	162	0	0	3308	3469	3746	3907	6.4e-80	300
MSTRG.12751.1	CNT204408	100	941	0	0	1	941	208	1148	0	1738
MSTRG.12763.4	zhou2019_TCONS_00022752	100	414	0	0	98	511	414	1	0	765
MSTRG.12769.1	cui2018_plus_lncRNA25074	100	226	0	0	1	226	657	432	1e-116	418
MSTRG.12775.4	CNT20736	99.825	573	0	1	1	572	659	1231	0	1051
MSTRG.12775.6	wang2015_plus_Slylnc0697	99.681	313	1	0	120	432	5288	4976	5.46e-163	573
MSTRG.12775.6	wang2015_plus_Slylnc0697	100	147	0	0	429	575	3301	3155	2.23e-72	272
MSTRG.12775.6	wang2015_plus_Slylnc0697	100	46	0	0	1	46	5407	5362	3.12e-16	86.1
MSTRG.12870.1	CNT20149	100	885	0	0	2911	3795	1	885	0	1635
MSTRG.12873.1	CNT20149	87.838	74	3	4	1204	1272	644	716	9.41e-15	82.4
MSTRG.12881.4	wang2018_S_slylnc0959	100	835	0	0	1	835	521	1355	0	1454
MSTRG.12881.4	wang2018_S_slylnc0959	100	230	0	0	831	1060	2483	2712	1.49e-81	303
MSTRG.12883.1	zhou2019_TCONS_00022852	100	462	0	0	264	725	462	1	0	824
MSTRG.13026.1	wang2018_S_slylnc1519	89.394	66	7	0	1173	1238	5186	5251	2.47e-15	84.2
MSTRG.13118.1	CNT201042	100	559	0	0	31	589	129	687	0	996
MSTRG.13150.1	wang2018_S_slylnc1719	85.417	144	19	2	177	319	9654	9512	2.1e-35	148
MSTRG.13172.2	CNT202274	100	342	0	0	1	342	46	387	0	632
MSTRG.13216.1	wang2018_S_slylnc1640	97.949	195	4	0	1	195	4370	4564	1.11e-92	339
MSTRG.13226.1	wang2018_S_slylnc0985	100	993	0	0	1	993	1745	2737	0	1779
MSTRG.13254.1	cui2017_plus_lncRNA27472	100	270	0	0	1	270	442	173	2e-124	444
MSTRG.13255.1	cui2017_plus_lncRNA27472	100	244	0	0	1	244	1796	1553	1.07e-126	451
MSTRG.13256.1	wang2018_S_slylnc1520	87.374	198	21	2	4	199	132855	132660	4.61e-58	224
MSTRG.13256.1	wang2018_S_slylnc1520	86.364	198	23	2	4	199	140056	139861	9.98e-55	213
MSTRG.13262.2	wang2018_S_slylnc0989	100	109	0	0	84	192	10425	10533	1.25e-51	202
MSTRG.13262.2	wang2018_S_slylnc0989	100	84	0	0	1	84	8823	8906	9.85e-38	156
MSTRG.13262.2	wang2018_S_slylnc0989	98.571	70	0	1	187	255	13726	13795	9.99e-28	122
MSTRG.13266.1	zhou2019_TCONS_00023205	100	912	0	0	1	912	1565	654	0	1626
MSTRG.13266.1	zhou2019_TCONS_00023205	100	612	0	0	954	1565	612	1	0	987
MSTRG.13267.1	zhou2019_TCONS_00024644	100	212	0	0	1	212	137	348	6.18e-109	392
MSTRG.13273.1	CNT201814	100	1505	0	0	1	1505	430	1934	0	2754
MSTRG.13277.1	zhou2019_TCONS_00023216	100	549	0	0	76	624	732	184	0	1014
MSTRG.13277.1	zhou2019_TCONS_00023216	100	150	0	0	658	807	150	1	8.25e-74	278
MSTRG.13278.1	wang2018_S_slylnc1930	100	634	0	0	1	634	85	718	0	1171
MSTRG.13278.1	wang2018_S_slylnc1930	100	243	0	0	670	912	754	996	1.55e-125	449
MSTRG.13285.1	wang2018_S_slylnc1931	100	394	0	0	1	394	1	394	0	728
MSTRG.13292.1	CNT201680	100	264	0	0	1	264	143	406	2.04e-137	488
MSTRG.13292.1	CNT201680	100	185	0	0	330	514	472	656	1.68e-93	342
MSTRG.13293.1	zhou2019_TCONS_00023227	100	418	0	0	1	418	46	463	0	773
MSTRG.13296.1	wang2015_plus_Slylnc0720	100	241	0	0	1	241	110	350	3.88e-116	416
MSTRG.13297.1	wang2018_S_slylnc0996	100	1794	0	0	1	1794	67	1860	0	3229
MSTRG.13310.1	CNT202779	100	369	0	0	1	369	122	490	0	656
MSTRG.13312.1	CNT204247	100	265	0	0	1	265	72	336	2.48e-138	490
MSTRG.13322.1	zhou2019_TCONS_00023246	100	187	0	0	198	384	258	72	8.48e-95	346
MSTRG.13322.1	zhou2019_TCONS_00023246	100	144	0	0	1	144	455	312	6.89e-61	233
MSTRG.13331.1	wang2015_plus_Slylnc0726	100	380	0	0	1	380	616	237	0	702
MSTRG.13345.1	CNT202851	100	951	0	0	1	951	3801	4751	0	1731
MSTRG.13346.1	CNT202851	100	218	0	0	1	218	3585	3802	2.13e-103	374
MSTRG.13353.1	CNT201615	100	334	0	0	265	598	334	1	2.43e-168	592
MSTRG.13353.1	CNT201615	100	78	0	0	1	78	411	334	8.18e-34	145
MSTRG.13353.2	CNT201616	100	239	0	0	190	428	300	62	1.18e-123	442
MSTRG.13359.1	zhou2019_TCONS_00024718	100	383	0	0	1	383	655	273	0	708
MSTRG.13359.1	zhou2019_TCONS_00024718	100	185	0	0	471	655	185	1	3.64e-71	268
MSTRG.13362.1	CNT203112	100	394	0	0	146	539	180	573	0	702
MSTRG.13375.1	zhou2019_TCONS_00023286	100	633	0	0	1	633	121	753	0	1170
MSTRG.13385.5	CNT201699	100	378	0	0	74	451	175	552	0	699
MSTRG.13385.6	wang2018_S_slylnc1006	99.855	689	1	0	388	1076	19678	20366	0	1267
MSTRG.13385.6	wang2018_S_slylnc1006	100	323	0	0	71	393	183	505	6.19e-170	597
MSTRG.13386.1	wang2018_S_slylnc1006	100	565	0	0	108	672	13535	14099	0	1044
MSTRG.13386.1	wang2018_S_slylnc1006	98.077	260	5	0	1	260	13349	13608	5.29e-119	427
MSTRG.13386.1	wang2018_S_slylnc1006	95.946	74	3	0	187	260	13456	13529	1.01e-26	121
MSTRG.13386.1	wang2018_S_slylnc1006	94.595	74	4	0	108	181	13614	13687	4.68e-25	115
MSTRG.13383.1	CNT20596	100	267	0	0	1	267	65	331	1.93e-139	494
MSTRG.13388.1	cui2017_plus_lncRNA29393	100	961	0	0	390	1350	1	961	0	1749
MSTRG.13389.1	wang2015_plus_Slylnc0732	100	419	0	0	1	419	820	1238	0	774
MSTRG.13391.1	CNT204559	100	450	0	0	7	456	1	450	0	832
MSTRG.13391.2	CNT201063	100	455	0	0	1	455	24	478	0	841
MSTRG.13400.1	wang2018_S_slylnc1008	100	1679	0	0	1	1679	54	1732	0	3101
MSTRG.13401.1	CNT201902	99.588	970	2	1	61	1028	702	1671	0	1650
MSTRG.13401.1	CNT201902	100	111	0	0	1091	1201	1734	1844	4.9e-52	206
MSTRG.13405.1	wang2018_S_slylnc1010	100	2241	0	0	1	2241	149	2389	0	4050
MSTRG.13420.1	zhou2019_TCONS_00024773	100	232	0	0	1	232	168	399	4.73e-120	429
MSTRG.13428.1	zhou2019_TCONS_00023331	100	573	0	0	1	573	6	578	0	1059
MSTRG.13428.1	zhou2019_TCONS_00023331	100	57	0	0	570	626	1716	1772	2.62e-22	106
MSTRG.13428.2	CNT202738	100	724	0	0	1	724	195	918	0	1338
MSTRG.13432.1	wang2015_plus_Slylnc0742	100	369	0	0	1	369	1629	1997	0	682
MSTRG.13441.1	wang2015_plus_Slylnc0743	100	251	0	0	1	251	11874	11624	1.42e-130	464
MSTRG.13477.2	cui2017_plus_lncRNA47886	88.615	325	35	2	1	325	652	974	8.93e-109	394
MSTRG.13489.1	wang2015_plus_Slylnc0749	100	294	0	0	1	294	752	459	1.27e-146	518
MSTRG.13495.1	wang2018_S_slylnc1017	100	803	0	0	1	803	65	867	0	1454
MSTRG.13502.2	wang2018_S_slylnc1018	98.712	233	2	1	132	364	2121	2352	7.79e-115	412
MSTRG.13502.2	wang2018_S_slylnc1018	100	147	0	0	1	147	390	536	8.36e-65	246
MSTRG.13512.1	CNT201903	100	939	0	0	1	939	76	1014	0	1705
MSTRG.13515.1	wang2018_S_slylnc1020	100	975	0	0	883	1857	947	1921	0	1775
MSTRG.13515.1	wang2018_S_slylnc1020	100	446	0	0	1	446	65	510	0	824
MSTRG.13515.1	wang2018_S_slylnc1020	100	325	0	0	493	817	557	881	6.62e-162	571
MSTRG.13530.1	zhou2019_TCONS_00023418	100	1119	0	0	882	2000	1119	1	0	2041
MSTRG.13530.1	zhou2019_TCONS_00023418	100	821	0	0	9	829	1992	1172	0	1487
MSTRG.13534.1	zhou2019_TCONS_00023418	84.105	950	89	14	1	914	2095	1172	0	832
MSTRG.13546.2	wang2018_S_slylnc1024	100	245	0	0	134	378	3283	3527	5.05e-127	453
MSTRG.13546.2	wang2018_S_slylnc1024	98.913	92	0	1	47	137	2553	2644	9.53e-40	163
MSTRG.13546.2	wang2018_S_slylnc1024	100	52	0	0	1	52	108	159	9.8e-20	97.1
MSTRG.13546.2	wang2018_S_slylnc1024	100	52	0	0	1	52	24045	24096	9.8e-20	97.1
MSTRG.13546.3	wang2018_S_slylnc1024	100	244	0	0	108	351	3283	3526	1.59e-126	451
MSTRG.13546.3	wang2018_S_slylnc1024	98.824	85	0	1	28	111	2560	2644	6.49e-36	150
MSTRG.13546.5	wang2018_S_slylnc1024	99.747	395	0	1	221	614	12065	12459	0	723
MSTRG.13546.5	wang2018_S_slylnc1024	100	227	0	0	1	227	11139	11365	8.06e-117	420
MSTRG.13567.1	wang2015_plus_Slylnc0751	100	59	0	0	230	288	316	374	8.92e-24	110
MSTRG.13567.1	wang2015_plus_Slylnc0751	100	53	0	0	123	175	209	261	1.93e-20	99
MSTRG.13568.1	zhou2019_TCONS_00023444	100	309	0	0	8	316	1	309	1.1e-162	571
MSTRG.13569.1	wang2018_S_slylnc1609	91.25	720	44	13	1	717	57186	56483	0	898
MSTRG.13617.1	zhou2019_TCONS_00024952	100	315	0	0	172	486	315	1	1.27e-165	582
MSTRG.13617.1	zhou2019_TCONS_00024952	100	139	0	0	1	139	486	348	8.77e-68	257
MSTRG.13651.1	wang2018_S_slylnc1051	94.454	595	30	3	1	595	1408	1999	0	913
MSTRG.13680.1	wang2015_plus_Slylnc0758	100	305	0	0	1	305	24	328	1.68e-160	564
MSTRG.13703.6	wang2018_S_slylnc1037	100	304	0	0	272	575	11855	12158	9.27e-151	532
MSTRG.13703.6	wang2018_S_slylnc1037	100	192	0	0	18	209	11601	11792	2.15e-97	355
MSTRG.13726.1	CNT203235	100	110	0	0	409	518	85	194	7.4e-52	204
MSTRG.13726.1	CNT203235	100	86	0	0	241	326	1	86	1.62e-38	159
MSTRG.13716.1	wang2018_S_slylnc1040	100	318	0	0	1	318	83	400	8.41e-139	492
MSTRG.13715.1	CNT201991	100	332	0	0	1	332	37	368	1.8e-175	614
MSTRG.13753.1	wang2018_S_slylnc1044	100	460	0	0	1	460	302	761	0	850
MSTRG.13759.1	wang2015_plus_Slylnc0771	100	230	0	0	4	233	245	16	6.15e-119	425
MSTRG.13782.1	zhou2019_TCONS_00023618	100	477	0	0	2	478	796	320	0	881
MSTRG.13799.1	wang2018_S_slylnc1932	100	612	0	0	1	612	617	1228	0	1131
MSTRG.13829.6	wang2018_S_slylnc1051	100	103	0	0	203	305	13136	13238	3.28e-48	191
MSTRG.13829.6	wang2018_S_slylnc1051	100	66	0	0	78	143	12603	12668	1.21e-27	122
MSTRG.13829.6	wang2018_S_slylnc1051	100	64	0	0	143	206	12974	13037	1.57e-26	119
MSTRG.13829.6	wang2018_S_slylnc1051	100	55	0	0	1	55	12353	12407	1.58e-21	102
MSTRG.13852.1	wang2018_S_slylnc1933	100	211	0	0	1	211	1706	1916	2.02e-108	390
MSTRG.13885.1	zhou2019_TCONS_00025177	100	315	0	0	5	319	1	315	3.39e-158	556
MSTRG.13955.1	zhou2019_TCONS_00025243	100	528	0	0	1	528	1345	1872	0	824
MSTRG.13956.1	zhou2019_TCONS_00025243	100	226	0	0	1	226	27	252	1e-116	418
MSTRG.13980.1	CNT202812	100	89	0	0	159	247	1	89	1.58e-40	165
MSTRG.13975.5	zhou2019_TCONS_00025259	99.837	614	1	0	54	667	2024	1411	0	1129
MSTRG.13975.5	zhou2019_TCONS_00025259	100	204	0	0	663	866	976	773	9.22e-93	340
MSTRG.13975.4	zhou2019_TCONS_00025259	99.931	1443	1	0	54	1496	2024	582	0	2593
MSTRG.13975.4	zhou2019_TCONS_00025259	100	240	0	0	1551	1790	240	1	2.43e-111	403
MSTRG.13975.4	zhou2019_TCONS_00025259	100	63	0	0	1489	1551	387	325	3.55e-25	117
MSTRG.13990.1	wang2018_S_slylnc1934	100	255	0	0	1	255	253	507	8.61e-133	472
MSTRG.13995.1	zhou2019_TCONS_00025272	100	138	0	0	112	249	1	138	9.19e-68	255
MSTRG.14015.1	CNT20615	100	319	0	0	1	319	64	382	3.82e-168	590
MSTRG.14024.1	CNT20331	100	149	0	0	1	149	621	769	1.61e-73	276
MSTRG.14036.6	wang2018_S_slylnc1066	100	236	0	0	1	236	123	358	1.28e-107	388
MSTRG.14036.6	wang2018_S_slylnc1066	100	123	0	0	234	356	1477	1599	2.96e-59	228
MSTRG.14110.1	zhou2019_TCONS_00023925	100	267	0	0	1	267	1703	1969	1.93e-139	494
MSTRG.14110.1	zhou2019_TCONS_00023925	84.615	182	10	7	1	173	1661	1833	1.72e-40	165
MSTRG.14110.1	zhou2019_TCONS_00023925	93.333	90	6	0	90	179	1627	1716	4.85e-31	134
MSTRG.14110.1	zhou2019_TCONS_00023925	87.179	117	7	4	22	131	1760	1875	8.12e-29	126
MSTRG.14199.5	CNT201789	94.615	130	6	1	277	405	189	60	1.15e-50	200
MSTRG.14199.5	CNT201789	97.345	113	3	0	168	280	2697	2585	1.92e-48	193
MSTRG.14199.6	CNT201787	95.495	222	10	0	968	1189	616	395	4.55e-97	355
MSTRG.14199.7	CNT201787	95.413	218	10	0	851	1068	616	399	6.83e-95	348
MSTRG.14329.1	wang2018_S_slylnc1076	100	621	0	0	1	621	890	270	0	1092
MSTRG.14401.1	CNT201726	100	295	0	0	47	341	474	180	1.21e-154	545
MSTRG.14401.1	CNT201726	100	91	0	0	430	520	91	1	3.05e-41	169
MSTRG.14483.1	wang2018_S_slylnc0087	83.618	293	45	3	123	413	8833	8542	1.58e-72	272
MSTRG.14562.1	wang2018_S_slylnc1941	100	1105	0	0	1	1105	78	1182	0	2041
MSTRG.14566.1	wang2018_S_slylnc1083	100	424	0	0	1	424	2667	2244	0	784
MSTRG.14627.3	CNT202589	100	177	0	0	1	177	111	287	3.39e-89	327
MSTRG.14627.5	wang2015_plus_Slylnc0791	100	104	0	0	58	161	14932	15035	1.01e-48	193
MSTRG.14627.5	wang2015_plus_Slylnc0791	92.593	108	5	1	57	161	6996	7103	1.71e-36	152
MSTRG.14627.5	wang2015_plus_Slylnc0791	100	80	0	0	211	290	22751	22830	2.21e-35	148
MSTRG.14627.5	wang2015_plus_Slylnc0791	90.476	84	6	1	60	141	10536	10453	1.04e-23	110
MSTRG.14627.5	wang2015_plus_Slylnc0791	100	54	0	0	158	211	21936	21989	6.28e-21	100
MSTRG.14627.5	wang2015_plus_Slylnc0791	97.959	49	1	0	286	334	22970	23018	1.76e-16	86.1
MSTRG.14627.5	wang2015_plus_Slylnc0791	100	36	0	0	23	58	14812	14847	6.37e-11	67.6
MSTRG.14659.1	CNT201359	100	491	0	0	1	491	109	599	0	907
MSTRG.14693.5	wang2018_S_slylnc1622	93.007	286	12	1	98	383	115	392	2.96e-114	411
MSTRG.14748.4	zhou2019_TCONS_00027343	100	1564	0	0	130	1693	1566	3	0	2863
MSTRG.14775.3	CNT204063	100	484	0	0	1	484	537	1020	0	869
MSTRG.14775.3	CNT204063	96.739	92	3	0	333	424	935	1026	7.05e-37	154
MSTRG.14775.3	CNT204063	96.512	86	3	0	399	484	869	954	1.53e-33	143
MSTRG.14775.1	CNT201065	100	505	0	0	1	505	537	1041	0	907
MSTRG.14775.1	CNT201065	95.833	96	3	1	411	506	881	975	9.2e-37	154
MSTRG.14775.1	CNT201065	96.739	92	3	0	345	436	947	1038	9.2e-37	154
MSTRG.14774.1	cui2017_plus_lncRNA44100	98.246	57	1	0	28	84	178	234	5.25e-21	100
MSTRG.14781.1	wang2015_plus_Slylnc0800	100	652	0	0	1	652	6838	6187	0	1146
MSTRG.14781.1	wang2015_plus_Slylnc0800	92.924	537	32	6	91	624	693	160	0	756
MSTRG.14781.1	wang2015_plus_Slylnc0800	89.842	571	32	13	91	652	4225	3672	0	689
MSTRG.14781.1	wang2015_plus_Slylnc0800	100	364	0	0	706	1069	6133	5770	4.72e-176	617
MSTRG.14781.1	wang2015_plus_Slylnc0800	91.389	360	29	2	706	1064	3619	3261	1.42e-121	436
MSTRG.14784.1	wang2015_plus_Slylnc0800	100	3838	0	0	158	3995	14057	10220	0	6981
MSTRG.14784.1	wang2015_plus_Slylnc0800	100	457	0	0	4041	4497	10174	9718	0	845
MSTRG.14784.1	wang2015_plus_Slylnc0800	100	213	0	0	4902	5114	9313	9101	3.58e-99	364
MSTRG.14784.1	wang2015_plus_Slylnc0800	100	175	0	0	5182	5356	9033	8859	4.76e-78	294
MSTRG.14784.1	wang2015_plus_Slylnc0800	100	131	0	0	4645	4775	9570	9440	1.75e-62	243
MSTRG.14784.1	wang2015_plus_Slylnc0800	100	94	0	0	5440	5533	8775	8682	6.47e-42	174
MSTRG.14784.1	wang2015_plus_Slylnc0800	100	82	0	0	76	157	14733	14652	3.03e-35	152
MSTRG.14784.1	wang2015_plus_Slylnc0800	97.619	84	0	2	1	82	14880	14797	1.83e-32	143
MSTRG.14784.2	wang2015_plus_Slylnc0800	100	3855	0	0	83	3937	14074	10220	0	7012
MSTRG.14784.2	wang2015_plus_Slylnc0800	100	457	0	0	3983	4439	10174	9718	0	845
MSTRG.14784.2	wang2015_plus_Slylnc0800	100	82	0	0	1	82	14733	14652	2.53e-35	152
MSTRG.14785.1	zhou2019_TCONS_00025980	100	266	0	0	1	266	384	119	1.49e-138	492
MSTRG.14785.1	zhou2019_TCONS_00025980	100	76	0	0	309	384	76	1	3.77e-25	115
MSTRG.14825.1	zhou2019_TCONS_00026008	100	1021	0	0	1	1021	1262	242	0	1720
MSTRG.14829.1	CNT202078	100	432	0	0	1	432	154	585	0	706
MSTRG.14832.1	cui2017_plus_lncRNA32468	100	322	0	0	1	322	598	919	4.95e-161	566
MSTRG.14878.1	CNT201382	100	346	0	0	236	581	305	650	3.43e-175	614
MSTRG.14878.1	CNT201382	100	42	0	0	129	170	198	239	5.57e-14	78.7
MSTRG.14853.1	CNT20195	100	507	0	0	48	554	1	507	0	937
MSTRG.14857.1	CNT201397	100	2360	0	0	218	2577	476	2835	0	4226
MSTRG.14857.1	CNT201397	100	151	0	0	1	151	259	409	6.23e-74	279
MSTRG.14860.1	cui2017_plus_lncRNA30825	100	2081	0	0	1	2081	2202	122	0	3692
MSTRG.14870.1	wang2018_S_slylnc1107	100	382	0	0	1	382	700	319	0	673
MSTRG.14890.1	cui2017_plus_lncRNA32657	100	2458	0	0	1	2458	123	2580	0	4322
MSTRG.14896.1	CNT2062	100	822	0	0	1	822	105	926	0	1493
MSTRG.14896.2	CNT2064	100	779	0	0	1	779	118	896	0	1413
MSTRG.14896.3	CNT2062	96.424	811	0	1	1	811	145	926	0	1284
MSTRG.14905.1	wang2018_S_slylnc1115	100	512	0	0	1	512	6913	6402	0	946
MSTRG.14911.1	wang2018_S_slylnc1128	89.238	223	16	5	567	787	40380	40596	1.39e-71	272
MSTRG.14907.1	zhou2019_TCONS_00026077	100	734	0	0	1	734	38	771	0	1356
MSTRG.14917.1	wang2018_S_slylnc0853	80.693	404	54	12	271	650	475	878	1.97e-78	292
MSTRG.14919.1	wang2018_S_slylnc0854	89.61	154	15	1	206	359	334	486	3.04e-49	195
MSTRG.14925.1	CNT203267	100	811	0	0	1049	1859	1177	1987	0	1498
MSTRG.14925.1	CNT203267	100	147	0	0	614	760	742	888	7.43e-72	272
MSTRG.14925.1	CNT203267	100	104	0	0	424	527	552	655	5.95e-48	193
MSTRG.14925.1	CNT203267	100	94	0	0	819	912	947	1040	2.16e-42	174
MSTRG.14931.3	CNT202904	94.118	119	4	3	1	119	373	258	3.11e-44	178
MSTRG.14946.1	wang2018_S_slylnc0583	77.509	538	101	14	55	582	41161	40634	2.44e-82	305
MSTRG.14943.1	wang2018_S_slylnc1119	100	339	0	0	1	339	355	693	2.37e-179	627
MSTRG.14950.1	wang2015_plus_Slylnc0830	100	46	0	0	1	46	20	65	1.32e-16	86.1
MSTRG.14962.1	wang2018_S_slylnc1128	100	205	0	0	1	205	45795	45591	4.23e-105	379
MSTRG.14976.1	wang2018_S_slylnc1130	100	2909	0	0	1	2909	278	3186	0	5055
MSTRG.14976.1	wang2018_S_slylnc1130	100	951	0	0	2987	3937	3264	4214	0	1653
MSTRG.14997.1	zhou2019_TCONS_00010106	79.022	634	104	24	50	668	134	753	1.33e-112	407
MSTRG.15000.1	wang2015_plus_Slylnc0835	100	719	0	0	1	719	12803	13521	0	1328
MSTRG.15002.1	CNT202900	100	360	0	0	1	360	123	482	0	665
MSTRG.15038.1	wang2015_plus_Slylnc0842	100	1291	0	0	249	1539	1601	311	0	2359
MSTRG.15038.1	wang2015_plus_Slylnc0842	100	94	0	0	1	94	1849	1756	1.78e-42	174
MSTRG.15046.7	CNT201071	100	214	0	0	1	214	152	365	6.58e-110	396
MSTRG.15059.1	zhou2019_TCONS_00026077	93.396	212	14	0	4	215	10387	10176	1.28e-85	315
MSTRG.15059.1	zhou2019_TCONS_00026077	92.558	215	16	0	1	215	12140	12354	5.97e-84	309
MSTRG.15062.1	wang2018_S_slylnc0145	90.026	381	16	10	1	380	81061	81420	6.11e-133	473
MSTRG.15062.1	wang2018_S_slylnc0145	92.417	211	12	3	6	216	81796	81590	3.95e-80	298
MSTRG.15072.7	wang2018_S_slylnc1149	100	531	0	0	298	828	5846	5316	0	911
MSTRG.15072.7	wang2018_S_slylnc1149	98.889	90	1	0	83	172	6175	6086	7.36e-39	161
MSTRG.15072.7	wang2018_S_slylnc1149	100	64	0	0	170	233	5974	5911	4.49e-26	119
MSTRG.15072.7	wang2018_S_slylnc1149	100	50	0	0	1	50	6257	6208	2.72e-18	93.5
MSTRG.15083.1	wang2018_S_slylnc1945	100	291	0	0	1	291	5692	5402	5.86e-145	512
MSTRG.15084.1	wang2018_S_slylnc1945	100	211	0	0	1	211	7377	7167	2.02e-108	390
MSTRG.15092.1	wang2015_plus_Slylnc0847	100	510	0	0	313	822	596	87	0	887
MSTRG.15092.1	wang2015_plus_Slylnc0847	100	171	0	0	144	314	14535	14365	1.47e-85	316
MSTRG.15092.1	wang2015_plus_Slylnc0847	100	91	0	0	55	145	14724	14634	4.36e-41	169
MSTRG.15092.1	wang2015_plus_Slylnc0847	100	61	0	0	1	61	15410	15350	2.07e-24	113
MSTRG.15092.2	CNT201537	100	433	0	0	273	705	463	895	0	745
MSTRG.15092.2	CNT201537	100	275	0	0	1	275	106	380	1.93e-143	508
MSTRG.15092.3	CNT201537	100	844	0	0	1	844	33	876	0	1504
MSTRG.15092.4	CNT201537	100	749	0	0	32	780	122	870	0	1328
MSTRG.15099.1	wang2018_S_slylnc1158	100	341	0	0	1	341	1590	1250	2.97e-180	630
MSTRG.15099.1	wang2018_S_slylnc1158	100	149	0	0	388	536	1203	1055	1.6e-73	276
MSTRG.15103.3	wang2018_S_slylnc1958	100	224	0	0	181	404	6012	5789	2.89e-115	414
MSTRG.15103.3	wang2018_S_slylnc1958	98.246	171	3	0	13	183	1	171	8.45e-81	300
MSTRG.15103.3	wang2018_S_slylnc1958	100	149	0	0	35	183	9725	9577	1.42e-73	276
MSTRG.15103.3	wang2018_S_slylnc1958	100	77	0	0	402	478	2840	2764	1.51e-33	143
MSTRG.15103.2	wang2018_S_slylnc1958	100	997	0	0	391	1387	997	1	0	1753
MSTRG.15103.2	wang2018_S_slylnc1958	96.093	691	21	5	678	1365	9038	9725	0	1096
MSTRG.15103.2	wang2018_S_slylnc1958	100	213	0	0	181	393	6012	5800	1.13e-108	394
MSTRG.15103.2	wang2018_S_slylnc1958	92.704	233	7	1	438	660	8770	9002	1.16e-88	327
MSTRG.15103.2	wang2018_S_slylnc1958	98.246	171	3	0	13	183	1	171	2.53e-80	300
MSTRG.15103.2	wang2018_S_slylnc1958	100	149	0	0	35	183	9725	9577	4.27e-73	276
MSTRG.15103.5	wang2018_S_slylnc1958	100	413	0	0	332	744	985	573	0	704
MSTRG.15103.5	wang2018_S_slylnc1958	100	226	0	0	110	335	6012	5787	3.54e-116	418
MSTRG.15103.5	wang2018_S_slylnc1958	92.704	233	7	1	367	589	8770	9002	6.14e-89	327
MSTRG.15103.5	wang2018_S_slylnc1958	98.551	138	2	0	607	744	9038	9175	6.36e-64	244
MSTRG.15103.5	wang2018_S_slylnc1958	100	112	0	0	1	112	9688	9577	8.34e-53	207
MSTRG.15103.5	wang2018_S_slylnc1958	98.198	111	2	0	2	112	61	171	6.49e-49	195
MSTRG.15105.1	wang2018_S_slylnc1958	100	367	0	0	1	367	79	445	0	678
MSTRG.15105.1	wang2018_S_slylnc1958	97.275	367	9	1	1	367	9669	9304	1.2e-177	621
MSTRG.15132.1	zhou2019_TCONS_00026233	100	813	0	0	1	813	13	825	0	1443
MSTRG.15154.1	CNT20122	100	338	0	0	8	345	1111	1448	6.8e-170	595
MSTRG.15179.3	wang2018_S_slylnc1173	100	192	0	0	1	192	29243	29052	8.62e-98	355
MSTRG.15179.3	wang2018_S_slylnc1173	100	55	0	0	190	244	26601	26547	1.24e-21	102
MSTRG.15177.1	wang2018_S_slylnc1173	100	498	0	0	1	498	35320	34823	0	891
MSTRG.15178.1	wang2018_S_slylnc1173	100	208	0	0	27	234	38100	37893	1.05e-106	385
MSTRG.15178.1	wang2018_S_slylnc1173	96.053	76	3	0	159	234	32720	32645	2.52e-28	124
MSTRG.15194.1	wang2018_S_slylnc1996	91.628	215	15	3	1	214	2163	1951	1.65e-79	294
MSTRG.15261.4	zhou2019_TCONS_00026345	100	664	0	0	25	688	712	49	0	1227
MSTRG.15304.2	wang2018_S_slylnc1948	100	235	0	0	1	235	3701	3467	1.29e-121	435
MSTRG.15304.2	wang2018_S_slylnc1948	100	57	0	0	232	288	3349	3293	1.15e-22	106
MSTRG.15301.1	wang2018_S_slylnc1948	100	277	0	0	1	277	5006	4730	5.56e-145	512
MSTRG.15305.1	CNT201192	100	222	0	0	1	222	2304	2083	1.64e-114	411
MSTRG.15382.1	CNT204516	91.24	605	39	6	30	633	279	870	0	767
MSTRG.15448.1	wang2018_S_slylnc1188	84.429	289	33	8	1	281	8172	8456	2.14e-65	248
MSTRG.15451.2	wang2018_S_slylnc1188	100	479	0	0	250	728	928	450	0	885
MSTRG.15451.2	wang2018_S_slylnc1188	100	98	0	0	1	98	8089	7992	4.94e-45	182
MSTRG.15451.2	wang2018_S_slylnc1188	98.876	89	1	0	94	182	1335	1247	2.32e-38	159
MSTRG.15451.2	wang2018_S_slylnc1188	100	71	0	0	179	249	1087	1017	5.05e-30	132
MSTRG.15458.1	wang2018_S_slylnc1950	100	690	0	0	1	690	223	912	0	1275
MSTRG.15487.1	wang2018_S_slylnc1951	100	402	0	0	1	402	238	639	0	651
MSTRG.15525.1	wang2018_S_slylnc1191	100	568	0	0	1	568	1709	1142	0	1020
MSTRG.15534.1	cui2018_plus_lncRNA06898	85.121	289	40	3	1	288	1379	1665	1.13e-78	292
MSTRG.15539.1	CNT203545	80.488	164	20	9	244	404	254	100	3.26e-25	115
MSTRG.15539.3	CNT203545	80.488	164	20	9	104	264	254	100	3.07e-25	115
MSTRG.15544.2	wang2018_S_slylnc1192	100	185	0	0	23	207	9688	9504	7.8e-94	342
MSTRG.15544.2	wang2018_S_slylnc1192	100	75	0	0	206	280	9366	9292	1.1e-32	139
MSTRG.15603.1	zhou2019_TCONS_00026657	100	581	0	0	1	581	1928	2508	0	1074
MSTRG.15735.1	zhou2019_TCONS_00028203	100	321	0	0	225	545	321	1	3.83e-160	564
MSTRG.15735.2	zhou2019_TCONS_00028203	100	323	0	0	219	541	323	1	2.89e-161	568
MSTRG.15788.1	CNT201571	91.964	224	9	6	1	221	1920	2137	1.34e-70	265
MSTRG.15840.1	wang2018_S_slylnc1202	100	258	0	0	1	258	262	5	1.87e-134	477
MSTRG.15856.1	wang2018_S_slylnc1956	100	1927	0	0	1	1927	33	1959	0	3533
MSTRG.15888.1	wang2018_S_slylnc0181	78.652	178	22	13	43	216	16448	16613	3.93e-22	104
MSTRG.15937.3	wang2018_S_slylnc1205	100	114	0	0	159	272	2838	2725	2.22e-54	211
MSTRG.15937.3	wang2018_S_slylnc1205	100	91	0	0	1	91	4024	3934	1.36e-41	169
MSTRG.15937.3	wang2018_S_slylnc1205	96.386	83	1	2	80	162	3015	2935	1.38e-31	135
MSTRG.16053.1	CNT204508	100	252	0	0	1	252	143	394	3.95e-131	466
MSTRG.16106.1	CNT202478	100	867	0	0	1	867	97	963	0	1602
MSTRG.16124.1	wang2018_S_slylnc1217	100	641	0	0	1	641	3447	4087	0	1184
MSTRG.16124.1	wang2018_S_slylnc1217	90.265	226	10	4	400	625	165641	165854	3.21e-76	285
MSTRG.16124.1	wang2018_S_slylnc1217	92.063	126	8	1	241	364	165388	165513	2.02e-43	176
MSTRG.16124.1	wang2018_S_slylnc1217	87.898	157	4	3	241	397	165241	165382	9.38e-42	171
MSTRG.16134.7	wang2018_S_slylnc1217	99.206	126	1	0	49	174	62655	62780	1.92e-59	228
MSTRG.16134.7	wang2018_S_slylnc1217	100	74	0	0	167	240	62859	62932	3.34e-32	137
MSTRG.16134.7	wang2018_S_slylnc1217	96.552	58	0	2	1	58	62499	62554	2.04e-19	95.3
MSTRG.16183.2	zhou2019_TCONS_00028605	100	1209	0	0	313	1521	1209	1	0	2207
MSTRG.16183.3	zhou2019_TCONS_00028605	100	1209	0	0	118	1326	1209	1	0	2207
MSTRG.16214.2	wang2018_S_slylnc1220	100	649	0	0	256	904	13345	13993	0	1199
MSTRG.16214.2	wang2018_S_slylnc1220	100	257	0	0	1	257	184	440	2.53e-133	475
MSTRG.16223.6	wang2018_S_slylnc1222	98	150	1	2	94	241	11434	11583	6.85e-69	259
MSTRG.16223.6	wang2018_S_slylnc1222	100	101	0	0	1	101	2150	2250	3.28e-47	187
MSTRG.16223.8	wang2018_S_slylnc1222	99.554	224	1	0	99	322	3004	3227	1.3e-113	409
MSTRG.16223.8	wang2018_S_slylnc1222	100	144	0	0	320	463	7555	7698	8.4e-61	233
MSTRG.16223.8	wang2018_S_slylnc1222	100	102	0	0	1	102	2150	2251	1.85e-47	189
MSTRG.16223.9	wang2018_S_slylnc1222	98.462	130	2	0	195	324	7550	7679	7.54e-50	196
MSTRG.16223.9	wang2018_S_slylnc1222	99.057	106	0	1	1	105	780	885	1.26e-47	189
MSTRG.16223.9	wang2018_S_slylnc1222	100	101	0	0	102	202	2150	2250	4.54e-47	187
MSTRG.16223.10	wang2018_S_slylnc1222	100	239	0	0	1	239	5226	5464	8.47e-124	442
MSTRG.16223.10	wang2018_S_slylnc1222	100	56	0	0	238	293	7556	7611	4.54e-22	104
MSTRG.16223.11	wang2018_S_slylnc1222	100	1051	0	0	836	1886	3831	4881	0	1941
MSTRG.16223.11	wang2018_S_slylnc1222	100	374	0	0	465	838	3370	3743	0	691
MSTRG.16223.11	wang2018_S_slylnc1222	99.679	312	1	0	99	410	3004	3315	6.64e-162	571
MSTRG.16223.11	wang2018_S_slylnc1222	100	102	0	0	1	102	2150	2251	7.81e-47	189
MSTRG.16223.11	wang2018_S_slylnc1222	98	100	1	1	1268	1367	4165	4263	7.87e-42	172
MSTRG.16223.11	wang2018_S_slylnc1222	98	100	1	1	1170	1268	4263	4362	7.87e-42	172
MSTRG.16243.1	zhou2019_TCONS_00028666	100	201	0	0	1	201	584	384	1.07e-102	372
MSTRG.16243.1	zhou2019_TCONS_00028666	100	37	0	0	264	300	321	285	1.58e-11	69.4
MSTRG.16272.3	wang2018_S_slylnc1228	100	469	0	0	116	584	5435	5903	0	867
MSTRG.16272.3	wang2018_S_slylnc1228	100	116	0	0	1	116	79	194	3.88e-55	215
MSTRG.16279.1	zhou2019_TCONS_00030086	100	263	0	0	161	423	295	33	5.31e-137	486
MSTRG.16279.2	zhou2019_TCONS_00030086	100	130	0	0	102	231	295	166	2.37e-63	241
MSTRG.16279.3	zhou2019_TCONS_00030086	100	295	0	0	187	481	295	1	1.37e-154	545
MSTRG.16466.4	wang2018_S_slylnc1239	100	144	0	0	140	283	3199	3342	5.3e-71	267
MSTRG.16466.4	wang2018_S_slylnc1239	100	142	0	0	1	142	2685	2826	6.86e-70	263
MSTRG.16498.1	wang2015_plus_Slylnc0889	100	290	0	0	1	290	3	292	3.47e-152	536
MSTRG.16486.1	zhou2019_TCONS_00028868	100	183	0	0	26	208	1003	1185	7.3e-93	339
MSTRG.16487.1	CNT202739	100	356	0	0	1	356	648	293	0	658
MSTRG.16488.1	wang2018_S_slylnc1641	85.279	197	23	5	104	299	13966	14157	2.95e-50	198
MSTRG.16488.1	wang2018_S_slylnc1641	83.41	217	31	2	84	300	12887	13098	1.06e-49	196
MSTRG.16489.1	wang2015_plus_Slylnc0891	100	270	0	0	1	270	59	328	4.21e-141	499
MSTRG.16492.1	zhou2019_TCONS_00028868	100	229	0	0	1	229	318	546	2.17e-118	424
MSTRG.16494.6	zhou2019_TCONS_00028869	100	417	0	0	1	417	125	541	6.89e-177	619
MSTRG.16494.6	zhou2019_TCONS_00028869	99.31	145	1	0	429	573	2646	2790	1.34e-69	263
MSTRG.16494.7	zhou2019_TCONS_00028869	100	413	0	0	1	413	129	541	9.03e-175	612
MSTRG.16534.1	wang2015_plus_Slylnc0901	100	321	0	0	8	328	1	321	7.24e-147	520
MSTRG.16588.1	wang2015_plus_Slylnc0905	100	259	0	0	1	259	141	399	4.84e-126	449
MSTRG.16622.1	CNT20478	100	676	0	0	1	676	42	717	0	1197
MSTRG.16622.2	CNT20478	95.38	606	0	1	1	578	112	717	0	887
MSTRG.16629.1	wang2018_S_slylnc1962	100	548	0	0	1	548	40	587	0	1013
MSTRG.16643.1	zhou2019_TCONS_00030401	100	246	0	0	1	246	2437	2192	8.33e-128	455
MSTRG.16646.1	zhou2019_TCONS_00030401	99.867	1499	0	1	1	1497	1592	94	0	2726
MSTRG.16648.1	wang2018_S_slylnc1272	100	247	0	0	1	247	1568	1322	2.33e-128	457
MSTRG.16658.6	zhou2019_TCONS_00030411	100	386	0	0	156	541	386	1	0	713
MSTRG.16658.6	zhou2019_TCONS_00030411	100	58	0	0	100	157	603	546	8.85e-23	108
MSTRG.16661.1	wang2018_S_slylnc1276	100	400	0	0	1	400	7519	7120	0	739
MSTRG.16661.1	wang2018_S_slylnc1276	100	126	0	0	399	524	702	577	9.55e-61	233
MSTRG.16663.1	zhou2019_TCONS_00030415	100	1628	0	0	19	1646	52	1679	0	2977
MSTRG.16663.1	zhou2019_TCONS_00030415	100	426	0	0	1712	2137	1745	2170	0	787
MSTRG.16666.1	wang2015_plus_Slylnc0922	100	2558	0	0	1	2558	2637	80	0	4695
MSTRG.16670.1	wang2018_S_slylnc2016	97.91	335	7	0	1	335	25718	26052	1.12e-157	555
MSTRG.16683.1	CNT204017	100	142	0	0	1	142	1635	1776	5.15e-70	263
MSTRG.16684.1	wang2015_plus_Slylnc0925	100	1665	0	0	329	1993	620	2284	0	2987
MSTRG.16684.1	wang2015_plus_Slylnc0925	100	310	0	0	2335	2644	2626	2935	2.85e-162	573
MSTRG.16684.1	wang2015_plus_Slylnc0925	100	283	0	0	1	283	292	574	1.77e-139	497
MSTRG.16684.1	wang2015_plus_Slylnc0925	80.882	408	74	4	1156	1561	1852	1447	1.92e-79	298
MSTRG.16684.1	wang2015_plus_Slylnc0925	100	135	0	0	2134	2268	2425	2559	5.46e-65	250
MSTRG.16684.1	wang2015_plus_Slylnc0925	100	75	0	0	2030	2104	2321	2395	1.23e-31	139
MSTRG.16684.2	wang2015_plus_Slylnc0925	100	907	0	0	109	1015	698	1604	0	1587
MSTRG.16684.2	wang2015_plus_Slylnc0925	100	111	0	0	1	111	333	443	4.13e-52	206
MSTRG.16684.2	wang2015_plus_Slylnc0925	87.903	124	15	0	858	981	1852	1729	3.31e-28	126
MSTRG.16686.1	wang2015_plus_Slylnc0926	100	217	0	0	1	217	44	260	2.27e-111	401
MSTRG.16688.1	CNT202035	100	429	0	0	1	429	529	101	0	793
MSTRG.16690.1	wang2018_S_slylnc1284	100	532	0	0	1	532	182	713	0	854
MSTRG.16693.1	zhou2019_TCONS_00029039	100	175	0	0	1	175	155	329	2.21e-88	324
MSTRG.16693.1	zhou2019_TCONS_00029039	100	50	0	0	174	223	11354	11403	6.78e-19	93.5
MSTRG.16696.1	zhou2019_TCONS_00029047	100	765	0	0	1	765	122	886	0	1358
MSTRG.16696.1	zhou2019_TCONS_00029047	100	679	0	0	799	1477	920	1598	0	1229
MSTRG.16696.1	zhou2019_TCONS_00029047	100	290	0	0	1557	1846	1678	1967	1.18e-134	481
MSTRG.16722.2	zhou2019_TCONS_00029066	100	243	0	0	145	387	1672	1430	1.06e-125	449
MSTRG.16722.2	zhou2019_TCONS_00029066	100	146	0	0	488	633	618	473	8.87e-72	270
MSTRG.16722.4	zhou2019_TCONS_00029066	100	477	0	0	1	477	1715	1239	0	852
MSTRG.16725.1	wang2018_S_slylnc1292	100	602	0	0	1	602	342	943	0	1079
MSTRG.16740.1	wang2018_S_slylnc1140	92.844	1048	50	17	1	1034	1993	957	0	1447
MSTRG.16742.2	wang2018_S_slylnc1296	100	249	0	0	279	527	539	291	1.49e-113	409
MSTRG.16742.2	wang2018_S_slylnc1296	100	158	0	0	1	158	5915	5758	1.56e-78	292
MSTRG.16742.2	wang2018_S_slylnc1296	100	70	0	0	158	227	5651	5582	1.3e-29	130
MSTRG.16742.2	wang2018_S_slylnc1296	100	52	0	0	228	279	673	622	1.32e-19	97.1
MSTRG.16742.3	zhou2019_TCONS_00030485	100	179	0	0	1	179	65	243	1.37e-90	331
MSTRG.16742.3	zhou2019_TCONS_00030485	100	54	0	0	178	231	5322	5375	4.19e-21	100
MSTRG.16742.4	zhou2019_TCONS_00030485	100	119	0	0	1	119	126	244	2.94e-57	220
MSTRG.16742.4	zhou2019_TCONS_00030485	100	72	0	0	117	188	344	415	3.94e-31	134
MSTRG.16768.3	CNT20789	100	67	0	0	1	67	171	237	7.88e-28	124
MSTRG.16772.1	wang2015_plus_Slylnc0936	100	255	0	0	1	255	220	474	8.61e-133	472
MSTRG.16773.1	CNT202542	100	1368	0	0	1	1368	80	1447	0	2453
MSTRG.16777.1	CNT20517	100	249	0	0	1	249	655	903	1.42e-120	431
MSTRG.16775.1	CNT202119	100	336	0	0	1	336	104	439	1.09e-177	621
MSTRG.16781.1	zhou2019_TCONS_00029102	100	270	0	0	1	270	909	640	4.21e-141	499
MSTRG.16779.1	zhou2019_TCONS_00030517	100	1452	0	0	43	1494	619	2070	0	2420
MSTRG.16789.1	wang2018_S_slylnc0103	84.455	624	52	12	1	603	25549	24950	5.97e-163	573
MSTRG.16789.1	wang2018_S_slylnc0103	87.435	382	39	7	225	604	19776	20150	3.8e-120	431
MSTRG.16786.1	CNT20140	77.873	583	89	27	205	773	1405	1961	1.4e-85	316
MSTRG.16793.1	zhou2019_TCONS_00030521	100	967	0	0	187	1153	215	1181	0	1786
MSTRG.16793.1	zhou2019_TCONS_00030521	100	57	0	0	90	146	118	174	5.55e-22	106
MSTRG.16793.1	zhou2019_TCONS_00030521	100	37	0	0	1	37	29	65	7.29e-11	69.4
MSTRG.16805.7	CNT202038	100	794	0	0	246	1039	284	1077	0	1467
MSTRG.16804.1	zhou2019_TCONS_00030531	100	2425	0	0	136	2560	246	2670	0	4301
MSTRG.16804.1	zhou2019_TCONS_00030531	100	208	0	0	2642	2849	2752	2959	1.56e-105	385
MSTRG.16804.1	zhou2019_TCONS_00030531	100	233	0	0	2914	3146	3024	3256	1.57e-100	368
MSTRG.16804.1	zhou2019_TCONS_00030531	100	75	0	0	1	75	111	185	1.34e-31	139
MSTRG.16811.1	zhou2019_TCONS_00018949	84.459	148	16	7	210	351	2104	1958	1.43e-32	139
MSTRG.16819.1	wang2018_S_slylnc1308	100	461	0	0	1	461	589	129	0	826
MSTRG.16829.1	wang2018_S_slylnc1981	100	281	0	0	1	281	13818	14098	3.37e-147	520
MSTRG.16836.1	CNT202761	100	364	0	0	1	364	566	929	7.11e-180	628
MSTRG.16839.1	wang2018_S_slylnc1982	99.899	995	0	1	297	1291	2286	3279	0	1805
MSTRG.16839.1	wang2018_S_slylnc1982	100	301	0	0	1	301	231	531	1.26e-157	556
MSTRG.16841.1	zhou2019_TCONS_00029152	100	274	0	0	234	507	274	1	5.6e-143	507
MSTRG.16843.1	CNT204516	91.452	620	49	3	2	620	254	870	0	848
MSTRG.16848.1	CNT201291	100	966	0	0	1	966	94	1059	0	1759
MSTRG.16847.1	cui2017_plus_lncRNA36378	99.367	158	1	0	78	235	650	807	5.49e-77	287
MSTRG.16861.1	wang2018_S_slylnc1312	100	2467	0	0	1	2467	2678	212	0	4298
MSTRG.16872.1	zhou2019_TCONS_00030595	100	336	0	0	1	336	1215	880	1.09e-177	621
MSTRG.16899.1	cui2017_plus_lncRNA34732	100	234	0	0	1	234	2178	1945	3.69e-121	433
MSTRG.16900.1	cui2017_plus_lncRNA34732	100	322	0	0	1	322	4031	3710	6.32e-170	595
MSTRG.16912.1	wang2018_S_slylnc1314	100	1210	0	0	1	1210	1214	5	0	2113
MSTRG.16912.2	CNT20141	100	771	0	0	1	771	943	1713	0	1347
MSTRG.16915.1	zhou2019_TCONS_00029208	100	507	0	0	816	1322	1276	1782	0	937
MSTRG.16915.1	zhou2019_TCONS_00029208	99.286	280	2	0	538	817	884	1163	1.32e-142	507
MSTRG.16915.1	zhou2019_TCONS_00029208	100	162	0	0	386	547	1	162	2.41e-80	300
MSTRG.16915.2	zhou2019_TCONS_00029208	100	566	0	0	609	1174	1276	1841	0	1046
MSTRG.16915.2	zhou2019_TCONS_00029208	99.612	258	1	0	353	610	906	1163	4.28e-132	472
MSTRG.16915.2	zhou2019_TCONS_00029208	99.394	165	0	1	197	361	1	164	7.68e-80	298
MSTRG.16927.1	wang2018_S_slylnc1385	96.795	156	2	2	61	216	560	408	2.22e-58	224
MSTRG.16937.4	wang2018_S_slylnc1323	99.647	283	1	0	77	359	384	102	1.58e-146	518
MSTRG.16937.4	wang2018_S_slylnc1323	100	61	0	0	25	85	3555	3495	8.72e-25	113
MSTRG.16942.1	wang2018_S_slylnc1640	95.876	194	8	0	1	194	4371	4564	1.2e-85	315
MSTRG.16966.1	wang2018_S_slylnc1520	91.988	337	24	3	84	417	214605	214269	2.56e-131	470
MSTRG.17002.3	zhou2019_TCONS_00029274	100	178	0	0	283	460	224	47	1.03e-89	329
MSTRG.17002.3	zhou2019_TCONS_00029274	100	129	0	0	112	240	395	267	1.79e-62	239
MSTRG.17021.1	wang2018_S_slylnc1332	100	394	0	0	1	394	670	277	0	702
MSTRG.17033.6	zhou2019_TCONS_00029206	100	244	0	0	1	244	335	92	3.45e-126	451
MSTRG.17051.2	wang2018_S_slylnc1335	100	116	0	0	108	223	3114	2999	1.39e-55	215
MSTRG.17051.2	wang2018_S_slylnc1335	100	112	0	0	1	112	6447	6336	2.32e-53	207
MSTRG.17070.1	wang2018_S_slylnc1337	100	218	0	0	1	218	474	257	2.69e-112	403
MSTRG.17094.1	wang2018_S_slylnc1714	91.304	115	7	2	594	705	10913	11027	1.06e-36	154
MSTRG.17094.1	wang2018_S_slylnc1714	91.228	114	7	2	595	705	5997	6110	3.8e-36	152
MSTRG.17142.1	wang2015_plus_Slylnc0986	97.211	251	7	0	2	252	17235	16985	6.81e-109	392
MSTRG.17142.1	wang2015_plus_Slylnc0986	97.368	228	6	0	1	228	230	3	8.93e-98	355
MSTRG.17163.1	CNT201102	100	218	0	0	1	218	250	33	2.69e-112	403
MSTRG.17166.1	zhou2019_TCONS_00030867	100	234	0	0	1	234	318	85	3.69e-121	433
MSTRG.17190.1	CNT204697	100	548	0	0	1	548	70	617	0	957
MSTRG.17190.1	CNT204697	100	524	0	0	608	1131	677	1200	0	913
MSTRG.17195.1	CNT204697	87.786	131	14	2	40	169	978	849	1.55e-36	152
MSTRG.17196.1	CNT204697	93.978	714	20	5	1117	1829	509	1200	0	1033
MSTRG.17196.1	CNT204697	92.172	511	35	4	1	509	8	515	0	691
MSTRG.17205.1	wang2018_S_slylnc1349	100	380	0	0	1	380	390	11	0	676
MSTRG.17222.1	CNT201772	86.624	157	17	4	48	200	277	121	5.01e-42	171
MSTRG.17223.1	wang2018_S_slylnc2042	90.385	104	10	0	25	128	13662	13559	2.83e-32	137
MSTRG.17224.1	wang2018_S_slylnc1844	82.935	293	41	7	1	288	1272	1560	1.33e-67	255
MSTRG.17226.1	CNT201492	91.071	112	8	2	331	442	1499	1390	1.24e-35	150
MSTRG.17256.3	wang2018_S_slylnc1874	98.473	131	2	0	100	230	111290	111160	4.07e-60	231
MSTRG.17256.3	wang2018_S_slylnc1874	97.297	111	3	0	506	616	111125	111015	2.48e-47	189
MSTRG.17316.1	wang2018_S_slylnc1354	100	554	0	0	495	1048	629	76	0	990
MSTRG.17316.1	wang2018_S_slylnc1354	100	454	0	0	1	454	1124	671	0	809
MSTRG.17408.1	wang2018_S_slylnc1357	100	475	0	0	104	578	475	1	0	852
MSTRG.17419.1	CNT201459	100	176	0	0	120	295	176	351	1.9e-88	326
MSTRG.17480.1	CNT202808	100	120	0	0	245	364	1	120	1.41e-57	222
MSTRG.17514.2	zhou2019_TCONS_00029724	100	474	0	0	179	652	2529	2056	0	876
MSTRG.17521.1	wang2018_S_slylnc1359	100	243	0	0	1	243	246	4	6.49e-114	409
MSTRG.17537.4	zhou2019_TCONS_00031181	100	448	0	0	20	467	583	136	0	828
MSTRG.17572.1	cui2017_plus_lncRNA37142	100	169	0	0	1	169	445	613	8.32e-85	313
MSTRG.17669.1	zhou2019_TCONS_00031296	100	182	0	0	1	182	294	475	3.18e-92	337
MSTRG.17702.5	wang2015_plus_Slylnc0996	100	148	0	0	1	148	19951	20098	2.31e-73	274
MSTRG.17702.5	wang2015_plus_Slylnc0996	100	82	0	0	147	228	30712	30793	1.13e-36	152
MSTRG.17702.6	wang2015_plus_Slylnc0996	100	137	0	0	95	231	30670	30806	3.04e-67	254
MSTRG.17702.6	wang2015_plus_Slylnc0996	99.01	101	0	1	1	100	20003	20103	5.24e-45	180
MSTRG.17709.1	wang2015_plus_Slylnc0181	92.451	861	51	13	1286	2136	1239	383	0	1218
MSTRG.17709.1	wang2015_plus_Slylnc0181	95.57	316	5	2	2206	2513	315	1	1.69e-109	398
MSTRG.17840.1	wang2018_S_slylnc1985	100	580	0	0	1	580	1018	1597	0	1009
MSTRG.17923.1	wang2018_S_slylnc1375	100	434	0	0	1	434	221	654	0	739
MSTRG.17923.1	wang2018_S_slylnc1375	100	306	0	0	474	779	694	999	1.51e-160	566
MSTRG.17982.1	CNT204287	97.388	268	7	0	1	268	1394	1661	2.55e-128	457
MSTRG.17985.1	wang2018_S_slylnc1378	100	226	0	0	169	394	698	923	1.82e-116	418
MSTRG.17988.1	wang2015_plus_Slylnc1000	100	175	0	0	199	373	175	1	3.12e-79	294
MSTRG.17988.1	wang2015_plus_Slylnc1000	100	120	0	0	1	120	372	253	1.49e-57	222
MSTRG.17998.2	CNT20112	100	106	0	0	416	521	1806	1911	1.25e-49	196
MSTRG.18118.1	CNT204268	100	540	0	0	1	540	2148	2687	0	998
MSTRG.18118.1	CNT204268	97.143	210	4	2	1	209	1049	1257	1.18e-96	353
MSTRG.18120.1	zhou2019_TCONS_00032963	100	265	0	0	1	265	249	513	2.48e-138	490
MSTRG.18119.1	zhou2019_TCONS_00032964	100	287	0	0	1	287	2416	2702	1.59e-150	531
MSTRG.18121.1	zhou2019_TCONS_00032964	100	379	0	0	1	379	1718	2096	0	701
MSTRG.18122.1	zhou2019_TCONS_00032964	100	234	0	0	1	234	772	1005	3.69e-121	433
MSTRG.18123.1	CNT204711	87.55	249	19	3	1	249	1677	1913	1.97e-74	278
MSTRG.18137.1	wang2018_S_slylnc1996	100	311	0	0	1	311	2455	2145	7.92e-164	575
MSTRG.18159.1	zhou2019_TCONS_00007479	92.391	276	18	2	197	470	1	275	4.8e-108	390
MSTRG.18167.1	CNT20879	100	272	0	0	1	272	34	305	6.92e-142	503
MSTRG.18167.1	CNT20879	100	151	0	0	399	549	432	582	1.27e-74	279
MSTRG.18176.1	CNT202690	100	421	0	0	1	421	106	526	0	778
MSTRG.18183.2	CNT202326	100	187	0	0	1	187	151	337	4.62e-95	346
MSTRG.18187.1	CNT201757	100	1337	0	0	1	1337	89	1425	0	2444
MSTRG.18187.1	CNT201757	100	107	0	0	1432	1538	1425	1531	1.23e-49	198
MSTRG.18187.2	CNT201757	100	1097	0	0	1	1097	435	1531	0	2001
MSTRG.18194.1	wang2015_plus_Slylnc1024	100	553	0	0	1	553	274	826	0	1022
MSTRG.18203.1	wang2018_S_slylnc1405	100	2189	0	0	1	2189	71	2259	0	3988
MSTRG.18203.1	wang2018_S_slylnc1405	100	645	0	0	2267	2911	2338	2982	0	1166
MSTRG.18203.2	CNT20153	100	488	0	0	1	488	373	860	0	902
MSTRG.18209.1	CNT203995	99.684	1584	0	1	1	1579	82	1665	0	2837
MSTRG.18209.1	CNT203995	100	874	0	0	1635	2508	1721	2594	0	1585
MSTRG.18209.1	CNT203995	99.823	565	0	1	2567	3130	2653	3217	0	948
MSTRG.18210.1	zhou2019_TCONS_00033023	92.582	337	20	3	1	337	330	661	2.05e-128	459
MSTRG.18210.1	zhou2019_TCONS_00033023	87.582	306	37	1	337	641	2730	3035	9.94e-97	353
MSTRG.18216.1	zhou2019_TCONS_00034504	96.56	407	12	2	1	407	217	621	1.05e-168	592
MSTRG.18219.5	wang2018_S_slylnc1173	100	44	0	0	97	140	25919	25876	6.02e-15	82.4
MSTRG.18218.1	zhou2019_TCONS_00031768	100	299	0	0	1	299	1308	1010	1.69e-140	497
MSTRG.18226.5	wang2018_S_slylnc1413	100	481	0	0	1	481	134	614	0	889
MSTRG.18226.5	wang2018_S_slylnc1413	100	77	0	0	478	554	678	754	1.76e-33	143
MSTRG.18226.6	wang2018_S_slylnc1413	100	202	0	0	125	326	414	615	3.83e-103	374
MSTRG.18226.6	wang2018_S_slylnc1413	100	124	0	0	1	124	197	320	8.77e-60	230
MSTRG.18226.6	wang2018_S_slylnc1413	100	56	0	0	323	378	685	740	5.54e-22	104
MSTRG.18226.7	wang2018_S_slylnc1413	100	324	0	0	180	503	414	737	7.85e-171	599
MSTRG.18226.7	wang2018_S_slylnc1413	100	179	0	0	1	179	142	320	3.16e-90	331
MSTRG.18221.1	CNT203720	100	180	0	0	1	180	178	357	5.6e-91	333
MSTRG.18221.1	CNT203720	100	86	0	0	244	329	421	506	2.85e-24	111
MSTRG.18227.1	zhou2019_TCONS_00031775	100	654	0	0	1	654	4	657	0	1208
MSTRG.18240.1	wang2018_S_slylnc0856	96.774	62	2	0	1	62	246	307	2.84e-22	104
MSTRG.18250.4	wang2015_plus_Slylnc1033	100	169	0	0	1	169	8250	8082	5.76e-85	313
MSTRG.18250.4	wang2015_plus_Slylnc1033	100	56	0	0	167	222	7994	7939	3.77e-22	104
MSTRG.18250.4	wang2015_plus_Slylnc1033	100	43	0	0	223	265	7864	7822	6.36e-15	80.5
MSTRG.18254.1	CNT20819	100	319	0	0	1	319	95	413	2.91e-168	590
MSTRG.18253.1	wang2018_S_slylnc1421	100	269	0	0	1	269	4387	4655	5.53e-125	446
MSTRG.18261.1	CNT201420	100	421	0	0	1	421	2649	3069	0	693
MSTRG.18262.1	CNT201420	100	219	0	0	172	390	1682	1900	3.08e-99	361
MSTRG.18262.1	CNT201420	100	102	0	0	1	102	1510	1611	1.54e-47	189
MSTRG.18278.1	zhou2019_TCONS_00033086	100	1053	0	0	1	1053	1123	71	0	1919
MSTRG.18299.1	zhou2019_TCONS_00006817	95.588	136	6	0	154	289	200	65	1.54e-56	219
MSTRG.18305.1	zhou2019_TCONS_00033108	100	116	0	0	139	254	20075	20190	2.67e-55	215
MSTRG.18305.1	zhou2019_TCONS_00033108	100	97	0	0	45	141	9915	10011	9.74e-45	180
MSTRG.18305.1	zhou2019_TCONS_00033108	100	48	0	0	1	48	357	404	1.69e-17	89.8
MSTRG.18305.2	zhou2019_TCONS_00033108	100	97	0	0	48	144	9915	10011	4.83e-45	180
MSTRG.18305.2	zhou2019_TCONS_00033108	100	73	0	0	142	214	20075	20147	1.06e-31	135
MSTRG.18305.2	zhou2019_TCONS_00033108	100	51	0	0	1	51	165	215	1.8e-19	95.3
MSTRG.18317.2	CNT202431	100	482	0	0	1	482	39	520	0	824
MSTRG.18329.1	wang2018_S_slylnc0856	93.007	143	9	1	3	144	132	274	2.52e-53	207
MSTRG.18337.1	zhou2019_TCONS_00033130	100	943	0	0	1	943	1810	868	0	1716
MSTRG.18337.1	zhou2019_TCONS_00033130	100	679	0	0	1022	1700	789	111	0	1254
MSTRG.18338.1	zhou2019_TCONS_00031862	100	293	0	0	1	293	510	218	7.53e-154	542
MSTRG.18336.1	zhou2019_TCONS_00031863	100	376	0	0	1	376	98	473	0	669
MSTRG.18339.1	zhou2019_TCONS_00033132	100	384	0	0	1	384	1164	781	0	710
MSTRG.18361.1	zhou2019_TCONS_00031883	100	239	0	0	1	239	122	360	6.55e-94	342
MSTRG.18376.1	CNT202556	100	182	0	0	1	182	182	1	2.78e-92	337
MSTRG.18386.1	zhou2019_TCONS_00031900	100	301	0	0	1	301	309	9	2.77e-158	556
MSTRG.18385.1	wang2018_S_slylnc1438	100	305	0	0	1	305	305	1	1.69e-160	564
MSTRG.18393.1	wang2018_S_slylnc1440	100	404	0	0	1	404	1143	740	0	747
MSTRG.18395.1	wang2018_S_slylnc1441	100	407	0	0	1	407	1459	1053	0	726
MSTRG.18402.1	wang2015_plus_Slylnc0069	88.918	767	76	7	2	762	1403	2166	0	872
MSTRG.18404.1	wang2018_S_slylnc1442	100	241	0	0	1	241	292	52	4.9e-125	446
MSTRG.18405.1	zhou2019_TCONS_00033178	100	292	0	0	1	292	711	420	2.7e-153	540
MSTRG.18406.1	zhou2019_TCONS_00033179	100	261	0	0	1	261	412	152	4.25e-136	483
MSTRG.18419.1	zhou2019_TCONS_00033189	100	915	0	0	278	1192	27	941	0	1664
MSTRG.18416.1	wang2015_plus_Slylnc1061	100	246	0	0	1	246	2613	2368	5.05e-120	429
MSTRG.18417.1	zhou2019_TCONS_00033191	100	779	0	0	1	779	46	824	0	1439
MSTRG.18422.1	wang2015_plus_Slylnc1061	100	476	0	0	1	476	6779	6304	0	784
MSTRG.18421.1	wang2015_plus_Slylnc1061	99.75	800	0	1	230	1027	8261	7462	0	1402
MSTRG.18421.1	wang2015_plus_Slylnc1061	100	141	0	0	1	141	8490	8350	8.8e-69	261
MSTRG.18425.1	zhou2019_TCONS_00033193	100	669	0	0	1259	1927	898	1566	0	1236
MSTRG.18425.1	zhou2019_TCONS_00033193	100	192	0	0	362	553	1	192	7.68e-97	355
MSTRG.18425.1	zhou2019_TCONS_00033193	100	153	0	0	816	968	455	607	3.68e-75	283
MSTRG.18425.1	zhou2019_TCONS_00033193	100	132	0	0	598	729	237	368	1.73e-63	244
MSTRG.18425.1	zhou2019_TCONS_00033193	100	72	0	0	1026	1097	665	736	3.92e-30	134
MSTRG.18427.1	zhou2019_TCONS_00031925	100	1097	0	0	1	1097	1581	485	0	2026
MSTRG.18469.1	wang2018_S_slylnc1217	89.286	112	10	2	112	222	140155	140045	4.04e-26	117
MSTRG.18470.1	wang2015_plus_Slylnc1063	100	343	0	0	1	343	8971	8629	1.12e-172	604
MSTRG.18501.1	wang2018_S_slylnc1448	100	410	0	0	1	410	57	466	0	758
MSTRG.18511.1	wang2018_S_slylnc0894	89.035	228	21	4	14	239	5496	5271	5.67e-75	279
MSTRG.18522.1	CNT202298	100	450	0	0	1	450	132	581	0	832
MSTRG.18522.2	CNT202295	100	227	0	0	1	227	237	463	2.79e-117	420
MSTRG.18522.2	CNT202295	100	36	0	0	172	207	369	404	4.19e-11	67.6
MSTRG.18522.2	CNT202295	100	36	0	0	133	168	408	443	4.19e-11	67.6
MSTRG.18539.1	wang2018_S_slylnc2000	100	1111	0	0	1	1111	3550	4660	0	1993
MSTRG.18547.1	cui2017_plus_lncRNA38329	100	69	0	0	270	338	1	69	2.92e-29	128
MSTRG.18543.1	zhou2019_TCONS_00032009	100	250	0	0	1	250	246	495	5.07e-130	462
MSTRG.18574.1	CNT203055	100	1494	0	0	126	1619	132	1625	0	2667
MSTRG.18574.1	CNT203055	100	72	0	0	1759	1830	1765	1836	3.6e-30	134
MSTRG.18574.1	CNT203055	100	61	0	0	1	61	71	131	4.69e-24	113
MSTRG.18574.2	CNT204689	97.424	1087	0	1	1	1059	996	2082	0	1783
MSTRG.18574.2	CNT204689	100	50	0	0	1199	1248	2222	2271	4.14e-18	93.5
MSTRG.18574.3	CNT204694	100	426	0	0	1	426	71	496	0	787
MSTRG.18618.1	wang2015_plus_Slylnc0122	97.872	47	1	0	249	295	16585	16631	3e-15	82.4
MSTRG.18642.1	CNT201389	100	213	0	0	1	213	932	1144	3.51e-86	316
MSTRG.18674.1	CNT204179	100	241	0	0	1	241	46	286	4.9e-125	446
MSTRG.18679.1	wang2018_S_slylnc1464	100	614	0	0	573	1186	5972	6585	0	1134
MSTRG.18679.1	wang2018_S_slylnc1464	100	281	0	0	1	281	28	308	1.6e-146	520
MSTRG.18679.1	wang2018_S_slylnc1464	100	149	0	0	424	572	5388	5536	3.82e-73	276
MSTRG.18679.1	wang2018_S_slylnc1464	99.329	149	0	1	280	428	1062	1209	6.39e-71	268
MSTRG.18766.1	wang2018_S_slylnc1469	100	302	0	0	1	302	1661	1360	1.18e-158	558
MSTRG.18766.1	wang2018_S_slylnc1469	100	50	0	0	400	449	1262	1213	1.44e-18	93.5
MSTRG.18886.3	wang2018_S_slylnc1479	100	204	0	0	1	204	5465	5262	2.47e-104	377
MSTRG.18886.3	wang2018_S_slylnc1479	100	90	0	0	200	289	3226	3137	5.81e-41	167
MSTRG.18915.2	zhou2019_TCONS_00033608	100	314	0	0	18	331	314	1	1.85e-165	580
MSTRG.18938.1	wang2018_S_slylnc1993	100	329	0	0	1	329	72	400	1.57e-163	575
MSTRG.18938.1	wang2018_S_slylnc1993	100	96	0	0	405	500	476	571	5.18e-44	178
MSTRG.18961.1	cui2017_plus_lncRNA40669	100	132	0	0	70	201	207	338	1.57e-64	244
MSTRG.18994.1	zhou2019_TCONS_00030437	89.412	85	7	2	32	115	287	370	3.53e-22	106
MSTRG.19116.1	wang2018_S_slylnc1823	87.558	217	22	3	146	362	33614	33403	2.17e-64	246
MSTRG.19123.2	CNT20556	100	277	0	0	205	481	357	633	1.32e-144	512
MSTRG.19123.2	CNT20556	100	126	0	0	1	126	232	357	1.15e-60	233
MSTRG.19180.1	wang2018_S_slylnc1995	100	1677	0	0	1	1677	174	1850	0	2950
MSTRG.19187.4	zhou2019_TCONS_00032555	100	558	0	0	23	580	841	284	0	1031
MSTRG.19412.1	wang2018_S_slylnc1661	92.857	70	5	0	195	264	205	136	1.61e-21	102
MSTRG.19481.1	zhou2019_TCONS_00035432	100	554	0	0	1	554	682	1235	0	1024
MSTRG.19482.1	zhou2019_TCONS_00034088	100	130	0	0	12	141	142	13	3.01e-63	241
MSTRG.19497.1	wang2018_S_slylnc2025	100	294	0	0	1	294	6158	6451	1.27e-146	518
MSTRG.19514.1	wang2015_plus_Slylnc1088	100	313	0	0	1	313	524	212	9.82e-165	579
MSTRG.19514.1	wang2015_plus_Slylnc1088	100	59	0	0	426	484	100	42	1.55e-23	110
MSTRG.19537.2	wang2018_S_slylnc1502	100	286	0	0	25	310	1655	1940	6.24e-150	529
MSTRG.19556.1	wang2018_S_slylnc1503	100	622	0	0	1	622	1317	1938	0	1120
MSTRG.19581.1	wang2015_plus_Slylnc1090	100	467	0	0	2	468	680	214	0	819
MSTRG.19636.1	cui2017_plus_lncRNA41357	100	908	0	0	1	908	2870	1963	0	1574
MSTRG.19636.1	cui2017_plus_lncRNA41357	100	141	0	0	908	1048	1289	1149	8.98e-69	261
MSTRG.19650.4	wang2018_S_slylnc1506	100	299	0	0	18	316	29275	28977	3.78e-157	553
MSTRG.19677.1	wang2018_S_slylnc1509	100	508	0	0	1	508	514	7	0	876
MSTRG.19766.1	zhou2019_TCONS_00001541	82.576	264	33	3	67	317	13443	13180	2.37e-56	220
MSTRG.19845.2	zhou2019_TCONS_00035743	100	705	0	0	159	863	705	1	0	1303
MSTRG.19856.1	wang2018_S_slylnc1520	100	271	0	0	1	271	211548	211278	1.21e-141	501
MSTRG.19856.1	wang2018_S_slylnc1520	95.42	262	9	2	1	260	30234	29974	1.62e-115	414
MSTRG.19856.1	wang2018_S_slylnc1520	95	260	9	2	1	260	221495	221240	9.78e-113	405
MSTRG.19856.1	wang2018_S_slylnc1520	97.436	234	6	0	35	268	3271	3038	4.55e-111	399
MSTRG.19856.1	wang2018_S_slylnc1520	96.581	234	8	0	35	268	60859	60626	9.85e-108	388
MSTRG.19856.1	wang2018_S_slylnc1520	96.602	206	6	1	1	206	103714	103510	2.8e-93	340
MSTRG.19857.1	wang2018_S_slylnc1520	100	472	0	0	1	472	212724	212253	0	813
MSTRG.19857.1	wang2018_S_slylnc1520	78.834	463	48	27	58	472	167014	166554	1.43e-63	243
MSTRG.19857.1	wang2018_S_slylnc1520	80.06	336	40	13	58	367	220442	220108	2.42e-51	202
MSTRG.19857.1	wang2018_S_slylnc1520	86.503	163	14	4	214	369	31234	31073	1.9e-42	172
MSTRG.19857.1	wang2018_S_slylnc1520	86.624	157	20	1	214	369	104629	104473	1.9e-42	172
MSTRG.19857.1	wang2018_S_slylnc1520	91.818	110	9	0	363	472	220082	219973	6.87e-37	154
MSTRG.19857.1	wang2018_S_slylnc1520	92.453	106	8	0	367	472	222304	222199	2.47e-36	152
MSTRG.19857.1	wang2018_S_slylnc1520	91.429	105	9	0	363	467	4081	3977	4.13e-34	145
MSTRG.19855.1	wang2018_S_slylnc1520	100	601	0	0	1	601	214700	214100	0	1110
MSTRG.19855.1	wang2018_S_slylnc1520	95.105	143	7	0	459	601	78701	78559	2.09e-58	226
MSTRG.19855.1	wang2018_S_slylnc1520	93.706	143	9	0	459	601	4717	4575	4.53e-55	215
MSTRG.19855.1	wang2018_S_slylnc1520	93.007	143	10	0	459	601	107025	106883	2.11e-53	209
MSTRG.19855.1	wang2018_S_slylnc1520	91.667	144	11	1	459	601	62316	62173	4.56e-50	198
MSTRG.19900.1	wang2015_plus_Slylnc1094	100	709	0	0	1	709	883	175	0	1199
MSTRG.19932.1	CNT201794	100	1474	0	0	782	2255	864	2337	0	2634
MSTRG.19932.1	CNT201794	100	717	0	0	1	717	83	799	0	1291
MSTRG.19932.1	CNT201794	100	69	0	0	2306	2374	2388	2456	1.33e-20	102
MSTRG.19936.2	CNT202880	100	583	0	0	1	583	32	614	0	1033
MSTRG.19936.1	CNT202877	100	476	0	0	1	476	26	501	0	835
MSTRG.19937.1	zhou2019_TCONS_00034473	100	350	0	0	62	411	1	350	0	647
MSTRG.19937.1	zhou2019_TCONS_00034473	100	290	0	0	473	762	412	701	1.28e-132	473
MSTRG.19937.1	zhou2019_TCONS_00034473	100	167	0	0	1076	1242	1604	1770	3.82e-83	309
MSTRG.19937.1	zhou2019_TCONS_00034473	100	162	0	0	917	1078	1284	1445	2.3e-80	300
MSTRG.19937.1	zhou2019_TCONS_00034473	100	158	0	0	761	918	858	1015	3.85e-78	292
MSTRG.19937.3	zhou2019_TCONS_00034473	100	517	0	0	586	1102	1374	1890	0	955
MSTRG.19937.3	zhou2019_TCONS_00034473	100	290	0	0	142	431	412	701	1.19e-132	473
MSTRG.19937.3	zhou2019_TCONS_00034473	100	158	0	0	430	587	858	1015	3.57e-78	292
MSTRG.19937.3	zhou2019_TCONS_00034473	100	80	0	0	1	80	271	350	8.17e-35	148
MSTRG.19937.4	zhou2019_TCONS_00034473	100	290	0	0	122	411	412	701	8.29e-133	473
MSTRG.19937.4	zhou2019_TCONS_00034473	100	167	0	0	635	801	1604	1770	2.47e-83	309
MSTRG.19937.4	zhou2019_TCONS_00034473	100	158	0	0	410	567	858	1015	2.49e-78	292
MSTRG.19937.4	zhou2019_TCONS_00034473	100	72	0	0	566	637	1374	1445	1.6e-30	134
MSTRG.19937.4	zhou2019_TCONS_00034473	100	60	0	0	1	60	291	350	7.49e-24	111
MSTRG.19939.1	wang2015_plus_Slylnc0056	86.243	378	43	8	4	378	19368	18997	1.76e-111	401
MSTRG.19939.1	wang2015_plus_Slylnc0056	84.96	379	47	9	4	378	1748	1376	1.06e-103	375
MSTRG.19956.1	wang2018_S_slylnc1535	100	214	0	0	6	219	392	179	5.94e-99	359
MSTRG.19964.1	cui2017_plus_lncRNA43573	100	1973	0	0	1	1973	1492	3464	0	3515
MSTRG.19968.1	CNT20557	100	210	0	0	1	210	227	436	7.22e-108	388
MSTRG.19986.1	wang2015_plus_Slylnc1109	100	354	0	0	277	630	1	354	0	654
MSTRG.19986.1	wang2015_plus_Slylnc1109	100	80	0	0	692	771	416	495	5.32e-35	148
MSTRG.19999.2	cui2017_plus_lncRNA41716	100	117	0	0	504	620	2345	2461	1.15e-55	217
MSTRG.20015.1	wang2018_S_slylnc1547	100	907	0	0	434	1340	547	1453	0	1676
MSTRG.20015.1	wang2018_S_slylnc1547	100	340	0	0	1	340	114	453	2.74e-179	628
MSTRG.20021.3	CNT202326	96.429	196	7	0	1	196	142	337	2.74e-88	324
MSTRG.20022.1	wang2015_plus_Slylnc1016	94.9	549	25	2	1	547	2800	3347	0	749
MSTRG.20023.1	wang2018_S_slylnc1551	100	223	0	0	1	223	3379	3601	9.26e-115	412
MSTRG.20023.1	wang2018_S_slylnc1551	100	174	0	0	255	428	3633	3806	9.73e-80	296
MSTRG.20024.1	zhou2019_TCONS_00034521	100	117	0	0	1	117	526	410	2.2e-48	191
MSTRG.20041.1	wang2015_plus_Slylnc1118	100	394	0	0	118	511	151	544	0	728
MSTRG.20041.1	wang2015_plus_Slylnc1118	100	80	0	0	1	80	34	113	3.47e-35	148
MSTRG.20048.1	CNT20973	99.893	936	1	0	74	1009	326	1261	0	1724
MSTRG.20049.1	CNT20972	100	887	0	0	1	887	54	940	0	1613
MSTRG.20053.4	cui2017_plus_lncRNA29324	91.27	126	9	2	175	299	17	141	1.77e-41	171
MSTRG.20056.1	wang2018_S_slylnc2016	91.457	199	17	0	1	199	59820	60018	2.02e-73	274
MSTRG.20073.1	zhou2019_TCONS_00035975	100	347	0	0	1	347	365	19	0	641
MSTRG.20074.1	zhou2019_TCONS_00034622	100	282	0	0	1	282	299	18	9.41e-148	521
MSTRG.20076.1	zhou2019_TCONS_00035978	100	639	0	0	1	639	53	691	0	1147
MSTRG.20076.1	zhou2019_TCONS_00035978	100	284	0	0	677	960	729	1012	3.49e-148	525
MSTRG.20085.1	wang2018_S_slylnc1558	100	590	0	0	48	637	791	202	0	1064
MSTRG.20088.1	wang2015_plus_Slylnc1127	100	223	0	0	1	223	403	625	4.58e-115	412
MSTRG.20108.1	wang2018_S_slylnc1560	100	726	0	0	1	726	65779	65054	0	1315
MSTRG.20115.1	CNT201992	93.75	112	7	0	1	112	1219	1108	1.47e-41	169
MSTRG.20111.1	CNT204176	100	276	0	0	110	385	183	458	2.85e-144	510
MSTRG.20117.2	CNT202238	100	897	0	0	1	897	288	1184	0	1517
MSTRG.20127.1	wang2018_S_slylnc2011	100	892	0	0	1	892	260	1151	0	1648
MSTRG.20147.1	wang2015_plus_Slylnc1138	100	286	0	0	1	286	1195	910	2.1e-134	477
MSTRG.20169.1	zhou2019_TCONS_00034707	100	498	0	0	201	698	6	503	0	857
MSTRG.20169.1	zhou2019_TCONS_00034707	100	225	0	0	697	921	2522	2746	2.02e-115	416
MSTRG.20169.1	zhou2019_TCONS_00034707	100	139	0	0	988	1126	2813	2951	1.3e-67	257
MSTRG.20171.1	wang2018_S_slylnc0533	89.239	381	24	5	2	365	193602	193222	2.75e-129	460
MSTRG.20213.1	CNT20119	100	3143	0	0	1946	5088	2008	5150	0	5779
MSTRG.20213.1	CNT20119	100	1881	0	0	1	1881	63	1943	0	3319
MSTRG.20213.1	CNT20119	100	521	0	0	5594	6114	5656	6176	0	963
MSTRG.20213.1	CNT20119	100	470	0	0	6146	6615	6208	6677	0	843
MSTRG.20213.1	CNT20119	100	386	0	0	5151	5536	5213	5598	0	713
MSTRG.20213.2	CNT201659	100	325	0	0	1	325	715	1039	8.31e-164	575
MSTRG.20214.1	cui2017_plus_lncRNA43753	100	65	0	0	1	65	175	239	6.25e-27	121
MSTRG.20217.1	wang2018_S_slylnc1576	100	469	0	0	1	469	135	603	0	867
MSTRG.20218.1	wang2018_S_slylnc1576	100	160	0	0	1	160	1784	1943	3.76e-72	270
MSTRG.20218.1	wang2018_S_slylnc1576	100	50	0	0	233	282	2016	2065	8.75e-19	93.5
MSTRG.20219.1	wang2018_S_slylnc1576	100	284	0	0	1	284	2892	3175	9.76e-128	455
MSTRG.20220.1	CNT20571	100	862	0	0	71	932	78	939	0	1537
MSTRG.20233.1	wang2018_S_slylnc2016	100	258	0	0	1	258	25035	25292	1.87e-134	477
MSTRG.20231.1	wang2018_S_slylnc2016	100	219	0	0	1	219	33233	33015	7.52e-113	405
MSTRG.20239.1	wang2018_S_slylnc2017	100	1286	0	0	1	1286	159	1444	0	2375
MSTRG.20305.1	CNT202240	100	159	0	0	387	545	1	159	4.5e-79	294
MSTRG.20310.1	CNT201622	100	236	0	0	1	236	362	597	1.77e-104	377
MSTRG.20333.6	CNT202839	100	279	0	0	118	396	287	9	1.06e-145	516
MSTRG.20333.6	CNT202839	100	51	0	0	1	51	404	354	5.89e-19	95.3
MSTRG.20338.1	wang2015_plus_Slylnc1170	100	519	0	0	1	519	519	1	0	896
MSTRG.20357.1	wang2018_S_slylnc1611	100	253	0	0	1	253	4971	4719	1.1e-131	468
MSTRG.20372.1	wang2018_S_slylnc1613	100	355	0	0	1	355	142	496	7.07e-165	579
MSTRG.20431.3	CNT203770	100	239	0	0	409	647	24	262	2.57e-123	442
MSTRG.20533.1	zhou2019_TCONS_00036357	100	341	0	0	1	341	532	192	1.84e-180	630
MSTRG.20535.1	wang2018_S_slylnc0264	90.196	51	5	0	16	66	390	440	9.16e-11	67.6
MSTRG.20615.1	wang2018_S_slylnc2020	100	459	0	0	51	509	1071	1529	0	793
MSTRG.20615.1	wang2018_S_slylnc2020	98.02	101	1	1	503	602	2440	2540	6.79e-43	174
MSTRG.20615.3	wang2018_S_slylnc2020	100	378	0	0	1	378	1229	1606	0	699
MSTRG.20615.3	wang2018_S_slylnc2020	100	95	0	0	376	470	2445	2539	1.46e-43	176
MSTRG.20638.1	CNT20695	84.17	259	29	4	1	248	258	1	2.68e-63	241
MSTRG.20638.1	CNT20695	83.957	187	25	5	1	185	327	144	2.75e-43	174
MSTRG.20638.1	CNT20695	83.186	113	17	2	1	112	189	78	1.32e-21	102
MSTRG.20726.1	zhou2019_TCONS_00036540	100	459	0	0	1	459	604	146	0	848
MSTRG.20726.1	zhou2019_TCONS_00036540	100	59	0	0	546	604	59	1	2.03e-23	110
MSTRG.20728.1	zhou2019_TCONS_00035188	100	258	0	0	1	258	32	289	4.09e-134	477
MSTRG.20728.1	zhou2019_TCONS_00035188	100	112	0	0	332	443	362	473	5.93e-53	207
MSTRG.20756.1	zhou2019_TCONS_00035213	100	136	0	0	1	136	404	269	1.62e-66	252
MSTRG.20756.1	zhou2019_TCONS_00035213	100	120	0	0	212	331	193	74	1.27e-57	222
MSTRG.20760.1	CNT202374	90.763	747	54	10	440	1174	816	73	0	983
MSTRG.20844.1	wang2018_S_slylnc2034	100	535	0	0	1	535	74	608	0	885
MSTRG.20843.4	wang2018_S_slylnc2034	99.819	552	1	0	1	552	11149	10598	0	1014
MSTRG.20843.4	wang2018_S_slylnc2034	99.689	322	1	0	543	864	9049	8728	8.27e-168	590
MSTRG.20843.5	wang2018_S_slylnc2034	99.636	550	2	0	1	550	11144	10595	0	1005
MSTRG.20843.5	wang2018_S_slylnc2034	100	117	0	0	543	659	9080	8964	1.22e-55	217
MSTRG.20857.1	wang2018_S_slylnc1629	100	256	0	0	46	301	792	537	2.87e-133	473
MSTRG.20868.1	wang2015_plus_Slylnc1186	100	523	0	0	1	523	523	1	0	933
MSTRG.20871.1	CNT204267	100	556	0	0	1	556	1	556	0	994
MSTRG.20924.1	wang2015_plus_Slylnc1191	100	560	0	0	1	560	119	678	0	961
MSTRG.20924.1	wang2015_plus_Slylnc1191	100	48	0	0	628	675	746	793	3.53e-17	89.8
MSTRG.21011.3	zhou2019_TCONS_00038021	100	285	0	0	108	392	285	1	2.13e-141	501
MSTRG.21028.1	wang2015_plus_Slylnc1197	100	503	0	0	1	503	673	171	0	837
MSTRG.21031.1	wang2018_S_slylnc1636	100	350	0	0	1	350	359	10	0	647
MSTRG.21031.1	wang2018_S_slylnc1636	94.286	105	1	2	121	220	374	270	1.39e-37	156
MSTRG.21031.1	wang2018_S_slylnc1636	97.753	89	1	1	2	90	227	140	1.8e-36	152
MSTRG.21054.1	wang2018_S_slylnc1637	100	959	0	0	425	1383	2317	1359	0	1668
MSTRG.21054.1	wang2018_S_slylnc1637	100	344	0	0	1	344	2741	2398	0	636
MSTRG.21077.1	zhou2019_TCONS_00038074	100	213	0	0	1	213	67	279	1.77e-109	394
MSTRG.21099.1	wang2015_plus_Slylnc0352	92.02	614	39	7	735	1346	182	787	0	824
MSTRG.21105.1	wang2015_plus_Slylnc1200	100	214	0	0	1	214	18398	18611	4.41e-110	396
MSTRG.21107.1	wang2015_plus_Slylnc1200	100	209	0	0	1	209	20640	20848	2.58e-107	387
MSTRG.21108.1	wang2015_plus_Slylnc1200	100	258	0	0	1	258	21888	22145	1.87e-134	477
MSTRG.21171.1	CNT203311	92.857	84	6	0	158	241	1625	1708	1.18e-27	122
MSTRG.21192.2	wang2018_S_slylnc1646	100	455	0	0	26	480	6075	6529	0	815
MSTRG.21209.1	cui2017_plus_lncRNA46961	100	44	0	0	1	44	1022	1065	4.31e-15	82.4
MSTRG.21209.3	cui2017_plus_lncRNA46962	100	42	0	0	118	159	437	478	5.23e-14	78.7
MSTRG.21216.1	CNT204100	100	253	0	0	221	473	253	1	1.79e-122	438
MSTRG.21216.1	CNT204100	100	47	0	0	34	80	383	337	7.48e-17	87.9
MSTRG.21301.1	CNT202740	100	115	0	0	44	158	110	224	5.81e-55	213
MSTRG.21301.2	CNT202740	100	144	0	0	1	144	82	225	3.57e-71	267
MSTRG.21301.4	CNT202740	100	296	0	0	1	296	67	362	3.68e-155	547
MSTRG.21301.4	CNT202740	100	262	0	0	375	636	441	702	2.92e-136	484
MSTRG.21321.10	wang2018_S_slylnc2037	100	817	0	0	1	817	10552	11368	0	1509
MSTRG.21321.10	wang2018_S_slylnc2037	100	391	0	0	986	1376	11867	12257	0	723
MSTRG.21321.10	wang2018_S_slylnc2037	98.889	180	1	1	807	986	11585	11763	1.93e-86	320
MSTRG.21320.1	zhou2019_TCONS_00038291	100	582	0	0	1	582	37	618	0	994
MSTRG.21344.1	zhou2019_TCONS_00020980	94.845	194	9	1	33	226	269	77	1.05e-81	302
MSTRG.21350.1	CNT203880	97.942	243	4	1	31	273	91	332	3.41e-117	420
MSTRG.21385.1	CNT203237	100	317	0	0	1	317	1200	1516	3.74e-167	586
MSTRG.21390.1	CNT203237	100	335	0	0	1	335	204	538	3.91e-177	619
MSTRG.21394.1	CNT201670	93.22	118	7	1	446	563	736	620	2.39e-42	172
MSTRG.21398.1	CNT201221	87.372	784	78	11	1	778	770	2	0	880
MSTRG.21398.1	CNT201221	89.726	292	28	2	1	291	914	624	2.93e-102	372
MSTRG.21398.1	CNT201221	89.262	298	30	2	1	297	943	647	2.93e-102	372
MSTRG.21398.1	CNT201221	88.095	294	33	2	5	297	824	532	4.93e-95	348
MSTRG.21398.1	CNT201221	91.566	249	19	2	50	297	981	734	2.3e-93	342
MSTRG.21398.1	CNT201221	84.892	278	40	2	21	297	981	705	1.83e-74	279
MSTRG.21398.1	CNT201221	90.355	197	17	2	5	200	650	455	8.55e-68	257
MSTRG.21398.1	CNT201221	84.739	249	35	3	79	326	981	735	1.85e-64	246
MSTRG.21398.1	CNT201221	86.047	172	22	2	1	171	625	455	1.47e-45	183
MSTRG.21398.1	CNT201221	87.037	162	18	3	166	326	981	822	1.9e-44	180
MSTRG.21398.1	CNT201221	85.047	107	15	1	8	113	561	455	9.11e-23	108
MSTRG.21399.1	CNT201233	94.348	230	12	1	14	243	1493	1265	1.11e-96	351
MSTRG.21401.1	wang2018_S_slylnc1609	85.088	1140	107	35	606	1694	57462	56335	0	1016
MSTRG.21401.1	wang2018_S_slylnc1609	93.651	63	4	0	444	506	57581	57519	1.59e-18	95.3
MSTRG.21404.4	wang2018_S_slylnc1668	100	480	0	0	68	547	489	10	0	887
MSTRG.21404.4	wang2018_S_slylnc1668	100	72	0	0	1	72	914	843	1.04e-30	134
MSTRG.21407.2	wang2018_S_slylnc1667	86.561	253	11	9	1	253	39451	39222	5.23e-68	257
MSTRG.21407.2	wang2018_S_slylnc1667	98.551	138	2	0	347	484	2316	2179	4.07e-64	244
MSTRG.21407.2	wang2018_S_slylnc1667	97.143	105	3	0	253	357	21884	21780	4.19e-44	178
MSTRG.21407.2	wang2018_S_slylnc1667	95.238	105	4	1	253	357	12699	12596	3.26e-40	165
MSTRG.21407.2	wang2018_S_slylnc1667	92.381	105	8	0	253	357	38010	37906	9.12e-36	150
MSTRG.21408.2	wang2018_S_slylnc1667	100	225	0	0	1	225	39450	39226	4.48e-116	416
MSTRG.21408.2	wang2018_S_slylnc1667	100	53	0	0	225	277	38010	37958	1.84e-20	99
MSTRG.21408.2	wang2018_S_slylnc1667	96.226	53	2	0	225	277	21884	21832	3.99e-17	87.9
MSTRG.21408.2	wang2018_S_slylnc1667	96.226	53	1	1	225	277	12699	12648	1.44e-16	86.1
MSTRG.21412.1	wang2018_S_slylnc1560	98.291	117	2	0	215	331	65779	65663	1.28e-52	206
MSTRG.21416.1	zhou2019_TCONS_00037138	100	213	0	0	1	213	201	413	9.56e-102	368
MSTRG.21421.1	cui2017_plus_lncRNA47264	100	211	0	0	1	211	1873	2083	2.05e-98	357
MSTRG.21435.2	wang2018_S_slylnc1677	100	487	0	0	112	598	709	223	0	900
MSTRG.21435.2	wang2018_S_slylnc1677	100	112	0	0	1	112	1150	1039	6.65e-53	207
MSTRG.21434.1	wang2015_plus_Slylnc1230	100	315	0	0	1	315	648	334	4.8e-166	582
MSTRG.21436.1	wang2015_plus_Slylnc1230	100	95	0	0	143	237	1458	1364	6.97e-44	176
MSTRG.21437.1	CNT202756	100	505	0	0	2	506	1	505	0	870
MSTRG.21437.2	CNT201724	100	796	0	0	1	796	54	849	0	1408
MSTRG.21438.1	wang2015_plus_Slylnc1230	100	283	0	0	1	283	2296	2014	2.63e-148	523
MSTRG.21439.1	wang2015_plus_Slylnc1230	100	258	0	0	1	258	7666	7409	4.66e-134	477
MSTRG.21439.1	wang2015_plus_Slylnc1230	100	230	0	0	378	607	2809	2580	1.71e-118	425
MSTRG.21439.1	wang2015_plus_Slylnc1230	100	74	0	0	304	377	4187	4114	8.98e-32	137
MSTRG.21439.1	wang2015_plus_Slylnc1230	93.151	73	4	1	412	484	2724	2653	2.53e-22	106
MSTRG.21439.1	wang2015_plus_Slylnc1230	93.151	73	4	1	463	534	2775	2703	2.53e-22	106
MSTRG.21439.1	wang2015_plus_Slylnc1230	94.915	59	1	2	257	314	5431	5374	7.09e-18	91.6
MSTRG.21439.2	zhou2019_TCONS_00038376	100	342	0	0	193	534	2982	3323	3.96e-154	544
[truncated: 82 more rows]
