# Supplementary material for: Genome-wide analysis uncovers tomato leaf lncRNAs transcriptionally active upon Pseudomonas syringae pv. tomato challenge
Source: Sci Rep. 2021 Dec 31;11:24523. doi: 10.1038/s41598-021-04005-0 (PMC8720101; doi:10.1038/s41598-021-04005-0)
Supplement: Supplementary file 5 — Supplementary Table S4. [file 41598_2021_4005_MOESM5_ESM.xlsx]

## Sheet: all
Table S4. Average expression levels of lncRNAs and comparisons of interest. Tabs contain differentially expressed lncRNAs (q-value < 0.05 and |log2 fold-change| ≥ 1) for each comparison.
	mock_30min	flg22_30min	fold change	log2FoldChange	q-value	mock_flgII28_6h	flgII28_6h	fold change	log2FoldChange	q-value	prf3_mock_bacteria_6h	prf3_Pf_6h	fold change	log2FoldChange	q-value	prf3_DC3000_6h	pfr3_DC3000_ΔΔ_6h	fold change	log2FoldChange	q-value	PtoR_DC3000_ΔΔΔ_6h	PtoR_DC3000_Δ_6h	fold change	log2FoldChange	q-value	PtoR_DC3000_ΔΔΔ_6h	PtoR_DC3000_ΔΔ_6h	fold change	log2FoldChange	q-value	max_FPKM
MSTRG.10008.1	4.49553	3.1105	0.691911	-0.418132	0.983515	0.143013	0.25858	1.80809	0.875687	0.623023	0.111305	0.197362	1.77317	0.230331	NA	0.075323	0.103476	1.37376	0.449403	NA	0.0701013	0.192014	0.365084	-1.19733	0.659801	0.0701013	0.0140593	0.200557	-1.55546	NA	4.49553
MSTRG.10045.1	1.93514	1.50214	0.776243	-0.209383	0.999915	1.86302	0.906459	0.486552	-0.797225	0.594084	1.91352	0.446966	0.233583	-2.01915	NA	3.50953	1.6899	0.481517	-0.965712	0.503049	0.80458	0.717887	1.12076	0.863697	0.666845	0.80458	1.4015	1.7419	0.43954	NA	3.50953
MSTRG.10087.1	1.72133	3.65583	2.12384	1.20686	0.0202923	1.43195	1.97273	1.37766	0.43289	0.569503	1.08769	1.85	1.70085	0.595214	0.332657	1.49925	2.30738	1.53902	0.627105	0.537052	0.251186	0.362063	0.693764	-0.275101	0.885694	0.251186	0.205646	0.818698	-0.361005	NA	3.65583
MSTRG.10152.1	0.817289	0.583264	0.713656	-0.0746934	NA	1.45259	0.991317	0.682447	-0.365053	0.854585	2.46391	1.4298	0.580299	-0.928455	0.467513	2.57098	1.85559	0.721744	-0.296831	0.977584	1.61183	0.631392	2.55283	1.20267	0.46472	1.61183	0.534678	0.33172	-1.58879	NA	2.57098
MSTRG.10211.1	0.605904	0.489638	0.808111	-0.343275	NA	1.76375	0.438181	0.248438	-1.61688	0.445378	0.651875	0.372639	0.571641	-0.480867	NA	0.790167	0.28752	0.363872	-1.14714	NA	0	0.173794	0	-0.428563	NA	0	0.008224	#DIV/0!	0.384945	NA	1.76375
MSTRG.10417.1	0.438049	0.788586	1.80022	0.946302	NA	4.96292	1.52936	0.308158	-1.57192	0.0731574	4.11977	2.60913	0.63332	-0.802325	0.407475	2.85152	1.86231	0.653093	-0.565106	0.81724	0.51881	0	#DIV/0!	3.29924	NA	0.51881	0.401672	0.774217	-0.601341	NA	4.96292
MSTRG.10497.1	0.828012	2.43447	2.94013	1.44293	0.560162	0.062085	2.14641	34.5721	4.4906	0.0101896	0.265242	2.77089	10.4466	3.4318	0.0305054	1.10393	3.11045	2.8176	1.36039	0.377267	0.110359	0.435677	0.253304	-1.5587	NA	0.110359	0.382127	3.46258	1.63123	NA	3.11045
MSTRG.10522.1	0.359615	0.981051	2.72806	0.893257	NA	3.40798	0.474195	0.139142	-2.27648	0.0958859	3.91956	1.09736	0.279969	-1.99046	0.220508	4.04911	1.2339	0.304732	-1.48525	0.307629	2.45907	0	#DIV/0!	4.56236	0.0195774	2.45907	1.03445	0.420668	-1.22262	NA	4.04911
MSTRG.10526.1	2.48023	2.6652	1.07458	0.082418	0.999915	0.631666	0.518059	0.820147	-0.0566242	NA	0.439007	1.55822	3.54942	1.18219	NA	1.4351	0.581944	0.405509	-0.915575	NA	0.206308	0.178454	1.15609	0.533218	NA	0.206308	0.0973887	0.472054	-0.576829	NA	2.6652
MSTRG.10563.2	1.27384	0.0820027	0.0643744	-2.88971	NA	1.15244	4.11371	3.56958	1.71337	0.066668	1.96774	4.58727	2.33124	1.07456	0.381041	1.05771	1.65963	1.56908	0.467093	NA	0.164958	8.79056	0.0187654	-3.99544	0.00291146	0.164958	2.02156	12.255	1.98933	NA	8.79056
MSTRG.10841.1	1.27021	1.01892	0.802166	0.0662953	0.999915	1.10524	3.64654	3.29932	1.69003	0.354078	1.03837	2.50365	2.41113	0.778156	NA	1.48402	2.21925	1.49543	0.576004	0.897068	1.48993	0.565496	2.63474	1.69693	0.48568	1.48993	0.0969163	0.0650474	-2.99936	NA	3.64654
MSTRG.10844.1	1.27534	1.421	1.11421	0.462658	0.999915	3.8926	2.7322	0.701896	-0.603393	0.527838	4.3656	3.4346	0.786741	-0.598027	0.611068	4.62853	2.83595	0.612711	-0.550402	0.856725	1.28502	2.15376	0.596639	-0.567926	0.740144	1.28502	1.07332	0.835257	-0.0971263	NA	4.62853
MSTRG.1086.2	0.220684	0.164358	0.744765	-0.0118063	NA	2.14376	0	0	-5.28012	0.0104629	2.20754	0.882935	0.399962	-1.41902	0.528641	1.5721	0.90495	0.57563	-0.833344	0.872653	0.651088	0.1571	4.14442	2.14728	NA	0.651088	0.666553	1.02375	-0.215966	NA	2.20754
MSTRG.11056.1	0.0655637	0.130315	1.9876	0.527395	NA	3.06843	0.999026	0.325583	-1.31239	0.327348	2.76118	1.04718	0.379252	-1.41519	0.257458	2.01556	0.676453	0.335616	-1.53516	0.466364	0.580854	0.0891417	6.51608	2.40729	NA	0.580854	0.06298	0.108427	-2.4337	NA	3.06843
MSTRG.11095.1	1.47596	0.476464	0.322816	-1.40247	0.735689	3.2195	1.68046	0.521962	-0.887514	0.4216	2.79236	3.0609	1.09617	-0.113747	0.947222	2.65974	1.93298	0.726753	-0.546309	0.808426	0.939482	0.31609	2.9722	1.60574	0.389848	0.939482	0.99243	1.05636	-0.288403	0.957402	3.2195
MSTRG.11230.1	0.223874	0.0869783	0.388515	-0.752639	NA	2.62997	0.449959	0.171089	-2.48024	0.0902919	2.91377	0.753233	0.258509	-2.01733	0.126505	1.30339	0.616606	0.473078	-0.881386	0.681662	0.840612	0.193078	4.35374	1.96344	0.427299	0.840612	0.578847	0.688602	-0.744225	NA	2.91377
MSTRG.1131.1	1.81524	2.13692	1.17721	0.439835	0.999915	4.61941	4.3691	0.945815	-0.151667	0.868596	4.60927	5.52522	1.19872	0.0939001	0.949574	4.8812	4.20915	0.862318	-0.238917	0.894503	1.36836	1.10254	1.2411	0.398275	0.80487	1.36836	1.41788	1.03619	-0.0556505	0.994538	5.52522
MSTRG.11429.4	0	0	#DIV/0!	NA	NA	0.136662	0.202474	1.48157	0.569068	NA	0.0481253	2.53657	52.7075	4.33981	0.0626328	1.40833	2.02847	1.44034	0.454857	0.991249	0.689473	0.622049	1.10839	-0.117558	0.979992	0.689473	0.108574	0.157474	-2.00489	NA	2.53657
MSTRG.11430.1	1.50349	1.14733	0.763116	-0.334464	0.999915	3.49789	4.23356	1.21032	0.175983	0.814807	3.09302	4.80929	1.55488	0.512458	0.624681	7.02632	5.64004	0.802702	-0.323471	0.664381	2.16105	1.42485	1.51669	0.693077	0.436645	2.16105	0.840666	0.389007	-1.32574	0.516477	7.02632
MSTRG.11589.1	1.48703	0.699631	0.470488	-0.589677	0.999915	3.10663	4.57604	1.47299	0.483008	0.687372	3.47285	5.81166	1.67345	0.462184	0.702019	4.47526	2.92497	0.653586	-0.570058	0.850539	2.0014	2.67679	0.747689	-0.0477468	0.98365	2.0014	2.07051	1.03453	-0.0817783	0.991202	5.81166
MSTRG.11690.1	0.478321	1.43355	2.99705	1.46839	NA	0.74736	0.389274	0.520866	-0.820715	0.736592	0.868095	1.35148	1.55683	0.163523	NA	0.843383	1.95992	2.32387	1.24059	NA	5.3763	3.55362	1.51291	0.645533	0.552497	5.3763	3.7529	0.698045	-0.742604	0.821041	5.3763
MSTRG.11693.1	3.59662	3.19581	0.888559	-0.0980272	0.999915	0.623515	0.773957	1.24128	0.0976405	0.953969	0.639446	0.8953	1.40012	0.340927	0.818919	1.77516	0.933384	0.525803	-0.906351	0.334977	0.660164	0.495046	1.33354	0.69722	0.578976	0.660164	0.882994	1.33754	0.113439	0.987808	3.59662
MSTRG.11769.1	0.687591	0.507043	0.73742	-0.205567	NA	2.49215	1.47968	0.593737	-0.426637	0.88962	4.06176	1.19825	0.295007	-1.61594	0.131066	1.51638	1.44659	0.953973	-0.130861	NA	0.664353	0.415438	1.59916	0.821208	NA	0.664353	0.361077	0.543502	-1.18514	NA	4.06176
MSTRG.11944.1	0.880773	0.751664	0.853414	-0.305175	0.999915	1.38887	3.13294	2.25575	1.0403	0.350763	1.33791	1.19887	0.896074	-0.612946	0.726593	2.56119	2.31417	0.903553	-0.112279	0.99289	1.1429	2.16716	0.527375	-0.284606	0.864002	1.1429	2.81337	2.4616	0.629012	0.834765	3.13294
MSTRG.12147.1	0.883304	1.0509	1.18974	0.421436	NA	3.54814	2.05573	0.579382	-0.703858	0.612546	4.6343	2.72785	0.588622	-0.98277	0.411061	4.21209	1.28654	0.30544	-1.53628	0.325258	1.12358	0.242669	4.6301	1.8412	NA	1.12358	0.478965	0.426284	-1.55521	NA	4.6343
MSTRG.12148.1	1.40415	0.638341	0.45461	-0.824801	0.999915	2.79356	2.32971	0.833955	-0.215588	0.917968	3.26395	2.36344	0.724104	-0.580581	0.698671	1.8949	0.888627	0.468958	-0.677655	NA	0.867686	0.889725	0.975229	0.605871	0.771756	0.867686	0.651605	0.750969	-1.00036	NA	3.26395
MSTRG.12540.1	0.396269	0.106004	0.267504	-1.6032	NA	3.56313	0.978435	0.2746	-1.83992	0.0573908	3.00497	1.0002	0.332848	-1.63804	0.0570498	2.37787	0.958803	0.403219	-1.12695	0.601044	1.01543	0.299211	3.39369	2.00027	0.237324	1.01543	0.962081	0.947464	-0.357484	0.953739	3.56313
MSTRG.1290.1	0.891893	0.640021	0.717599	-0.324217	0.999915	2.57692	3.03445	1.17755	0.195627	0.902442	2.35574	2.48773	1.05603	-0.151513	0.945672	1.66624	1.4719	0.883366	-0.235683	0.983043	0.807832	1.2061	0.669787	-0.429746	0.904023	0.807832	0.314288	0.389051	-1.14513	NA	3.03445
MSTRG.12955.1	67.9175	130.836	1.92639	1.04773	0.00314646	2.72294	5.42813	1.99348	0.874272	0.211042	3.75629	6.86581	1.82782	0.707614	0.267738	6.66419	7.96667	1.19545	0.279868	0.953076	5.17301	8.36654	0.618297	-0.552227	0.313501	5.17301	4.94929	0.956753	-0.160848	0.936696	130.836
MSTRG.12956.1	67.2874	130.651	1.94168	1.05677	0.000166948	3.5524	5.99033	1.68627	0.736193	0.291282	4.3559	5.16632	1.18605	0.0695995	0.965216	6.81989	7.65324	1.1222	0.180796	0.983799	5.73085	9.6853	0.591706	-0.580362	0.390339	5.73085	4.81787	0.84069	-0.376244	0.747224	130.651
MSTRG.12961.1	0.938553	1.09742	1.16927	0.0174908	0.999915	2.04687	0.990073	0.483701	-0.77544	0.651212	2.00864	1.49222	0.742902	-0.500244	0.848709	3.19554	2.19225	0.686035	-0.432555	0.877112	2.31847	1.22126	1.89843	1.0703	0.434888	2.31847	2.31622	0.999032	-0.0228097	0.997017	3.19554
MSTRG.13149.5	0	0.12728	#DIV/0!	0.784593	NA	0.728363	1.74018	2.38917	1.03099	0.786114	1.22467	1.6876	1.378	0.104275	NA	2.37536	1.12792	0.474843	-1.16566	0.801496	0.61746	0.64766	0.95337	-0.162077	NA	0.61746	0.291026	0.471328	-1.13657	NA	2.37536
MSTRG.13150.1	0.288301	0.064749	0.224588	-1.55514	NA	3.36324	4.06123	1.20753	0.254913	0.825084	2.48877	2.61792	1.05189	-0.131978	0.951686	1.20553	1.05996	0.879252	-0.168727	0.991035	0	1.62586	0	-3.75523	0.165139	0	0	#DIV/0!	NA	NA	4.06123
MSTRG.13151.1	0.184622	0.165884	0.898503	-0.099951	NA	2.94137	3.09676	1.05283	0.013143	0.993097	2.94633	2.48613	0.843805	-0.383568	0.637244	2.87562	2.50511	0.871156	-0.192212	0.968721	1.03938	0.703819	1.47677	0.674887	0.594842	1.03938	0.542563	0.522005	-1.02244	0.624451	3.09676
MSTRG.1316.2	0.699633	0.363468	0.519512	-0.80402	0.999915	3.07548	1.13338	0.368522	-1.47875	0.317494	3.58297	1.11177	0.310294	-1.80605	0.0682144	2.4623	1.46148	0.593543	-0.732158	0.652691	2.34021	0.337484	6.93429	2.76601	0.142717	2.34021	0.962281	0.411194	-1.31055	0.618621	3.58297
MSTRG.13185.1	1.54656	0.843219	0.545224	-0.801442	0.999915	2.48705	0.356155	0.143204	-2.44203	0.232244	1.87676	0.871304	0.464259	-1.01746	NA	3.05048	1.22804	0.402573	-1.16006	0.573928	1.0162	0	#DIV/0!	3.46426	NA	1.0162	0.16569	0.163049	-1.95551	NA	3.05048
MSTRG.13254.1	1.54349	0.767442	0.497212	-0.600097	0.999915	2.21346	3.23098	1.4597	0.55018	0.64632	2.9353	1.84906	0.629937	-0.81048	0.520682	1.48984	2.73057	1.8328	0.744378	0.738711	0.181179	1.20579	0.150257	-2.31306	NA	0.181179	0.613346	3.38531	1.42524	NA	3.23098
MSTRG.13255.1	0.955989	1.10759	1.15858	0.393622	0.999915	2.41317	3.77871	1.56587	0.646428	0.59318	2.01383	2.50406	1.24343	0.235548	0.920063	2.27695	2.9189	1.28194	0.258883	0.983831	0.373917	0.447698	0.835199	-0.165876	NA	0.373917	0	0	-2.33892	NA	3.77871
MSTRG.13386.1	1.12806	1.04192	0.923641	-0.0366519	0.999915	3.66306	3.76854	1.0288	-0.0081095	0.997185	2.25661	4.01386	1.77871	0.712636	0.274802	3.57905	3.77106	1.05365	0.071878	0.993729	0.703568	0.419412	1.67751	0.861064	0.779399	0.703568	0.461413	0.655818	-0.53291	NA	4.01386
MSTRG.13432.1	0.86215	0.660408	0.766001	-0.0481407	0.999915	4.37409	1.33086	0.304259	-1.64077	0.105386	4.33193	1.93768	0.447301	-1.26214	0.163913	2.74033	2.14724	0.783568	-0.350732	0.940349	1.154	0.257737	4.47744	1.95182	0.28675	1.154	0.683042	0.591889	-0.867196	NA	4.37409
MSTRG.13434.1	0.413357	4.03284	9.7563	2.67386	0.0948029	0.0540493	2.80019	51.808	4.20462	0.0363791	0.144434	1.75202	12.1302	3.14888	NA	0.814652	2.30357	2.82768	1.36083	0.471198	0.411492	0	#DIV/0!	2.97744	NA	0.411492	0.711307	1.72861	0.267005	NA	4.03284
MSTRG.13509.1	0	0.115897	#DIV/0!	1.58493	NA	0.048031	0	0	-0.510838	NA	0	0.136244	#DIV/0!	1.39741	NA	1.97589	0.633928	0.320831	-1.61773	0.500474	0.614072	0.101537	6.04776	2.74139	NA	0.614072	0.15876	0.258537	-1.94304	NA	1.97589
MSTRG.13612.1	1.52199	3.07052	2.01743	1.1003	0.745631	0.456566	1.44949	3.17476	1.48867	0.273221	0.89246	1.64554	1.84383	0.55272	0.738348	0.814237	1.14865	1.4107	0.564411	NA	0.199754	0.60525	0.330035	-1.10732	NA	0.199754	0.281283	1.40815	-0.182078	NA	3.07052
MSTRG.13651.1	1.0443	0.505898	0.484436	-0.760758	0.999915	3.01008	3.61087	1.19959	0.212516	0.803664	3.16657	3.13459	0.989898	-0.160901	0.894565	2.28338	2.64757	1.1595	0.239734	0.95656	1.12823	1.44957	0.77832	-0.221889	0.867537	1.12823	0.595684	0.527982	-1.00643	0.623761	3.61087
MSTRG.13682.1	3.12561	4.91394	1.57215	0.787165	0.221435	0.774831	1.88011	2.42647	1.16954	0.072385	1.01375	1.94132	1.91499	0.721499	0.38825	1.72962	1.786	1.0326	0.0392996	0.996121	0.667662	0.929986	0.717928	-0.178519	0.89238	0.667662	0.834082	1.24926	-0.00905054	0.999166	4.91394
MSTRG.13683.1	2.76019	4.30553	1.55987	0.691525	0.633754	0.552361	1.23679	2.2391	1.13237	0.354513	0.529204	1.43173	2.70544	1.03298	0.312672	1.1746	1.70059	1.4478	0.491267	0.804676	0.176415	0.612462	0.288042	-1.4177	0.405163	0.176415	0.56155	3.18312	1.37131	NA	4.30553
MSTRG.13704.1	1.70674	2.57789	1.51042	0.63614	0.999915	4.16541	8.38244	2.01239	0.896069	0.1645	2.31767	9.21863	3.97754	1.70336	0.115918	4.55165	7.67335	1.68584	0.6168	0.692739	1.06712	5.34083	0.199805	-1.7123	0.140731	1.06712	2.50577	2.34815	0.729957	0.91472	9.21863
MSTRG.13730.1	0.979548	1.06982	1.09215	0.0842161	0.999915	1.43787	1.3945	0.969834	-0.202097	0.948199	2.91136	1.9064	0.654814	-0.813342	0.660085	3.37913	1.30028	0.384797	-1.12951	0.527936	1.26331	0.09286	13.6045	2.74139	NA	1.26331	0.196867	0.155834	-2.68402	NA	3.37913
MSTRG.13731.1	1.59599	1.64587	1.03126	0.128465	0.999915	2.19213	1.69077	0.771292	-0.33471	0.807289	2.41296	1.01	0.418573	-1.07323	0.322266	3.63907	1.24242	0.34141	-1.53943	0.161695	0.5549	0	#DIV/0!	3.40419	NA	0.5549	0.375962	0.677531	-0.629163	NA	3.63907
MSTRG.13732.1	2.11012	0.683854	0.324083	-1.02158	0.908369	1.96517	1.05422	0.536455	-0.829593	0.64461	2.45124	0.852374	0.347732	-1.59852	NA	3.75193	0.724345	0.193059	-2.12949	0.333787	1.26803	0.133688	9.48501	3.01798	NA	1.26803	0.0907487	0.0715665	-3.02811	NA	3.75193
MSTRG.13782.1	144.551	146.236	1.01166	0.134726	0.999915	157.38	135.731	0.862443	-0.293055	0.376644	202.403	191.617	0.946706	-0.222556	0.870769	157.789	160.549	1.01749	0.0190873	0.996121	62.6312	34.3959	1.82089	1.04298	0.214069	62.6312	43.4057	0.693036	-0.621537	0.365394	202.403
MSTRG.13813.1	1.83034	0.815459	0.445523	-0.524993	0.999915	2.17383	3.39521	1.56186	0.445927	0.768992	3.91307	3.72428	0.951754	-0.172508	0.952186	3.03709	1.12593	0.370726	-1.32142	0.497929	1.27147	0.181316	7.01249	2.69874	NA	1.27147	0.548527	0.43141	-0.960703	NA	3.91307
MSTRG.13934.1	1.06323	1.70858	1.60697	0.514891	0.999915	3.21174	1.54706	0.481689	-0.974184	0.375937	3.09887	1.76455	0.569419	-0.89943	0.398577	2.4052	1.74921	0.727261	-0.477128	0.885444	0.946509	0	#DIV/0!	3.97447	NA	0.946509	0.199027	0.210275	-1.92004	NA	3.21174
MSTRG.13946.1	0	0.27829	#DIV/0!	2.10482	NA	0.326952	0.366127	1.11982	0.260286	NA	2.44264	0.102935	0.0421411	-3.88889	NA	0	0.218916	NA	1.80568	NA	0.207281	0	#DIV/0!	1.49499	NA	0.207281	0	0	-1.46836	NA	2.44264
MSTRG.13976.1	1.27129	0.807644	0.635293	-0.383098	0.999915	2.59874	2.42088	0.931561	-0.0602147	0.96866	3.95649	2.4419	0.617189	-0.742127	0.339467	3.28079	1.97672	0.602514	-0.767636	0.585768	1.09061	0.43593	2.5018	1.21266	0.334833	1.09061	0.24323	0.223022	-2.08914	0.240105	3.95649
MSTRG.14023.1	2.61991	3.14931	1.20207	0.370498	0.999915	4.0836	4.50076	1.10216	0.156436	0.937515	5.17892	4.81249	0.929244	-0.218726	0.882856	3.09628	3.30082	1.06606	-0.0529379	0.996121	1.72893	2.16941	0.796961	0.0713695	0.971117	1.72893	1.9962	1.15458	-0.13195	0.987808	5.17892
MSTRG.14162.1	0.852087	1.05982	1.2438	0.219775	0.999915	2.31123	0.844028	0.365185	-1.16883	0.558444	2.81226	0.662922	0.235726	-2.01938	0.0903488	1.35809	0.321258	0.236552	-1.58358	NA	1.40466	0	#DIV/0!	4.38713	0.0352363	1.40466	0.814252	0.579679	-0.687325	NA	2.81226
MSTRG.14191.1	2.99707	2.25255	0.751584	-0.178602	0.999915	9.35053	7.05569	0.754577	-0.477982	0.446196	7.1979	5.26487	0.731445	-0.585729	0.378791	4.61784	5.36483	1.16176	0.157042	0.985208	8.37397	7.95773	1.05231	0.255103	0.779163	8.37397	7.15166	0.854034	-0.35309	0.832855	9.35053
MSTRG.14283.1	1.81501	1.21516	0.669507	-0.327862	0.999915	3.22517	3.1778	0.985313	0.0020059	0.999389	4.13567	2.24535	0.542921	-0.94123	0.152421	3.00687	1.52117	0.505897	-0.94434	0.477101	1.25295	0.469486	2.66877	1.08289	0.477529	1.25295	0.518449	0.413782	-1.16434	0.66072	4.13567
MSTRG.14292.1	0.253894	1.86071	7.32869	2.54965	0.735941	0	0	#DIV/0!	NA	NA	0	0	#DIV/0!	NA	NA	0	0	NA	NA	NA	0	0	#DIV/0!	NA	NA	0	0	#DIV/0!	NA	NA	1.86071
MSTRG.14524.1	1.06456	1.41569	1.32984	0.457883	0.999915	1.49355	2.98191	1.99652	0.95265	0.227966	2.05537	2.70869	1.31786	0.200676	0.918443	4.54022	4.25137	0.936378	-0.0334024	0.996121	1.77975	2.8136	0.632552	-0.427205	0.709078	1.77975	1.20483	0.676968	-0.658002	0.810241	4.54022
MSTRG.14682.1	0.285082	0.47249	1.65739	0.634513	NA	1.57949	1.14699	0.726182	-0.461199	0.895314	0.485222	1.05334	2.17083	0.985523	NA	0.5185	0.809676	1.56157	0.361252	NA	0.360765	0	#DIV/0!	2.36667	NA	0.360765	0.109801	0.304357	-1.43748	NA	1.57949
MSTRG.14774.1	2.40178	1.75241	0.729633	-0.331687	0.999915	4.50928	4.51834	1.00201	-0.0126083	0.994539	4.87336	5.33996	1.09575	-0.043927	0.981527	4.26698	4.00859	0.939445	-0.0601551	0.99504	3.63777	4.81904	0.754874	-0.231881	0.838636	3.63777	4.07181	1.11931	0.0292562	0.996719	5.33996
MSTRG.14900.1	2.09779	3.50617	1.67136	0.703394	0.861638	0.068966	0.188604	2.73473	1.46346	NA	0	0.122682	#DIV/0!	1.36375	NA	0.0675117	0	0	-1.09412	NA	0.345148	0.342761	1.00696	0.550021	NA	0.345148	0.0491743	0.142473	-2.03845	NA	3.50617
MSTRG.14911.1	0.837468	0.64749	0.773152	-0.202422	0.999915	3.28765	1.9278	0.586375	-0.830565	0.0534777	3.47446	2.32431	0.668971	-0.720046	0.172796	8.14387	3.97862	0.488542	-1.03188	0.00782388	3.61315	0.469869	7.6897	2.97434	7.36568e-11	3.61315	1.20774	0.334262	-1.63612	0.000208039	8.14387
MSTRG.14946.1	0.28126	0.129183	0.459302	-1.05969	NA	0.536602	1.24958	2.3287	1.01645	0.37584	0.978448	1.237	1.26425	0.189875	0.93638	2.63003	1.98064	0.753088	-0.450911	0.775715	0.132997	0.958056	0.13882	-2.27883	0.2687	0.132997	0.186318	1.40092	0.171513	NA	2.63003
MSTRG.14962.1	1.06264	0.723395	0.680754	-0.0205502	NA	2.49506	1.98249	0.794567	-0.283066	0.879974	1.47571	1.31901	0.893812	-0.430231	NA	0.862744	0.880891	1.02103	-0.10093	NA	0	0.514946	0	-1.88507	NA	0	0.386052	#DIV/0!	1.53577	NA	2.49506
MSTRG.15016.1	1.0713	0.534818	0.499225	-0.855353	0.892245	5.98981	4.10347	0.685075	-0.5623	0.274251	6.90936	4.37591	0.633331	-0.804546	0.075577	5.40739	5.67432	1.04936	0.0446024	0.992547	2.8499	1.20139	2.37216	1.31581	0.0802149	2.8499	2.37763	0.834283	-0.425479	0.771196	6.90936
MSTRG.15048.1	3.33087	3.33285	1.0006	0.085317	0.999915	1.01097	2.70116	2.67185	1.32516	0.0228731	1.32613	3.13169	2.36152	1.03092	0.121165	1.7567	3.29005	1.87285	0.827584	0.311917	0.246341	0.204845	1.20257	0.252017	0.911639	0.246341	0.570081	2.31419	0.935179	0.752884	3.33285
MSTRG.15072.7	3.88932	2.89731	0.74494	-0.244514	0.999915	3.98212	3.55035	0.891574	-0.256367	0.797998	4.56392	4.15457	0.910308	-0.288773	0.617445	5.96243	5.78094	0.969562	-0.0323775	0.993884	2.25827	1.5505	1.45648	0.636383	0.510735	2.25827	1.56329	0.692252	-0.47281	0.834765	5.96243
MSTRG.15083.1	0.154509	0.32948	2.13243	1.67635	NA	2.7956	1.61786	0.578716	-0.772806	0.512146	2.81222	0.984794	0.350185	-1.68738	0.419973	1.80024	0.76527	0.425092	-1.35757	NA	0.171038	0	#DIV/0!	1.49499	NA	0.171038	0.0686073	0.401123	-0.576829	NA	2.81222
MSTRG.15084.1	0.103082	0	0	-1.13458	NA	2.73047	0.694838	0.254475	-1.70808	0.298192	3.18034	0.970672	0.30521	-1.73388	0.402386	2.25268	1.79491	0.796791	-0.38698	0.953133	0.192581	0.13939	1.3816	0.533218	NA	0.192581	0	0	-1.46836	NA	3.18034
MSTRG.15270.1	0.199598	0.541955	2.71524	1.02814	NA	0.910227	1.30982	1.43901	0.684685	0.803467	1.17073	0.852611	0.728273	-0.666153	NA	2.21619	0.962767	0.434425	-0.983085	NA	1.28282	1.8	0.712676	-0.111843	0.96816	1.28282	1.70058	1.32566	0.00984314	NA	2.21619
MSTRG.15409.2	3.62017	3.53295	0.975909	-0.0102497	0.999915	13.8044	4.32409	0.31324	-1.69179	0.0013531	10.8867	4.72174	0.433718	-1.33001	0.251184	6.64353	6.88792	1.03679	0.0195593	0.999856	11.9403	2.37881	5.01945	2.23034	0.000331985	11.9403	5.66535	0.474473	-1.07778	0.215951	13.8044
MSTRG.15433.1	0.403369	0.189323	0.469354	-0.43102	NA	1.10388	5.49451	4.97747	2.23655	0.0150317	0.776059	11.1117	14.3182	3.62066	7.562e-06	2.57552	6.74161	2.61757	1.3193	0.06298	0.107277	0.89974	0.119231	-2.60799	0.37301	0.107277	4.80215	44.7642	4.82912	0.0512519	11.1117
MSTRG.15506.1	2.25032	1.06478	0.473168	-0.578707	0.999915	2.81458	0.975541	0.346602	-1.23146	0.358163	1.49554	2.04002	1.36407	0.0840516	0.978651	2.09125	2.08174	0.995451	-0.207015	0.988499	0	0.157993	0	-0.428563	NA	0	0.0731887	#DIV/0!	0.600877	NA	2.81458
MSTRG.15586.1	0.863498	0.71525	0.828317	-0.459651	NA	3.93884	1.24088	0.315036	-1.31484	0.219477	2.64821	1.71363	0.647089	-0.593338	0.773229	2.40519	2.17636	0.904861	-0.249626	0.986414	2.61058	0.192385	13.5696	3.75546	0.0416095	2.61058	0.891098	0.341341	-1.627	0.570124	3.93884
MSTRG.1584.1	3.86105	3.10959	0.805376	-0.262692	0.999915	1.01106	2.19104	2.16708	1.06206	0.473581	1.16068	1.16925	1.00738	-0.14204	NA	1.6576	1.3644	0.823117	-0.160231	0.991035	0.285609	0.485758	0.587965	-0.565002	NA	0.285609	0.617903	2.16346	0.964835	NA	3.86105
MSTRG.15990.1	2.06533	1.24399	0.602323	-0.613972	0.952894	3.38833	2.08491	0.615321	-0.683962	0.44591	4.22617	3.75261	0.887946	-0.296606	0.839298	2.93662	2.39811	0.816624	-0.332811	0.942994	0.520748	0.733224	0.710217	-0.268266	0.89351	0.520748	0.590072	1.13312	0.16748	NA	4.22617
MSTRG.1605.1	0.667844	2.7331	4.09243	1.72194	0.871773	0.104148	0.287742	2.76283	1.34535	NA	0.245982	0.341083	1.38662	0.21666	NA	0.119256	0.198099	1.66112	0.740427	NA	0	0.690929	0	-2.26958	NA	0	0	#DIV/0!	NA	NA	2.7331
MSTRG.16200.2	8.90974	8.77597	0.984986	0.12863	0.999915	11.5729	7.76758	0.671186	-0.661249	0.637134	11.9033	10.5616	0.887287	-0.346335	0.811767	11.7355	10.4278	0.888566	-0.149389	0.977516	4.04891	4.61001	0.878286	0.128647	0.925599	4.04891	3.85725	0.952665	-0.185611	0.969096	11.9033
MSTRG.16223.10	0.784442	1.6821	2.14432	1.29764	0.999915	6.96264	8.12354	1.16673	0.169689	0.966181	2.04006	2.44592	1.19895	0.0990739	0.995413	4.15838	4.0427	0.972182	-0.0130467	0.999856	1.01137	2.7159	0.372389	-1.19294	0.819588	1.01137	0.345358	0.341475	-1.65071	NA	8.12354
MSTRG.16440.1	0.637944	0.192662	0.302004	-1.30413	NA	3.33117	1.00358	0.301269	-1.54528	0.312033	2.58391	1.4846	0.574556	-0.85408	0.614688	0.869878	0.561085	0.645016	-0.485573	NA	0.627678	0.133688	4.69509	2.01406	NA	0.627678	0.179865	0.286557	-1.94648	NA	3.33117
MSTRG.16554.1	0	0.36347	#DIV/0!	2.25998	NA	3.13936	3.41548	1.08795	0.114767	0.955111	3.09375	3.90333	1.26168	0.176346	0.936338	1.4827	3.59969	2.42779	0.997365	0.60436	0.958582	1.17781	0.813867	-0.0222256	0.994427	0.958582	1.07139	1.11769	-0.0283369	NA	3.90333
MSTRG.16670.1	1.64524	2.84928	1.73183	0.779519	0.889824	3.35035	3.59123	1.0719	0.0388848	0.981906	2.18681	2.69268	1.23133	0.072694	0.973634	4.02683	2.65367	0.658996	-0.556961	0.730814	2.40194	2.80961	0.854902	-0.0366106	0.983003	2.40194	2.21459	0.921998	-0.340722	0.933947	4.02683
MSTRG.16777.1	0.482375	0.35456	0.735029	-0.62281	NA	1.19441	1.41242	1.18252	0.267541	0.898882	0.745526	2.31695	3.1078	1.05191	NA	0.883585	1.44213	1.63213	0.36285	NA	0.762657	0.374559	2.03615	1.02313	NA	0.762657	0.474919	0.622716	-0.784952	NA	2.31695
MSTRG.16788.1	0.483907	0.357088	0.737926	-0.415979	NA	1.58804	1.22521	0.771523	-0.254978	0.927193	1.53279	1.2149	0.792608	-0.284659	NA	3.82796	2.1821	0.570044	-0.696072	0.70597	1.75319	0.125155	14.0082	3.22113	0.139949	1.75319	0.981841	0.560031	-0.741544	NA	3.82796
MSTRG.16789.1	0.580946	0.190632	0.328141	-1.53047	0.812307	1.92751	1.62077	0.840861	-0.201642	0.873519	1.83222	1.46711	0.800727	-0.380796	0.79534	4.49597	1.54001	0.342531	-1.49649	0.201214	2.12584	0.168633	12.6063	3.28539	0.00806611	2.12584	0.744524	0.350227	-1.37877	0.268822	4.49597
MSTRG.16790.1	0.396836	0.313263	0.789401	-0.192586	NA	1.73413	1.71931	0.991459	0.0519863	0.981476	2.22164	1.33666	0.601653	-0.74024	0.526049	4.84054	2.0943	0.432659	-1.15243	0.180428	1.30797	0.260482	5.02134	2.1374	0.418673	1.30797	0.82775	0.632852	-0.531107	0.934915	4.84054
MSTRG.16899.1	1.30274	0.450539	0.345839	-1.02513	NA	2.39672	2.34627	0.97895	-0.0521022	0.982718	1.58401	2.72229	1.71861	0.293469	0.893177	1.81073	1.13275	0.625576	-0.581854	NA	1.01285	1.73055	0.585275	-0.730729	0.722449	1.01285	1.181	1.16602	0.129971	NA	2.72229
MSTRG.16900.1	1.45651	0.995537	0.68351	-0.408176	0.999915	2.53724	2.98243	1.17546	0.245642	0.886026	4.34266	3.47588	0.800404	-0.465728	0.674117	3.92039	3.21809	0.820861	-0.354632	0.95253	1.45129	0.619752	2.34173	1.43335	0.35439	1.45129	0.914162	0.629895	-0.702135	0.834812	4.34266
MSTRG.16905.1	1.94328	3.24624	1.6705	0.888613	0.881345	0	1.49289	#DIV/0!	4.56995	0.0183478	0.28887	1.26929	4.39397	1.32385	NA	0.262004	2.26322	8.63808	2.47389	NA	0.14145	0.254691	0.555378	-0.470146	NA	0.14145	0.38715	2.73702	0.985366	NA	3.24624
MSTRG.17.1	0.848979	0.547527	0.644924	-0.481442	0.999915	3.28961	3.96865	1.20642	0.215685	0.620559	3.25043	4.42629	1.36175	0.310338	0.398151	4.50035	3.15744	0.7016	-0.500167	0.333953	1.36632	0.744789	1.83451	0.977761	0.139059	1.36632	0.398102	0.291367	-1.86883	0.00706429	4.50035
MSTRG.17008.8	0	0	#DIV/0!	NA	NA	0	3.5488	#DIV/0!	5.21806	0.403959	0	0	#DIV/0!	NA	NA	0	0	NA	NA	NA	0	0	#DIV/0!	NA	NA	0	0	#DIV/0!	NA	NA	3.5488
MSTRG.17067.1	2.27627	1.76946	0.777351	-0.221842	0.999915	2.87669	2.81895	0.979928	-0.0751782	0.957976	2.81573	3.08609	1.09602	-0.0407787	0.985139	2.44013	2.64078	1.08223	0.128961	0.988499	1.52264	0.377026	4.03857	1.88996	0.14789	1.52264	0.748412	0.491521	-1.30655	0.41881	3.08609
MSTRG.17078.2	1.54566	1.0038	0.649431	-0.335206	0.999915	2.09156	4.2222	2.01869	0.880438	0.399584	2.77379	4.88812	1.76226	0.514442	0.570054	2.44963	1.95739	0.799052	-0.274387	0.983827	0.52796	1.03255	0.511316	-0.443228	0.838134	0.52796	0.61768	1.16994	-0.0372808	NA	4.88812
MSTRG.17201.1	2.32599	0.878263	0.377586	-0.969234	0.887896	2.78218	2.28842	0.822528	-0.369799	0.790488	3.22247	3.99632	1.24014	0.194078	0.919047	5.79599	2.79478	0.482192	-1.01881	0.564744	4.1596	1.75194	2.37428	1.30614	0.236369	4.1596	5.44132	1.30814	0.271176	0.918294	5.79599
MSTRG.17534.1	1.28335	0.652278	0.508262	-0.615191	0.999915	6.10879	1.6647	0.272509	-1.78858	0.0144163	3.39165	1.35834	0.400494	-1.4265	0.178658	2.60307	1.79589	0.689912	-0.559997	0.933551	2.47612	0.777471	3.18484	1.76511	0.128975	2.47612	1.42831	0.576836	-0.960579	0.572881	6.10879
MSTRG.17837.1	0.42237	0.168217	0.39827	-1.11857	NA	0.695815	0.586077	0.842288	-0.22708	0.965995	2.16272	1.09624	0.506881	-1.08263	0.374331	3.12164	0.841102	0.269442	-1.69999	0.286731	1.0197	0.691803	1.47398	0.813066	0.635782	1.0197	1.47067	1.44225	0.0154904	0.999161	3.12164
MSTRG.17954.1	16.4426	15.9431	0.969627	0.0749785	0.999915	37.2659	37.3499	1.00225	-0.0701387	0.907407	40.1251	42.2078	1.0519	-0.0489483	0.951719	39.8187	37.4987	0.941736	-0.103442	0.973473	30.0869	45.346	0.663496	-0.420264	0.154953	30.0869	50.01	1.66219	0.629585	0.0908227	50.01
MSTRG.18100.1	3.02562	4.05134	1.33901	0.491028	0.960316	2.41125	4.68596	1.94338	0.923019	0.188176	3.46666	5.05168	1.45722	0.351715	0.67717	3.41123	3.69825	1.08414	0.0893476	0.988499	1.17416	2.05067	0.572573	-0.616693	0.524117	1.17416	0.806613	0.68697	-0.584526	0.814288	5.05168
MSTRG.18107.1	0.695254	0.43242	0.62196	-0.660255	NA	2.03072	1.86685	0.919305	-0.098117	0.954565	2.75892	2.85303	1.03411	-0.0895373	0.978934	1.58434	0.924704	0.583651	-0.757995	0.831368	0.14507	0.626688	0.231486	-1.85794	NA	0.14507	0.252941	1.74358	0.707293	NA	2.85303
MSTRG.18137.1	57.0139	50.1556	0.879709	-0.1201	0.999915	34.4044	31.9334	0.928179	-0.168686	0.871646	34.0067	30.6402	0.901003	-0.269521	0.684252	34.4992	32.5425	0.943283	-0.0695831	0.988744	60.3724	78.3297	0.770748	-0.220104	0.462687	60.3724	92.6876	1.53526	0.507511	0.56826	92.6876
MSTRG.18332.1	0.68303	1.1571	1.69406	0.634866	NA	1.55937	1.48185	0.950285	-0.0618702	0.983288	3.32029	2.11562	0.637181	-0.736742	0.541575	3.44348	1.72621	0.501298	-0.909175	0.69401	6.88399	2.63881	2.60875	1.52007	0.108012	6.88399	2.42475	0.352231	-1.48058	0.302985	6.88399
MSTRG.18419.1	0.614374	1.78238	2.90113	1.68574	0.999915	2.73376	2.50873	0.917685	-0.21448	0.978643	3.25348	2.37011	0.728485	-0.58908	0.941014	1.80605	2.94028	1.62802	0.681024	0.987469	1.89874	1.66456	1.14069	0.364428	0.635498	1.89874	0.801771	0.422264	-1.27591	0.542257	3.25348
MSTRG.1870.1	4.94864	4.51955	0.913292	-0.0604394	0.999915	4.58214	3.53506	0.771486	-0.407492	0.672472	4.71427	9.27576	1.96759	0.770771	0.501921	5.28209	6.7848	1.28449	0.389621	0.964726	21.502	12.725	1.68975	0.895576	0.292639	21.502	22.3642	1.0401	-0.0373107	0.996719	22.3642
MSTRG.18704.1	0.541441	0.622762	1.15019	0.460089	NA	1.48515	1.17958	0.794248	-0.28059	0.903886	1.17526	1.86437	1.58634	0.418451	NA	1.79145	3.11401	1.73826	0.618083	0.848161	0.892291	0.441792	2.01971	0.963039	NA	0.892291	0.766611	0.859149	-0.472677	NA	3.11401
MSTRG.18864.1	0.867222	0.0920797	0.106178	-2.3446	NA	1.73115	3.2633	1.88504	0.83213	0.465805	2.2866	2.24523	0.981907	-0.11423	0.972181	1.58552	1.26539	0.79809	-0.166892	NA	0.393793	0.353339	1.11449	0.0678874	NA	0.393793	1.06837	2.71301	0.906794	NA	3.2633
MSTRG.18961.1	1.01144	5.23439	5.17517	2.07845	0.224343	0.525965	8.30899	15.7976	3.45715	0.00200131	1.22089	3.48733	2.8564	1.40876	0.399588	1.01633	2.9181	2.87122	1.36459	0.569089	0	8.21386	0	-5.37109	0.00721982	0	3.9629	#DIV/0!	4.44369	NA	8.30899
MSTRG.18994.1	7.48352	6.06564	0.810533	-0.18121	0.999915	4.69925	2.27614	0.484363	-1.06125	0.0266276	4.93265	2.21348	0.448742	-1.25962	0.0283139	2.36352	2.14202	0.906285	-0.161932	0.987477	0.73997	1.9786	0.373986	-1.07423	0.277379	0.73997	0.233712	0.31584	-1.57336	0.389947	7.48352
MSTRG.1903.1	0.884996	1.83835	2.07724	0.866711	0.999915	2.29475	2.78488	1.21359	0.249703	0.865611	3.74107	3.22502	0.862057	-0.37199	0.857246	1.79976	2.5205	1.40046	0.406434	0.943572	2.37999	2.66693	0.892408	-0.103758	0.944889	2.37999	1.80985	0.760446	-0.365658	0.93109	3.74107
MSTRG.19088.1	0.275176	0.799398	2.90504	0.983093	0.999915	4.65424	2.28862	0.491728	-1.02044	0.148911	3.02616	2.49691	0.825107	-0.499758	0.675589	3.11858	2.22828	0.714519	-0.367479	0.899667	0.724185	0.938131	0.771944	-0.141025	0.954491	0.724185	1.24388	1.71763	0.527919	NA	4.65424
MSTRG.19102.1	0.52383	0.617141	1.17813	0.25188	0.999915	0.99806	0.776071	0.77758	-0.130411	0.955818	1.22063	1.53064	1.25397	0.232901	0.907489	7.23674	3.78892	0.523567	-0.906796	0.374678	1.38632	0.199726	6.94111	2.54989	0.0682151	1.38632	1.93097	1.39288	0.360742	0.903438	7.23674
MSTRG.1914.2	1.4389	1.08427	0.753539	-0.312385	0.999915	3.21735	2.06899	0.643073	-0.779374	0.446074	3.13139	1.83869	0.587178	-0.849627	0.481164	2.78116	1.67885	0.603652	-0.774432	0.834751	1.78082	0.947096	1.88029	1.13355	0.408769	1.78082	1.09114	0.61272	-0.695119	0.776564	3.21735
MSTRG.19412.1	0.313137	0.070326	0.224585	-1.90041	NA	1.29049	0.499127	0.386772	-1.08442	0.552354	2.60144	2.59026	0.995704	-0.0450696	0.993263	0.685223	0.609868	0.890029	-0.118949	NA	0.161075	0	#DIV/0!	1.49499	NA	0.161075	0.12806	0.795033	-0.360893	NA	2.60144
MSTRG.1971.1	2.42868	1.47395	0.606894	-0.44595	0.999915	0.615013	0.528586	0.859471	0.0753917	0.985268	2.90883	0.65542	0.22532	-1.99983	0.30578	0.788793	0.556815	0.705908	-0.670851	NA	0.173333	0.15605	1.11075	0.533218	NA	0.173333	0.960937	5.54389	1.79681	NA	2.90883
MSTRG.19765.1	0.153754	0.292014	1.89923	0.955406	NA	0.952693	0.596851	0.626489	-0.726521	0.690292	0.795041	0.580926	0.730687	-0.568287	0.748589	4.07241	1.32193	0.324606	-1.60753	0.111347	1.32094	0.131812	10.0214	3.27245	0.035744	1.32094	0.668662	0.506202	-1.04848	0.529962	4.07241
MSTRG.19766.1	0.312083	0.306296	0.981459	-0.0521522	0.999915	0.860727	0.656554	0.76279	-0.337442	0.754436	0.904235	1.00279	1.109	-0.0271286	0.990411	3.40204	1.30042	0.382246	-1.38026	0.000457524	1.30862	0.0764733	17.1121	4.00843	0.000698552	1.30862	0.304179	0.232443	-1.9753	0.0464041	3.40204
MSTRG.19767.1	0.239709	0.128984	0.538085	-0.0338035	NA	1.39322	1.34891	0.968196	0.0370333	0.987703	0.691181	0.989596	1.43175	0.310791	NA	3.03423	1.31454	0.433238	-1.08676	0.502705	1.35468	0.0663913	20.4045	3.72871	0.0507308	1.35468	0.60192	0.444325	-1.16428	0.565699	3.03423
MSTRG.1982.1	5.93553	5.8821	0.990998	0.0618799	0.999915	0.609181	0.154467	0.253565	-1.73105	0.318392	0.483324	0.579284	1.19854	0.21726	NA	0.269188	0.48325	1.79521	0.954011	NA	0	0.0379717	0	-0.428563	NA	0	0	#DIV/0!	NA	NA	5.93553
MSTRG.20068.1	0.403583	0.273813	0.678455	-0.693341	NA	3.63565	2.24202	0.616677	-0.511359	0.673501	3.72391	3.02902	0.813397	-0.436483	0.756025	2.43989	2.02495	0.829932	-0.232274	0.983827	1.02036	1.23055	0.829189	-0.250932	0.916629	1.02036	0.726764	0.712263	-0.330333	NA	3.72391
MSTRG.20092.1	1.23299	1.36075	1.10362	0.362498	0.999915	3.88082	2.51045	0.646886	-0.718739	0.434268	3.87298	2.40043	0.61979	-0.762726	0.341633	2.66178	1.50594	0.565765	-0.676514	0.742801	1.25189	0.714693	1.75165	1.15184	0.47664	1.25189	0.143113	0.114317	-2.95732	NA	3.88082
MSTRG.20115.1	0.624586	0.683002	1.09353	0.316373	NA	1.43011	1.66181	1.16202	0.292809	0.91446	2.48282	1.9836	0.798928	-0.615478	0.802033	0.847738	1.16255	1.37135	0.595919	NA	0.556112	0.207834	2.67575	1.56084	NA	0.556112	0.14747	0.26518	-1.78323	NA	2.48282
MSTRG.20233.1	3.5522	1.79756	0.506041	-0.811992	0.927258	2.65913	3.43681	1.29246	0.286293	0.849691	3.30913	3.05812	0.924145	-0.144666	0.945874	3.4391	3.21361	0.934434	-0.155778	0.990357	3.19351	4.75353	0.67182	-0.285964	0.794256	3.19351	3.89602	1.21998	-0.00233395	0.999535	4.75353
MSTRG.20310.1	1.37484	0.597709	0.434748	-0.717525	0.999915	4.96635	3.20244	0.644827	-0.573483	0.533872	4.37838	3.67906	0.840279	-0.251032	0.922478	2.63374	4.05987	1.54149	0.504688	0.829655	2.02584	2.65114	0.764137	-0.272086	0.859673	2.02584	0.594233	0.293327	-1.9004	NA	4.96635
MSTRG.20476.1	0.1299	0.0962773	0.741167	-0.184946	NA	3.21843	4.19607	1.30376	0.311584	0.856977	3.34501	3.27027	0.977658	-0.078171	0.974383	4.63803	3.60537	0.777349	-0.351012	0.960279	5.14309	2.55981	2.00917	1.07956	0.304479	5.14309	3.03401	0.589919	-0.802782	0.648724	5.14309
MSTRG.2049.1	0.524932	2.33033	4.43931	1.94953	0.874526	0.779692	0.704393	0.903425	0.18746	0.951471	0.321416	0.375381	1.1679	-0.00559813	NA	0.572111	0.608783	1.0641	0.126629	NA	0.476803	0	#DIV/0!	2.90342	NA	0.476803	0.138551	0.290584	-1.84113	NA	2.33033
MSTRG.2053.1	2.85262	3.67992	1.29001	0.45275	0.956181	1.04647	0.572543	0.547117	-0.690278	0.674437	0.671431	0.792006	1.17958	-0.0533549	0.987282	0.711072	0.383977	0.539997	-0.923192	NA	0	0	#DIV/0!	NA	NA	0	0.0613497	#DIV/0!	0.600877	NA	3.67992
MSTRG.20638.1	1.21965	0.492857	0.404098	-1.31639	NA	3.31154	1.95892	0.591544	-0.612872	0.646579	3.40247	2.35278	0.691493	-0.728295	0.641173	4.33924	2.56939	0.592128	-0.727665	0.645337	2.04524	1.66245	1.23025	0.707325	0.621202	2.04524	1.90588	0.931864	-0.507105	0.884153	4.33924
MSTRG.2065.5	0	0	#DIV/0!	NA	NA	0	3.34282	#DIV/0!	5.33658	0.39006	0	1.53149	#DIV/0!	3.75973	NA	1.23899	5.59134	4.51284	2.06558	0.677893	0.723304	1.67283	0.432383	-0.900355	0.908807	0.723304	0	0	-3.21415	NA	5.59134
MSTRG.20958.3	0	2.21142	#DIV/0!	5.11862	0.796864	3.31874	3.53828	1.06615	-0.0224347	0.999049	4.46413	4.02094	0.900722	-0.279081	0.954888	0	3.97329	NA	6.07814	0.507947	1.08778	2.82661	0.384837	-1.28925	0.834716	1.08778	0	0	-4.01412	NA	4.46413
MSTRG.20984.1	0.735642	1.07877	1.46643	0.303158	0.999915	2.77473	1.89254	0.682065	-0.633284	0.639377	1.31282	2.35904	1.79692	0.393083	0.832081	1.96257	1.86526	0.950418	-0.045338	0.997539	0.485028	0.629145	0.770932	-0.0529797	NA	0.485028	0.686367	1.41511	0.234529	NA	2.77473
MSTRG.20998.1	5.5723	4.41581	0.792458	-0.0629048	0.999915	0.502004	0.322865	0.643153	-0.536898	NA	0.405502	0.493459	1.21691	0.0172833	NA	0.373472	0.380349	1.01841	-0.13804	NA	0.206181	0.266537	0.773554	0.533218	NA	0.206181	0	0	-1.46836	NA	5.5723
MSTRG.21023.1	0.280344	0.156622	0.558679	-0.661581	0.999915	0.35169	0.607661	1.72783	0.713902	0.537275	0.491461	0.58391	1.18811	0.0712237	0.971789	6.14624	1.78132	0.289822	-1.7567	0.00684288	1.58954	0.238696	6.65925	2.51621	0.000128374	1.58954	1.64717	1.03626	-0.0266614	0.994089	6.14624
MSTRG.21105.1	3.73821	1.65261	0.442087	-0.921319	0.861638	2.04367	1.39886	0.684482	-0.446056	0.802783	2.69714	1.82129	0.675267	-0.496438	0.823788	2.25805	2.82246	1.24996	0.192697	0.988499	0.430212	0	#DIV/0!	2.36667	NA	0.430212	0.356016	0.827536	-0.582844	NA	3.73821
MSTRG.21107.1	2.10232	1.64018	0.780177	-0.431461	0.999915	2.12443	1.64454	0.774109	-0.399234	0.832126	2.92915	3.74565	1.27875	0.167909	0.947015	2.46158	3.36938	1.36878	0.391075	0.943885	1.25382	0.760805	1.64802	0.942867	0.668421	1.25382	0.553864	0.44174	-1.29446	NA	3.74565
MSTRG.21108.1	1.83221	1.10484	0.603012	-0.502283	0.999915	2.59373	2.9236	1.12718	0.101638	0.95225	1.86582	3.01666	1.6168	0.268984	0.907125	1.65019	2.7691	1.67805	0.709001	0.754453	0.796292	0.52316	1.52208	0.576182	NA	0.796292	0.486062	0.610406	-0.747169	NA	3.01666
MSTRG.2112.1	0	0	#DIV/0!	NA	NA	2.33438	0	0	-4.23379	0.0231074	2.95416	0.356566	0.1207	-3.13545	NA	0.429076	0.629061	1.46608	1.23074	NA	0.245182	0	#DIV/0!	1.49499	NA	0.245182	0	0	-1.46836	NA	2.95416
MSTRG.21141.1	9.02839	9.11579	1.00968	0.148417	0.999915	3.51361	5.08864	1.44827	0.478478	0.210497	4.3602	4.99998	1.14673	0.0599469	0.9429	5.06749	4.75137	0.937618	-0.0844426	0.988499	2.9934	3.18574	0.939625	0.114659	0.872318	2.9934	3.28443	1.09722	-0.0237599	0.994508	9.11579
MSTRG.21171.1	2.69575	1.79746	0.666778	-0.477441	0.999915	3.7868	4.21194	1.11227	0.117108	0.928316	5.50399	4.58794	0.833567	-0.480577	0.588642	3.56551	5.03282	1.41153	0.583338	0.726445	2.38418	4.32932	0.550706	-0.556771	0.640477	2.38418	2.8779	1.20708	0.0666763	0.992273	5.50399
MSTRG.21325.1	0	0	#DIV/0!	NA	NA	0.589859	0.292575	0.496008	-0.493849	0.909322	0.376409	0.814091	2.16278	1.00163	NA	0.332172	0.899823	2.7089	0.914187	NA	0.829298	0.636455	1.303	0.292861	0.897433	0.829298	1.9138	2.30774	0.958286	0.730718	1.9138
MSTRG.21427.1	0.453958	0.741756	1.63397	0.662838	NA	1.52046	0.959458	0.631032	-0.66297	0.704606	1.1269	1.42697	1.26628	0.143155	0.962118	2.68202	0.708262	0.264078	-1.90076	0.284957	0.965304	0.116822	8.26304	3.22466	0.115212	0.965304	0.254472	0.263618	-2.23696	NA	2.68202
MSTRG.2146.1	2.58079	2.17037	0.840974	-0.196764	0.999915	4.25055	2.28499	0.537575	-0.996424	0.0434655	4.26208	1.69488	0.397664	-1.44215	0.0608346	1.93461	2.07982	1.07506	0.0644651	0.992748	0.190517	0.195422	0.974902	0.279006	0.918875	0.190517	0.161431	0.847329	-0.333944	NA	4.26208
MSTRG.21772.7	0.519369	0	0	-2.51692	NA	0.764982	0	0	-2.72056	NA	0	0.137238	#DIV/0!	0.505621	NA	0.958627	0	0	-3.46755	NA	0	0.0600523	0	-0.428563	NA	0	0.847436	#DIV/0!	2.5214	NA	0.958627
MSTRG.21946.1	1.51553	2.15495	1.42191	0.309181	0.999915	3.65898	1.37383	0.375467	-1.48504	0.143251	3.48805	2.04269	0.585625	-0.918669	0.35149	2.29971	2.62763	1.14259	0.163513	0.990357	0.478258	0.10038	4.76449	2.00909	NA	0.478258	0	0	-2.94457	NA	3.65898
MSTRG.22013.1	3.79078	4.12871	1.08915	0.203553	0.999915	2.16826	4.70835	2.17148	1.00336	0.327377	2.82853	2.73718	0.967703	-0.265553	0.913652	3.00457	3.14518	1.0468	0.107618	0.99237	0.698831	2.85249	0.24499	-1.53581	0.478304	0.698831	2.52202	3.60891	1.44161	NA	4.70835
MSTRG.22022.1	0.20794	0.0469347	0.225713	-1.90041	NA	3.68851	1.59715	0.433008	-1.25265	0.141041	2.77093	1.67145	0.60321	-0.805004	0.422592	1.49771	1.63061	1.08874	0.0991916	0.992547	0.865094	0.674499	1.28257	0.517793	0.766813	0.865094	0.597906	0.691146	-0.670045	NA	3.68851
MSTRG.22023.1	0.359773	0.123074	0.342088	-1.35559	0.837776	3.93181	1.36611	0.347451	-1.50005	0.0029517	4.07396	2.23276	0.548055	-1.00759	0.104945	2.2011	1.64113	0.745598	-0.447563	0.705275	0.925964	0.121965	7.59204	2.86235	0.0705381	0.925964	0.465781	0.503023	-1.10524	0.398939	4.07396
MSTRG.2206.7	15.4419	20.217	1.30923	0.499683	0.776555	1.71169	1.9045	1.11264	0.0721922	0.97476	1.73977	2.37289	1.36391	0.294957	0.891056	1.59053	1.02858	0.646692	-0.562321	0.898747	0.633682	0.0967603	6.54899	2.44237	NA	0.633682	0.0669957	0.105724	-2.45517	NA	20.217
MSTRG.2268.1	5.95746	12.6115	2.11692	1.20505	2.57188e-09	1.00877	1.96862	1.9515	0.924479	0.059501	1.17971	1.74807	1.48178	0.437059	0.462299	1.10821	1.82326	1.64523	0.705588	0.241294	0.19277	1.39914	0.137778	-2.26266	0.00215839	0.19277	0.401307	2.08179	0.790596	0.732666	12.6115
MSTRG.2318.1	4.18665	3.78674	0.90448	-0.0487246	0.999915	0.659271	0.839384	1.2732	0.263834	0.857751	0.520494	0.645104	1.23941	0.153251	0.950882	0.53924	0.677098	1.25565	0.228565	0.984627	0.149167	0.357853	0.416838	-0.891689	0.659523	0.149167	0.063895	0.428346	-1.16718	NA	4.18665
MSTRG.2361.1	1.83443	1.38985	0.757647	-0.114541	0.999915	3.06919	3.37392	1.09928	0.00791488	0.997384	3.78987	4.24518	1.12014	-0.0641236	0.976462	4.09313	3.57572	0.873592	-0.154918	0.989548	1.77675	0.799727	2.2217	1.41549	0.388399	1.77675	0.908193	0.511153	-0.860495	0.731102	4.24518
MSTRG.241.1	4.13324	1.983	0.479768	-0.884187	0.87507	15.2443	7.92144	0.519632	-1.03867	0.0377112	24.0381	10.7646	0.447816	-1.31508	0.319445	15.7467	19.0649	1.21072	0.272241	0.984627	16.1359	3.08171	5.236	2.4885	1.00947e-07	16.1359	16.0437	0.994292	-0.114743	0.947215	24.0381
MSTRG.2591.1	2.21129	1.67781	0.758746	-0.16388	0.999915	2.7308	2.38252	0.87246	-0.123835	0.938354	2.87757	4.07444	1.41593	0.285539	0.822739	2.53625	2.6289	1.03653	0.0670475	0.99504	1.44332	0.358647	4.02434	1.87374	0.192021	1.44332	1.28362	0.889352	-0.20755	0.970954	4.07444
MSTRG.2592.1	0.890684	1.21966	1.36936	0.27393	0.999915	1.72225	2.60926	1.51503	0.364143	0.829684	2.62203	3.37297	1.2864	0.178258	0.92828	1.77004	3.39094	1.91574	0.808895	0.737149	0.176959	0.455441	0.388545	-0.948324	NA	0.176959	0.745044	4.21025	1.79681	NA	3.39094
MSTRG.2641.1	1.49839	2.88578	1.92592	0.925646	0.897249	3.59083	2.06074	0.57389	-0.702107	0.506838	3.76081	4.06516	1.08093	-0.109549	0.953985	3.4198	3.0674	0.896955	-0.139548	0.9893	1.32304	0.547289	2.41743	1.11286	0.540065	1.32304	0.706694	0.534146	-0.929986	NA	4.06516
MSTRG.2729.1	1.45807	1.49762	1.02713	0.323241	0.999915	2.18988	1.89814	0.866776	-0.222606	0.911052	1.05835	2.5346	2.39485	1.03522	NA	4.4315	3.5622	0.803835	-0.381682	0.944311	1.28314	2.32534	0.551806	-0.351223	0.843901	1.28314	3.20098	2.49465	0.872475	0.681033	4.4315
MSTRG.2751.1	0.591211	1.15551	1.95448	1.00473	NA	1.50948	2.42972	1.60964	0.78127	0.547811	2.61836	2.7071	1.03389	-0.140197	0.960368	2.89971	1.34269	0.463042	-1.01794	0.655167	1.16036	0.242069	4.79351	2.2405	0.307487	1.16036	1.4435	1.24401	0.00984314	NA	2.89971
MSTRG.2765.2	1.43122	1.04202	0.728065	-0.24588	0.999915	2.02041	1.2684	0.627795	-0.676781	0.618698	2.58753	0.759401	0.293485	-1.62965	0.151899	2.18858	1.25452	0.57321	-0.808739	0.759782	4.03834	0.852445	4.73736	2.25736	0.0480653	4.03834	4.12899	1.02245	-0.103974	0.987393	4.12899
MSTRG.2771.1	1.70961	1.19845	0.701009	-0.375848	0.999915	3.63339	5.70776	1.57092	0.572666	0.0675153	3.8009	6.17239	1.62393	0.566284	0.470539	11.3345	8.1998	0.723435	-0.459154	0.726396	6.8612	4.59496	1.4932	0.723165	0.0123242	6.8612	8.91274	1.29901	0.279218	0.808271	11.3345
MSTRG.287.1	1.24491	0.86106	0.691663	-0.23917	0.999915	3.36539	1.46967	0.436702	-0.971342	0.44739	2.75261	1.80361	0.655234	-0.779072	0.603699	2.15706	1.15337	0.534695	-0.809925	0.71409	0.383625	0.285576	1.34334	0.602124	NA	0.383625	0.386576	1.00769	-0.227595	NA	3.36539
MSTRG.2904.1	1.46888	0.682633	0.464729	-0.762136	0.999915	2.49939	0.696165	0.278534	-1.59873	0.177436	3.29114	0.704931	0.214191	-2.01296	0.0787069	2.37415	1.29076	0.543673	-0.79393	0.652823	5.36595	0.792515	6.77079	2.44797	0.00300741	5.36595	3.21021	0.598256	-0.852698	0.43635	5.36595
MSTRG.2932.1	10.839	5.29943	0.488924	-0.869949	0.0868279	15.5621	18.7933	1.20763	0.218692	0.782739	17.1486	17.2373	1.00517	-0.13192	0.910587	16.4766	15.8008	0.958986	-0.0688348	0.985208	11.3518	11.5337	0.984231	0.118757	0.889011	11.3518	11.1207	0.979639	-0.115454	0.960414	18.7933
MSTRG.3046.1	1.16283	1.84536	1.58695	0.399395	0.999915	2.89344	1.97438	0.682365	-0.379532	0.846114	2.55102	3.25079	1.27431	0.169693	0.941223	4.02357	2.62002	0.651169	-0.443035	0.94659	14.7265	5.01425	2.93693	1.61791	0.0175245	14.7265	7.01795	0.476552	-1.22918	0.372709	14.7265
MSTRG.3260.1	0.733789	1.23901	1.68851	0.731753	0.999915	4.16715	2.64487	0.634695	-0.708413	0.380366	2.70529	3.16204	1.16884	0.0980524	0.958382	4.03186	2.5671	0.636705	-0.708286	0.57571	1.2583	0.571639	2.20121	1.15235	0.404207	1.2583	0.378663	0.300932	-1.80183	NA	4.16715
MSTRG.3261.1	1.17204	1.21383	1.03566	0.190313	0.999915	2.50431	2.28984	0.914359	-0.0786197	0.979558	2.13079	2.82005	1.32348	0.018535	0.996111	3.49347	1.78441	0.510784	-0.855735	0.691328	0.681443	0.303167	2.24775	1.22318	NA	0.681443	0.092859	0.136268	-2.10696	NA	3.49347
MSTRG.3264.1	2.11821	1.62452	0.766928	-0.164165	0.999915	3.16941	2.452	0.773646	-0.286245	0.899912	3.29979	3.45624	1.04741	-0.0985971	0.972401	2.09987	1.92045	0.914559	-0.141178	0.991249	0.84848	0.58749	1.44425	0.653729	NA	0.84848	0.184048	0.216915	-2.28455	NA	3.45624
MSTRG.3277.1	0.0827007	0.399873	4.83518	1.73595	NA	2.41828	1.85799	0.76831	-0.307533	0.872729	3.00582	1.19566	0.397782	-1.35176	0.363318	0.905052	1.32383	1.46271	0.274333	NA	0.319586	0.412251	0.775222	-0.457091	NA	0.319586	0.165209	0.516945	-1.36603	NA	3.00582
MSTRG.3292.1	1.21911	2.0245	1.66064	0.517174	0.999915	1.32008	1.82144	1.3798	0.467688	0.832601	1.38602	3.03622	2.1906	0.635101	0.794322	1.56435	2.06398	1.31938	0.471817	NA	0	0	#DIV/0!	NA	NA	0	0	#DIV/0!	NA	NA	3.03622
MSTRG.3293.1	1.93235	1.68265	0.870778	-0.0785637	0.999915	2.83853	3.35821	1.18308	0.191239	0.834486	2.56857	2.68149	1.04396	-0.0932924	0.948883	2.17456	2.05891	0.946815	-0.0732818	0.992547	0.65657	0.294805	2.22713	1.14312	0.425776	0.65657	0.205943	0.313665	-1.46719	NA	3.35821
MSTRG.3303.1	0.133836	0.12236	0.914251	-0.114889	NA	0.0475023	0.296138	6.23418	2.30245	NA	0.164832	0.305196	1.85156	0.343721	NA	2.99544	1.14057	0.380769	-1.31478	0.307629	0.873751	0.12219	7.15076	2.7411	0.120761	0.873751	0.763292	0.87358	-0.585298	0.888142	2.99544
MSTRG.3402.1	6.15743	3.4371	0.558204	-0.632419	0.916946	6.15111	2.6232	0.42646	-1.23783	0.171292	7.25107	5.33105	0.735208	-0.560161	0.518255	3.57339	1.80151	0.504145	-0.768387	0.652935	1.62963	0.595957	2.73448	1.56389	0.303913	1.62963	0.926135	0.568309	-0.980322	NA	7.25107
MSTRG.3485.1	2.78	1.88324	0.677423	-0.386655	0.999915	1.7918	4.11336	2.29565	1.03017	0.323666	2.75273	4.18152	1.51904	0.406836	0.863164	2.67535	2.24822	0.840347	-0.324322	0.959345	1.67307	1.50078	1.11479	0.557184	0.718325	1.67307	1.38041	0.825077	-0.428212	0.937595	4.18152
MSTRG.3488.1	1.40304	0.793995	0.565912	-0.65288	0.999915	1.83995	1.61616	0.878374	-0.0982004	0.968488	1.29752	1.67549	1.2913	0.0113942	NA	2.53217	1.05444	0.416417	-1.0485	0.77912	0.289785	0	#DIV/0!	2.25461	NA	0.289785	0.090343	0.311758	-0.463289	NA	2.53217
MSTRG.350.1	3.33931	2.54556	0.7623	-0.22649	0.999915	5.99576	7.0116	1.16943	0.223662	0.859326	8.64662	6.67808	0.772335	-0.483336	0.550494	11.4842	7.05789	0.614571	-0.692209	0.328178	7.33403	3.51938	2.0839	1.21728	0.156028	7.33403	5.98975	0.816706	-0.362711	0.868233	11.4842
MSTRG.351.1	1.88596	1.49868	0.794649	-0.265035	0.999915	4.11345	3.87371	0.94172	-0.100938	0.925605	4.48009	4.96036	1.1072	-0.0142474	0.994561	7.43924	5.05531	0.679546	-0.530911	0.437596	4.50391	2.91352	1.54587	0.72277	0.322396	4.50391	2.49694	0.554393	-0.841186	0.442448	7.43924
MSTRG.3552.1	2.19946	2.31666	1.05329	0.233224	0.999915	3.28815	2.24046	0.681375	-0.412677	0.783014	4.68705	2.57349	0.549064	-0.963638	0.212334	3.73086	1.98858	0.53301	-0.862697	0.678865	1.28072	0.821739	1.55856	0.952122	0.548868	1.28072	0.985889	0.76979	-0.478306	NA	4.68705
MSTRG.3553.1	3.44206	2.04137	0.593065	-0.540021	0.999915	3.03702	2.2977	0.756564	-0.416484	0.545234	3.9563	2.33374	0.589878	-0.870897	0.207297	4.02901	2.28279	0.566587	-0.843983	0.322922	1.68188	0.306502	5.48735	2.28705	0.010732	1.68188	0.691429	0.411104	-1.21904	0.244932	4.02901
MSTRG.3554.1	2.42443	1.74342	0.719106	-0.38396	0.999915	2.26528	2.09761	0.92598	-0.177554	0.887294	3.7644	2.2758	0.604558	-0.864356	0.292415	3.42289	2.57513	0.752326	-0.419406	0.861952	0.462602	0.127716	3.62211	1.81468	NA	0.462602	0.37633	0.813508	-0.478571	NA	3.7644
MSTRG.3675.1	0.250801	0.293998	1.17223	-0.186697	NA	0.924572	0.145786	0.157679	-2.52325	0.332559	0.882634	0.35754	0.405083	-1.36193	NA	4.02205	0.311046	0.0773353	-3.0164	0.013221	1.39036	0	#DIV/0!	4.18043	0.0889008	1.39036	0.733572	0.527613	-0.7776	NA	4.02205
MSTRG.369.1	3.3686	3.37268	1.00121	0.0789187	0.999915	0.350944	0.313184	0.892404	0.0578085	0.992623	0.356993	0.377322	1.05695	-0.223676	NA	0.261588	0.328495	1.25577	0.131698	NA	0	0.211992	0	-1.88507	NA	0	0.163311	#DIV/0!	1.28154	NA	3.37268
MSTRG.3695.1	0.26081	0.101163	0.387879	-0.91998	0.999915	0.817875	1.31728	1.61061	0.601904	0.438841	0.476564	1.1982	2.51425	1.1047	0.21045	6.27986	2.80319	0.446379	-1.13945	0.0946723	2.24472	1.07153	2.09487	1.13552	0.105195	2.24472	1.73815	0.774329	-0.452114	0.682031	6.27986
MSTRG.38.1	1.35057	1.0289	0.761827	-0.257212	0.999915	2.13607	2.51842	1.179	0.179871	0.796619	3.08136	3.28223	1.06519	-0.0344984	0.972978	2.91115	3.29906	1.13325	0.160046	0.966246	3.40584	3.13803	1.08534	0.266401	0.589153	3.40584	2.45164	0.719834	-0.582846	0.408503	3.40584
MSTRG.3819.1	1.18386	1.21316	1.02475	-0.00078001	0.999915	2.11709	2.61436	1.23489	0.165152	0.919605	1.84165	2.06938	1.12366	-0.0412892	0.99012	3.64143	3.11309	0.854909	-0.338882	0.9292	0.840089	0.905354	0.927913	0.175156	0.937167	0.840089	0.447676	0.532891	-1.05657	NA	3.64143
MSTRG.3828.1	6.87584	11.1662	1.62397	0.794164	0.575026	1.85872	3.60093	1.93732	0.8306	0.473581	3.12663	5.50401	1.76037	0.591591	0.527365	6.50779	5.66876	0.871073	-0.127573	0.987096	1.19986	2.20428	0.54433	-0.917403	0.571311	1.19986	1.39803	1.16516	0.449671	NA	11.1662
MSTRG.3833.1	1.24833	1.09116	0.874093	-0.133795	0.999915	3.09002	1.46764	0.47496	-1.03987	0.405804	1.87799	2.00473	1.06749	-0.0841662	0.978213	1.44054	1.31002	0.909398	-0.29642	NA	0.45152	0.303832	1.48608	0.99123	NA	0.45152	0.210243	0.465635	-1.17157	NA	3.09002
MSTRG.3877.1	0.0977433	1.02121	10.4479	1.76733	NA	1.13965	1.4053	1.23309	0.605786	0.743365	1.84799	1.97185	1.06702	-0.162153	0.955886	1.80442	3.76562	2.08688	0.92146	0.595118	1.11245	0.987271	1.12679	0.552305	0.788325	1.11245	1.6752	1.50586	0.149386	NA	3.76562
MSTRG.388.1	1.67781	0.985668	0.587472	-0.543967	0.999915	3.92465	2.18579	0.556938	-0.838804	0.220613	3.43797	2.62415	0.763285	-0.492138	0.675817	3.22478	1.60487	0.497668	-0.987587	0.330998	0.827279	0.330416	2.50375	1.31501	0.647815	0.827279	0.306825	0.370885	-1.23654	NA	3.92465
MSTRG.3880.1	1.44419	1.7467	1.20946	0.131026	0.999915	4.31822	2.37202	0.549304	-0.647077	0.544398	3.5656	2.81481	0.789435	-0.516778	0.801084	2.7029	1.87385	0.693272	-0.479465	0.918956	2.7222	1.27944	2.12765	0.867624	0.506964	2.7222	0.831491	0.305448	-2.22149	NA	4.31822
MSTRG.4034.1	0	0	#DIV/0!	NA	NA	3.06373	1.1485	0.37487	-1.11801	0.609967	5.28543	2.11667	0.400472	-1.41294	0.27218	0.969128	1.38817	1.43239	0.441017	NA	0.917827	0.483538	1.89815	1.02313	NA	0.917827	0.832956	0.90753	-0.458217	NA	5.28543
MSTRG.4341.1	1.97109	1.79695	0.911652	-0.161337	0.999915	0.280666	0.20175	0.718827	-0.950407	NA	0.381055	0.374922	0.983907	-0.481709	NA	0.256922	0.247605	0.963735	-0.0511676	NA	0	0.13939	0	-0.428563	NA	0	0	#DIV/0!	NA	NA	1.97109
MSTRG.4344.1	2.59656	6.28209	2.41939	1.24733	0.421032	0.304182	0.128436	0.422233	-1.02907	NA	0.641576	0.250792	0.3909	-1.38866	NA	0.319483	0.616237	1.92886	0.884806	NA	0	0	#DIV/0!	NA	NA	0	0.0921093	#DIV/0!	0.384945	NA	6.28209
MSTRG.4364.1	2.74829	1.87011	0.680463	-0.507642	0.999915	1.59374	2.98409	1.87238	0.825853	0.548126	3.44662	3.81037	1.10554	0.0391302	0.990253	1.77668	1.62363	0.91386	-0.301016	NA	0.0687273	0	#DIV/0!	1.49499	NA	0.0687273	0	0	-1.46836	NA	3.81037
MSTRG.4365.1	2.05162	2.31393	1.12786	0.253407	0.999915	1.77009	2.55925	1.44583	0.458815	0.534729	2.84995	2.71316	0.952004	-0.209403	0.845556	1.26525	2.23184	1.76395	0.773182	0.387112	0.269702	0.07507	3.59267	1.63972	NA	0.269702	0.0444153	0.164683	-1.95551	NA	2.84995
MSTRG.442.1	1.72905	0.757792	0.438271	-0.976159	0.813392	3.45486	2.46547	0.713626	-0.507444	0.70705	2.7596	2.80109	1.01503	-0.141533	0.942556	3.74279	1.9136	0.511277	-0.903922	0.461738	1.045	0.738649	1.41475	0.486664	0.782062	1.045	0.95817	0.916906	-0.045245	0.996351	3.74279
MSTRG.466.1	3.73616	1.19368	0.319493	-1.39503	0.655661	6.64807	4.95632	0.745527	-0.445252	0.6236	7.58827	4.07088	0.53647	-1.04316	0.22899	3.53686	3.98073	1.1255	0.0968577	0.993394	1.67449	0.759008	2.20616	1.19528	0.447862	1.67449	2.18462	1.30465	-0.082352	0.991521	7.58827
MSTRG.4667.1	100.978	87.3875	0.865414	-0.125854	0.999915	115.516	100.737	0.872062	-0.26617	0.203682	134.107	127.992	0.954399	-0.199294	0.792214	135.164	127.988	0.946904	-0.0777277	0.991035	236.624	237.198	0.997581	0.143693	0.637739	236.624	264.666	1.11851	0.0545092	0.978899	264.666
MSTRG.4722.1	0.700009	0.645232	0.921749	-0.22708	0.999915	2.27164	1.9947	0.87809	-0.322288	0.825066	2.30747	1.45829	0.631984	-0.688708	0.620328	7.4541	2.20996	0.296476	-1.66247	0.0540104	2.47342	0.170996	14.4648	3.44745	0.0627377	2.47342	1.86565	0.75428	-0.548072	0.886777	7.4541
MSTRG.4735.1	2.60015	2.46445	0.94781	0.00604833	0.999915	1.76061	2.30423	1.30877	0.371991	0.684151	3.11424	2.24118	0.719656	-0.624022	0.449415	2.48031	1.45959	0.588469	-0.764844	0.514613	1.35565	0.425322	3.18736	1.44753	0.208496	1.35565	0.711968	0.525184	-0.997066	0.727195	3.11424
MSTRG.4854.1	2.68266	2.64544	0.986126	0.042804	0.999915	3.48562	2.60173	0.746419	-0.369626	0.8016	2.9122	1.60846	0.552319	-0.989309	0.472794	1.17518	1.87499	1.59549	0.700199	NA	0	0.378869	0	-1.43193	NA	0	0	#DIV/0!	NA	NA	3.48562
MSTRG.4859.1	3.13216	2.04331	0.652365	-0.535441	0.990554	3.73362	3.22761	0.864472	-0.277207	0.655838	3.01601	4.40475	1.46045	0.425325	0.588009	3.07796	3.03413	0.985758	-0.0326387	0.99838	0.752339	0.924141	0.814096	0.123579	0.950408	0.752339	0.707123	0.939899	-0.502046	0.893605	4.40475
MSTRG.4868.1	2.92995	1.79781	0.613597	-0.449855	0.999915	3.67218	3.99164	1.087	0.136218	0.929362	3.77453	3.92468	1.03978	-0.226179	0.892049	4.15898	4.00444	0.962841	-0.176807	0.986291	1.50308	0.485238	3.09762	1.80311	0.347692	1.50308	0.517696	0.344422	-1.44137	NA	4.15898
MSTRG.5296.1	1.30381	1.15117	0.882927	0.0223969	0.999915	1.21017	3.80263	3.14223	1.34848	0.250891	2.57438	3.38308	1.31413	0.365936	0.862344	2.29999	2.86072	1.2438	0.268687	0.980327	1.82483	1.96454	0.928884	-0.00563451	0.997879	1.82483	3.76547	2.06346	0.870097	0.677158	3.80263
MSTRG.5330.1	0.60393	0.676194	1.11966	0.0177746	0.999915	2.79208	1.10147	0.394497	-1.30869	0.148141	2.82206	1.35798	0.481202	-1.12069	0.174341	1.84723	1.67468	0.906592	-0.0496635	0.995802	1.60086	0.572585	2.79585	1.48931	0.13252	1.60086	1.40014	0.874615	-0.363229	0.885607	2.82206
MSTRG.5380.1	0.910141	0.359799	0.395323	-1.00376	NA	5.03263	13.8992	2.76181	1.32568	0.0300489	4.45484	8.42305	1.89077	0.782197	0.420868	6.62776	8.31315	1.25429	0.29069	0.920796	3.69275	19.8027	0.186476	-2.06178	0.00240758	3.69275	3.5792	0.96925	-0.368586	0.985461	19.8027
MSTRG.55.1	1.6135	1.7937	1.11168	0.28374	0.999915	1.60261	1.70252	1.06234	0.003425	0.998597	1.88683	2.19088	1.16114	0.0439484	0.97673	2.51269	2.25995	0.899417	-0.119462	0.979433	3.83571	4.90054	0.782711	-0.202418	0.719931	3.83571	4.04686	1.05505	-0.0500944	0.990918	4.90054
MSTRG.5578.1	0.74229	0.765504	1.03127	-0.173198	0.999915	2.37224	1.48273	0.625033	-0.52522	0.704329	4.37484	2.63637	0.602621	-0.802798	0.479489	2.74464	2.04988	0.746866	-0.415674	0.907387	1.11263	0.614905	1.80943	0.788789	0.622112	1.11263	0.751447	0.67538	-0.937408	NA	4.37484
MSTRG.5601.2	0.672026	0.269031	0.400328	-0.550988	NA	2.94614	4.16199	1.41269	0.450465	0.615312	2.23153	2.70739	1.21325	0.138938	0.967893	3.13745	3.18649	1.01563	-0.044545	0.998226	1.85796	2.58455	0.718869	-0.174065	0.943615	1.85796	1.4321	0.770794	-0.63509	0.864946	4.16199
MSTRG.5631.1	2.14433	1.54242	0.719305	-0.464858	0.999915	5.41381	2.9071	0.536978	-0.927598	0.45283	4.71705	5.73626	1.21607	0.0692039	0.985842	4.90303	4.04053	0.824088	-0.318017	0.934929	3.63619	1.36911	2.65588	1.4718	0.297608	3.63619	1.99873	0.549677	-0.837245	0.670879	5.73626
MSTRG.5731.1	0.311709	0.0981527	0.314886	-1.35108	NA	0.518361	0.156218	0.301369	-1.6286	0.509452	0.551381	0.378171	0.685862	-0.633395	NA	6.61645	1.57683	0.23832	-2.05758	5.54362e-05	3.02842	0	#DIV/0!	6.02859	0.00063555	3.02842	0.992652	0.327779	-1.59142	0.291816	6.61645
MSTRG.5913.1	1.83862	1.8947	1.0305	0.149358	0.999915	2.43146	1.49067	0.613075	-0.622583	0.515194	3.07975	1.65495	0.537365	-0.989778	0.458352	2.80423	2.51196	0.895776	-0.179213	0.985711	0.781933	0.062627	12.4856	3.09231	0.417437	0.781933	0.28872	0.369239	-1.25127	NA	3.07975
MSTRG.5914.1	2.12585	2.4435	1.14942	0.3803	0.999915	2.41601	1.74774	0.723397	-0.286464	0.910133	2.82868	3.34231	1.18158	0.117058	0.972401	1.69864	2.12299	1.24982	0.218833	0.988744	0.366175	0.433703	0.8443	-0.04685	NA	0.366175	0	0	-2.22443	NA	3.34231
MSTRG.5951.1	0.39224	0.510364	1.30115	0.531048	NA	6.54551	3.1478	0.48091	-0.986088	0.230878	5.64821	3.28807	0.582143	-0.86707	0.331804	4.51699	3.32811	0.736798	-0.478633	0.813847	3.87911	0.644216	6.02145	2.2307	0.0447986	3.87911	1.70196	0.43875	-1.15328	0.429269	6.54551
MSTRG.5957.1	2.93326	4.10656	1.4	0.593302	0.85265	0.261191	1.19411	4.57178	1.99894	0.152752	0.333498	0.523266	1.56902	0.396291	NA	0.530193	0.599735	1.13116	0.057076	NA	0.205895	0.396223	0.519643	-0.777672	NA	0.205895	0.260347	1.26447	0.263607	NA	4.10656
MSTRG.5962.3	0	1.23466	#DIV/0!	3.94874	NA	1.72888	0.785158	0.454142	-1.27256	0.839797	4.25787	1.59897	0.375532	-1.57189	0.842171	3.01136	1.22197	0.405787	-1.44535	0.559697	1.2527	0.375276	3.33807	1.77142	0.648473	1.2527	0.804339	0.642086	-0.499671	NA	4.25787
MSTRG.6007.1	2.26043	1.12658	0.498391	-0.749912	0.999915	3.11343	1.6926	0.543646	-0.894517	0.359838	4.74857	2.68349	0.565117	-0.963347	0.343168	3.09849	1.87444	0.604954	-0.800078	0.721806	1.50324	0	#DIV/0!	4.68513	0.0212177	1.50324	0.0612417	0.0407398	-3.73096	NA	4.74857
MSTRG.6009.1	0.78938	0.93714	1.18718	0.183431	0.999915	2.83343	1.02953	0.363352	-1.19461	0.297697	4.67414	2.26538	0.484663	-1.08232	0.409961	0.665938	1.72288	2.58715	1.22937	NA	0.517437	0.0877577	5.8962	2.06925	NA	0.517437	0.00709167	0.0137054	-2.10033	NA	4.67414
MSTRG.6167.1	2.98101	3.94647	1.32387	0.47157	0.999915	0.0618957	0.146286	2.36343	0.450943	NA	0.416507	0	0	-2.82263	NA	0.17542	0.127818	0.728638	-0.27536	NA	0	0	#DIV/0!	NA	NA	0	0.193205	#DIV/0!	0.600877	NA	3.94647
MSTRG.617.1	1.88099	1.12771	0.599527	-0.602449	0.999915	2.31506	4.12673	1.78256	0.731862	0.509349	2.24262	2.0332	0.906615	-0.286713	0.909088	1.4531	1.50508	1.03577	0.00588787	NA	0.453543	1.38173	0.328244	-0.807385	0.781135	0.453543	1.30582	2.87915	0.957651	NA	4.12673
MSTRG.6174.1	1.13094	0.910534	0.805113	-0.205365	0.999915	3.29566	3.45949	1.04971	0.0216163	0.988458	3.17481	3.74958	1.18104	0.0965614	0.905392	3.25288	3.24985	0.99907	-0.00827969	0.999856	1.44601	1.20062	1.20439	0.439025	0.590162	1.44601	1.04539	0.722943	-0.65029	0.608205	3.74958
MSTRG.6396.1	0.823496	2.16167	2.625	1.26477	0.863573	3.51498	4.33432	1.2331	0.248175	0.894421	5.3165	3.22431	0.606472	-0.879765	0.449429	2.64054	1.47357	0.558055	-0.827029	0.824402	0.826128	0.847093	0.975251	0.499291	NA	0.826128	1.17508	1.42239	0.227658	NA	5.3165
MSTRG.6405.1	1.63391	1.69213	1.03563	-0.0465226	0.999915	2.44655	1.94479	0.794911	-0.458468	0.771769	1.51521	2.88824	1.90617	0.745215	0.701788	2.56376	3.47345	1.35483	0.343749	0.942157	0.505049	0.637824	0.791831	-0.180949	NA	0.505049	1.46078	2.89236	0.900382	NA	3.47345
MSTRG.6445.1	0.73544	0.405551	0.55144	-0.595025	NA	1.79905	0.769766	0.427873	-1.092	0.563372	0.817318	0.827916	1.01297	-0.110719	NA	1.76819	1.08526	0.613768	-0.722924	NA	1.18201	1.00519	1.17591	0.813185	0.656095	1.18201	1.3603	1.15084	-0.421565	NA	1.79905
MSTRG.6446.1	0.885912	0.902131	1.01831	0.225654	0.999915	2.82693	1.88521	0.666875	-0.539364	0.675259	1.99409	2.17618	1.09131	-0.130245	0.952186	1.92455	1.81774	0.944505	-0.0911647	0.992748	1.01013	0.719464	1.40401	0.400585	0.830862	1.01013	1.1055	1.09442	0.207987	0.973819	2.82693
MSTRG.6593.1	0.193519	1.12291	5.80258	1.85813	NA	0.972937	1.30294	1.33919	0.418888	0.89741	0.11033	0.804238	7.28939	2.00635	NA	0.606215	0.875083	1.44352	0.139996	NA	1.12114	1.76992	0.633439	-0.132834	0.950328	1.12114	1.74319	1.55484	0.287297	NA	1.76992
MSTRG.6604.1	4.74948	3.71689	0.782588	-0.266439	0.999915	0.0688553	0.398387	5.78586	2.05266	0.459696	0.316792	0.204187	0.644544	-1.07043	NA	0.147938	0.17458	1.18009	0.123276	NA	0.196179	0.052664	3.7251	2.02303	NA	0.196179	0.0541447	0.275997	-1.48582	NA	4.74948
MSTRG.6623.1	2.97961	2.51922	0.845489	-0.193624	0.999915	2.4703	1.79693	0.727413	-0.483102	0.74284	2.87168	2.381	0.829132	-0.503693	0.813512	2.02873	1.37364	0.677093	-0.518332	0.956764	2.27998	0.549139	4.15192	1.91751	0.236144	2.27998	0.205685	0.0902135	-3.05596	NA	2.97961
MSTRG.6754.1	5.04604	4.21678	0.835661	-0.219233	0.999915	10.7992	41.1441	3.80992	1.85432	0.001091	9.92582	24.4878	2.46708	1.17521	0.0328524	22.9946	25.8441	1.12392	0.173435	0.955908	3.21004	51.8126	0.0619549	-3.6382	9.67067e-13	3.21004	14.4929	4.51487	1.82761	0.0612357	51.8126
MSTRG.6924.4	1.26921	0.416635	0.328262	-1.26467	0.892427	3.15251	2.83436	0.89908	-0.212561	0.848534	2.43931	4.85903	1.99197	0.838688	0.256998	1.33904	2.51209	1.87604	0.911841	0.501369	0.616388	0.476714	1.29299	0.638535	0.750026	0.616388	0.495999	0.804687	-0.463341	NA	4.85903
MSTRG.6930.1	0.802466	0.84144	1.04857	-0.150354	NA	0.399794	2.28765	5.72208	2.61156	0.538092	0.846264	4.10174	4.84688	1.61524	0.203927	1.48928	2.79366	1.87585	0.887124	0.778669	2.43243	3.09777	0.785219	0.0427214	0.98279	2.43243	2.31219	0.950568	-0.192415	0.976107	4.10174
MSTRG.7055.1	3.6893	4.74368	1.28579	0.514938	0.995361	3.43647	2.86242	0.832954	-0.216749	0.881969	1.26853	2.51201	1.98025	0.728793	0.603183	1.34629	2.07206	1.53909	0.476205	0.915977	0.455316	0.225772	2.01671	1.13138	NA	0.455316	0.410765	0.902154	-0.284035	NA	4.74368
MSTRG.7220.1	1.08875	0.370388	0.340194	-1.13345	NA	0.603957	0.127189	0.210593	-1.47317	NA	0.475913	0.239022	0.502238	-1.02418	NA	6.95875	0.829049	0.119138	-2.89108	0.0164099	1.32832	0.783271	1.69587	0.922019	0.786743	1.32832	1.58495	1.1932	-0.0455427	NA	6.95875
MSTRG.7221.1	0.617731	0.490865	0.794625	0.0653322	0.999915	0.15629	0.540697	3.45958	1.64073	0.517613	0.297409	0.364783	1.22654	0.172946	NA	6.90996	1.02384	0.148169	-2.56679	0.0101184	1.82925	1.00005	1.82917	0.991061	0.342123	1.82925	1.32753	0.725721	-0.499394	0.880436	6.90996
MSTRG.7222.1	0.456129	0.760887	1.66814	0.729962	0.999915	0.323518	0.825826	2.55264	1.14165	0.366635	0.754516	0.363154	0.481307	-1.18529	0.343876	11.6454	1.69934	0.145923	-2.70395	0.00397914	3.68298	2.87899	1.27926	0.535681	0.481908	3.68298	2.17246	0.589863	-0.869761	0.411662	11.6454
MSTRG.7364.1	0.868846	0.873347	1.00518	0.223501	0.999915	3.36347	1.9205	0.570988	-0.824336	0.321697	3.07591	2.00625	0.652246	-0.747902	0.294052	0.526304	1.07393	2.04052	0.61911	0.91509	0.158922	0.108677	1.46234	0.622874	NA	0.158922	0.0636683	0.400626	-0.944374	NA	3.36347
MSTRG.7479.1	1.44673	1.16346	0.804203	-0.129412	0.999915	2.29233	0.983475	0.429029	-0.803629	0.580529	3.5261	1.18225	0.335285	-1.63192	0.18198	2.81469	1.93155	0.686239	-0.415357	0.976512	1.04632	0	#DIV/0!	3.70569	NA	1.04632	0.182326	0.174254	-2.10756	NA	3.5261
MSTRG.7557.1	0.417702	0.32962	0.789127	-0.375483	NA	1.92501	2.13488	1.10902	0.219165	0.907216	1.74292	2.87876	1.65168	0.385828	0.834427	1.39	0.788682	0.567396	-0.87961	NA	0.380594	0.676604	0.562506	-0.549874	0.851614	0.380594	0.236607	0.621677	-0.716343	NA	2.87876
MSTRG.757.3	0.781586	1.48847	1.90443	0.634134	0.999915	8.20488	4.09299	0.498848	-1.01926	0.257497	3.54365	2.49075	0.702878	-0.610849	0.872327	6.37637	2.90248	0.455193	-1.10657	0.454687	5.27677	1.98608	2.65687	1.45278	0.149913	5.27677	3.00664	0.569788	-0.816344	0.527052	8.20488
MSTRG.7812.1	0.955328	0.918733	0.961693	-0.0903198	NA	3.79011	2.80399	0.739819	-0.43422	0.759891	4.05815	2.26609	0.558406	-0.907397	0.386616	4.02619	2.58042	0.640909	-0.559292	0.836273	2.22129	0.196966	11.2776	3.58552	0.0616321	2.22129	0.975708	0.439252	-1.30045	NA	4.05815
MSTRG.7846.1	0	0.0748363	#DIV/0!	0.784593	NA	0.854335	0.436268	0.510652	-0.493722	0.876897	0.213005	0.965658	4.5335	1.37399	NA	3.73681	1.20903	0.323545	-1.67495	0.215264	0.931569	0	#DIV/0!	3.74374	NA	0.931569	0.550781	0.591241	-0.980918	NA	3.73681
MSTRG.7891.1	3.72681	7.79951	2.09281	1.04275	0.948428	0.708292	0.992576	1.40137	0.118225	0.970201	0.602791	0.891152	1.47838	0.48971	NA	2.59672	2.82936	1.08959	0.217651	0.985208	0.494678	0.557923	0.886642	0.222123	NA	0.494678	1.01599	2.05384	0.863434	NA	7.79951
MSTRG.7925.1	1.27695	0.472616	0.370113	-0.915841	0.943266	1.335	2.58065	1.93308	0.812089	0.360774	2.00742	2.81288	1.40124	0.344749	0.84641	2.22691	3.01443	1.35364	0.421645	0.924635	0.796302	2.53033	0.314703	-1.23346	0.321136	0.796302	0.985428	1.2375	0.124219	0.989581	3.01443
MSTRG.7961.1	0.829614	0.839393	1.01179	0.143286	0.999915	4.0632	2.23668	0.550474	-0.923475	0.314479	3.83126	4.78633	1.24928	0.133417	0.942855	2.80683	2.77055	0.987076	0.0589779	0.996121	1.66125	0.667006	2.49062	1.22857	0.655995	1.66125	1.09183	0.657235	-0.546233	NA	4.78633
MSTRG.7962.1	1.54959	1.29702	0.837006	-0.144309	0.999915	2.27961	0.630919	0.276766	-1.38783	0.525732	2.91757	0.908272	0.311311	-1.64707	0.206132	0.407208	0.806557	1.9807	0.952959	NA	0	0	#DIV/0!	NA	NA	0	0.515804	#DIV/0!	1.95958	NA	2.91757
MSTRG.7972.1	1.38832	1.4407	1.03773	0.190035	0.999915	3.2881	3.69783	1.12461	0.114677	0.854585	3.55937	3.174	0.891731	-0.286051	0.660638	5.15085	3.6544	0.709476	-0.48932	0.122439	2.05197	1.00684	2.03804	1.17036	0.0267956	2.05197	0.750477	0.365735	-1.53991	0.038284	5.15085
MSTRG.8018.1	7.3808	10.2335	1.38651	0.468016	0.999915	8.89711	8.41509	0.945823	-0.187324	0.844491	13.1692	12.5555	0.953402	-0.221367	0.924577	14.1904	11.5507	0.813979	-0.280601	0.966246	55.6002	20.8802	2.66282	1.52938	0.0155438	55.6002	40.2297	0.723553	-0.572371	0.828921	55.6002
MSTRG.804.1	4.76147	3.00971	0.632098	-0.616477	0.984052	0.19068	0.759033	3.98067	1.48123	NA	0.277395	0.243626	0.878264	-0.361544	NA	0.707106	0.536947	0.759359	-0.406435	NA	1.2543	1.21439	1.03287	0.0998278	0.974834	1.2543	0.529057	0.421793	-1.20632	NA	4.76147
MSTRG.8204.8	0.676555	0.351106	0.518961	-0.634742	0.999915	1.91681	4.23921	2.2116	1.08652	0.0930889	1.39702	2.72837	1.953	0.744215	0.688811	1.7562	3.59972	2.04972	1.02615	0.435464	0.636728	1.35735	0.469096	-0.760676	0.493822	0.636728	0.918487	1.44251	0.262971	0.969096	4.23921
MSTRG.8216.1	0.678927	0.448117	0.660037	-0.4193	0.999915	2.09294	4.03507	1.92795	0.888711	0.211582	2.46361	2.73714	1.11103	0.00213444	0.999722	2.39853	2.97012	1.23831	0.300376	0.963088	1.05858	0.21569	4.90786	1.86604	0.337581	1.05858	0.326666	0.30859	-1.7573	NA	4.03507
MSTRG.8263.1	1.09803	1.53621	1.39905	0.712167	0.999915	1.07187	3.58039	3.34031	1.60379	0.37368	1.6244	4.1854	2.57658	1.16149	0.557506	1.89701	6.08475	3.20754	1.64262	0.376394	5.36578	4.88795	1.09775	0.303516	0.809673	5.36578	2.90855	0.542056	-1.00829	0.68064	6.08475
MSTRG.8280.1	1.99667	1.72585	0.864366	-0.184546	0.999915	7.60669	5.59783	0.735908	-0.478435	0.550032	7.18151	5.48274	0.763453	-0.572674	0.627328	4.33956	4.39394	1.01253	0.0378562	0.998088	4.20287	1.65982	2.53212	1.30582	0.178431	4.20287	2.73241	0.65013	-0.58471	0.735268	7.60669
MSTRG.8281.1	1.33889	1.3308	0.993958	0.103049	0.999915	6.73822	3.33635	0.495138	-1.06039	0.0121538	5.67328	4.581	0.80747	-0.486554	0.441906	3.79116	2.97684	0.785207	-0.361161	0.867108	2.94008	1.15769	2.53961	1.36989	0.0445687	2.94008	1.99988	0.680214	-0.574554	0.618898	6.73822
MSTRG.8345.1	3.89804	2.17879	0.558946	-0.66005	0.966135	2.76704	1.37098	0.495468	-0.76792	0.556244	2.27218	2.35934	1.03836	-0.227333	0.916822	0.965767	1.35077	1.39865	0.488461	NA	1.00472	0.523647	1.91869	0.847194	0.671633	1.00472	0.384967	0.38316	-1.32902	NA	3.89804
MSTRG.8474.1	2.01724	3.59975	1.7845	0.736245	0.999915	0	0	#DIV/0!	NA	NA	0	0	#DIV/0!	NA	NA	0	0	NA	NA	NA	0	0	#DIV/0!	NA	NA	0	0	#DIV/0!	NA	NA	3.59975
MSTRG.8533.1	1.46292	0.881905	0.602837	-0.413286	0.999915	5.08602	1.50055	0.295035	-1.44171	0.134077	3.95817	1.887	0.476735	-0.9788	0.385654	4.22372	2.02744	0.480013	-1.07828	0.445857	2.67722	0.38531	6.94824	2.59552	0.0757924	2.67722	1.32688	0.495617	-1.0229	0.571176	5.08602
MSTRG.8605.1	0.72968	0.691575	0.947778	-0.132043	0.999915	1.6175	4.36883	2.70098	1.35115	0.0571453	2.4203	3.48653	1.44053	0.343143	0.801946	3.51099	3.13868	0.893961	-0.188587	0.968924	1.41257	0.399105	3.53935	1.79227	0.276177	1.41257	0.591931	0.419045	-1.19952	0.712296	4.36883
MSTRG.8606.1	0.822447	0.448224	0.544988	-0.762233	0.999915	1.70374	3.45022	2.02509	0.987279	0.279705	2.21127	2.98147	1.34831	0.365011	0.680528	2.68766	3.52297	1.31079	0.357713	0.864165	1.1534	0.507312	2.27356	1.22799	0.367339	1.1534	0.273849	0.237427	-1.81291	0.397986	3.52297
MSTRG.8607.1	1.13994	0.500618	0.43916	-1.00729	NA	3.02661	4.11261	1.35882	0.450835	0.710179	3.04126	4.4682	1.46919	0.443743	0.751052	3.11487	2.69841	0.866301	-0.167562	0.988499	1.24291	0.703895	1.76577	0.918048	0.675797	1.24291	0.340861	0.274243	-1.57918	NA	4.4682
MSTRG.8627.1	0	0	#DIV/0!	NA	NA	0.0627583	0	0	-0.510838	NA	0	0	#DIV/0!	NA	NA	2.43336	0	0	-5.1296	NA	0.196452	0	#DIV/0!	2.35363	NA	0.196452	0.0695633	0.354099	-1.42917	NA	2.43336
MSTRG.8636.1	2.74939	2.40886	0.876145	-0.0965248	0.999915	4.4311	5.09111	1.14895	0.145901	0.80997	4.84892	5.3695	1.10736	0.00615063	0.995413	3.32226	4.5928	1.38243	0.481109	0.355049	1.18308	1.04027	1.13728	0.367458	0.667771	1.18308	0.566915	0.479186	-1.17762	0.161722	5.3695
MSTRG.8694.1	2.07968	1.54817	0.744425	-0.165944	0.999915	2.06437	1.16742	0.56551	-0.577318	0.752882	1.35062	2.68898	1.99093	0.59337	0.802168	1.61583	1.08866	0.673744	-0.517503	NA	0	0.343243	0	-1.73747	NA	0	0.195732	#DIV/0!	0.905067	NA	2.68898
MSTRG.8718.1	1.41468	1.1844	0.837218	-0.123888	0.999915	1.40684	1.73396	1.23252	0.0916293	0.969973	1.66358	1.7621	1.05922	-0.0400597	0.991572	2.07719	2.75493	1.32628	0.390772	0.954684	1.83294	0.55305	3.31424	1.71823	0.44549	1.83294	0.741479	0.40453	-0.961333	0.835604	2.75493
MSTRG.8742.3	1.47338	1.37286	0.93178	0.0391059	0.999915	3.9877	0.969345	0.243084	-1.62048	0.0986261	4.06568	1.73704	0.427245	-1.4164	0.141256	1.12237	0.796943	0.710055	-0.306503	NA	0.488577	0.566261	0.862812	0.22721	NA	0.488577	0.143893	0.294514	-1.84735	NA	4.06568
MSTRG.8790.1	1.61568	0.696088	0.430832	-1.03381	0.758081	1.64831	2.44926	1.48592	0.537402	0.531967	1.88857	2.51191	1.33006	0.259913	0.861929	1.93242	2.65189	1.37232	0.47375	0.856271	1.58944	3.31521	0.479438	-0.812921	0.380928	1.58944	1.55249	0.976756	-0.095705	0.989383	3.31521
MSTRG.885.1	1.49968	1.27799	0.852174	-0.12435	0.999915	3.24248	2.85845	0.881564	-0.235919	0.803091	2.60932	3.82744	1.46683	0.312713	0.819594	3.2399	2.72979	0.842554	-0.300107	0.904532	2.81573	2.7336	1.03004	0.270606	0.773233	2.81573	3.01607	1.07115	0.0126317	0.997684	3.82744
MSTRG.8910.1	0.172362	0.0249153	0.144552	-2.07	NA	1.93385	1.30039	0.672434	-0.573391	0.587966	3.40435	1.58793	0.466443	-1.22171	0.198165	0.668228	0.741717	1.10998	0.140669	0.990471	0.3391	0.125252	2.70734	1.55287	0.441104	0.3391	0.351087	1.03535	-0.140008	NA	3.40435
MSTRG.8996.1	0.634543	0.439321	0.692343	-0.161269	NA	2.25912	2.98951	1.32331	0.284212	0.873519	1.79208	2.93179	1.63597	0.411931	0.838759	2.13467	1.95869	0.917562	-0.0607064	0.996294	0.852069	0.48672	1.75064	0.866538	NA	0.852069	0.434089	0.509453	-0.976976	NA	2.98951
MSTRG.9051.1	0	0.387084	#DIV/0!	2.46867	NA	0.939896	4.48121	4.76777	1.87443	0.325952	0.89359	1.28598	1.43912	0.231177	NA	1.34769	3.50711	2.60232	1.13397	0.508492	0.38624	0.308163	1.25336	0.506891	NA	0.38624	0.886077	2.29411	0.907456	NA	4.48121
MSTRG.9252.1	1.28895	0.305075	0.236684	-1.32307	NA	3.37071	1.67055	0.495607	-0.777748	0.580288	2.86009	1.75943	0.615167	-0.712304	0.648029	2.21157	1.99252	0.900955	-0.0451524	0.99838	0.862242	0.681736	1.26477	0.576889	NA	0.862242	0.406877	0.471883	-1.61971	NA	3.37071
MSTRG.9300.1	3.38103	6.057	1.79147	0.842152	0.999915	3.49344	2.18558	0.625624	-0.617211	0.606022	4.17544	3.71141	0.888867	-0.419703	0.824434	4.4049	2.87434	0.652532	-0.560125	0.818927	39.3902	28.8105	1.36722	0.578401	0.597799	39.3902	38.8578	0.986483	-0.115072	0.987656	39.3902
MSTRG.9451.2	0	0	#DIV/0!	NA	NA	0.0789983	0	0	-0.510838	NA	0.273745	0.12021	0.439131	-1.33559	NA	3.47699	0.326493	0.0939009	-2.86924	0.0924977	1.39609	0	#DIV/0!	3.97747	NA	1.39609	1.2035	0.862051	-0.387112	NA	3.47699
MSTRG.9613.1	0.541633	0.330358	0.60993	-0.309281	NA	1.26492	1.37884	1.09006	0.238489	0.919856	0.708307	1.25028	1.76517	0.460406	NA	2.5325	1.07128	0.423015	-0.978335	0.701462	0.384638	0	#DIV/0!	2.90342	NA	0.384638	0.285212	0.741508	-0.819879	NA	2.5325
MSTRG.9824.1	164.161	68.5649	0.417668	-1.14042	0.416158	22.525	31.1436	1.38263	0.397476	0.443316	25.0946	25.8761	1.03114	-0.0953968	0.9204	35.3198	41.6777	1.18001	0.242093	0.878814	24.7296	105.833	0.233667	-1.93997	3.09172e-11	24.7296	37.7877	1.52804	0.497376	0.31065	164.161
MSTRG.9842.2	2.15371	2.33162	1.08261	0.184279	0.999915	4.09641	52.6381	12.8498	3.60268	6.09573e-18	7.42072	73.7018	9.93189	3.18014	1.26512e-08	14.0802	51.7249	3.67359	1.87426	4.00089e-15	0.406865	6.00157	0.0677932	-3.14347	0.0139509	0.406865	12.449	30.5972	4.19907	0.00076489	73.7018
MSTRG.10.2	0.464985	0	0	-5.53999	0.813605	1.96712	0	0	-7.38263	0.174569	2.55029	0	0	-22.2804	NA	1.08162	0.112082	0.103624	-3.2124	0.850499	1.28071	0	#DIV/0!	6.90617	0.200804	1.28071	0	0	-6.8754	0.366192	2.55029
MSTRG.10.3	2.34553	1.11652	0.476021	-0.991253	0.999915	5.03375	4.02556	0.799715	-0.385368	0.801879	8.62691	2.96349	0.343517	-1.6744	0.3122	2.42335	2.70521	1.11631	0.144691	0.995802	2.13896	0.834037	2.56458	1.5724	0.604344	2.13896	0.132074	0.0617467	-3.82885	0.162042	8.62691
MSTRG.10.4	0	0.830539	#DIV/0!	6.2182	0.753248	4.99472	0	0	-8.59035	1.46533e-10	3.64339	2.02261	0.555146	-1.01112	0.671237	3.41109	1.2155	0.356338	-1.40586	0.853308	1.41963	0.212646	6.67602	2.80922	0.556799	1.41963	1.68348	1.18586	0.109097	0.99414	4.99472
MSTRG.10.5	0	0	#DIV/0!	NA	NA	0	0	#DIV/0!	NA	NA	0	0	#DIV/0!	NA	NA	0	1.84309	NA	6.28417	0.490131	2.97542	0	#DIV/0!	6.92462	0.133647	2.97542	3.61641	1.21543	0.160167	0.993871	3.61641
MSTRG.10024.1	0	0	#DIV/0!	NA	NA	22.7207	2.31913	0.102071	-3.24814	NA	7.15938	0.327989	0.0458125	-4.0795	0.318734	0.430941	8.87098	20.5851	4.32451	NA	0.917178	0.183616	4.99509	2.47084	0.529432	0.917178	0.85556	0.932819	-0.321267	NA	22.7207
MSTRG.10037.2	0	0	#DIV/0!	NA	NA	0.113934	0	0	-1.16755	NA	0.481109	0.991349	2.06055	0.607272	NA	0.167859	0.749998	4.46803	2.17168	NA	0	2.57451	0	-4.04755	0.497587	0	0	#DIV/0!	NA	NA	2.57451
MSTRG.10053.4	0	0	#DIV/0!	NA	NA	1.9993	0	0	-4.21318	0.526341	0	0	#DIV/0!	NA	NA	0	0	NA	NA	NA	0	0	#DIV/0!	NA	NA	0	0	#DIV/0!	NA	NA	1.9993
MSTRG.10068.1	0	0	#DIV/0!	NA	NA	1.00794	0	0	-3.29889	NA	0.751851	2.787	3.70685	1.86551	NA	2.28934	3.95756	1.72869	0.731066	0.675783	0	0	#DIV/0!	NA	NA	0	0	#DIV/0!	NA	NA	3.95756
MSTRG.10075.5	4.47507	0.813411	0.181765	-1.8927	0.999915	0.392439	0.726705	1.85177	1.26333	NA	0	0	#DIV/0!	NA	NA	0.556525	0.710548	1.27676	0.432826	NA	0	0	#DIV/0!	NA	NA	0	0.0682007	#DIV/0!	0.384945	NA	4.47507
MSTRG.10084.2	9.76191	7.58909	0.777419	-0.243223	0.997421	17.3216	10.7895	0.622891	-0.745157	0.0638254	22.8303	8.8617	0.388155	-1.50249	0.0144919	16.817	8.44812	0.502355	-0.967904	0.685101	10.1371	3.42257	2.96185	1.68172	0.0126117	10.1371	7.49217	0.739083	-0.521368	0.780478	22.8303
MSTRG.1016.2	0	0	#DIV/0!	NA	NA	0	0	#DIV/0!	NA	NA	0	3.48369	#DIV/0!	6.34692	0.308895	0	0	NA	NA	NA	0	0	#DIV/0!	NA	NA	0	0	#DIV/0!	NA	NA	3.48369
MSTRG.10163.1	0	0	#DIV/0!	NA	NA	12.3686	0	0	-7.07964	0.195712	0	0	#DIV/0!	NA	NA	0	0	NA	NA	NA	0	9.24129	0	-6.08345	NA	0	9.92728	#DIV/0!	6.32523	0.332482	12.3686
MSTRG.10173.2	0	0	#DIV/0!	NA	NA	2.23083	0	0	-4.30212	0.514252	0	0	#DIV/0!	NA	NA	0	0	NA	NA	NA	0	0	#DIV/0!	NA	NA	0	0	#DIV/0!	NA	NA	2.23083
MSTRG.10183.3	1.65836	1.2919	0.779024	-0.18565	0.999915	4.01407	3.3447	0.833246	-0.307626	0.851708	4.64154	5.60141	1.2068	0.116218	0.89886	4.40221	2.91886	0.663043	-0.583404	0.68721	1.37954	0.324472	4.25164	2.25715	0.613223	1.37954	1.22372	0.887048	-0.303516	0.987808	5.60141
MSTRG.10226.4	3.90079	0	0	-6.57697	0.58714	0.82374	0	0	-4.24585	0.521886	0	0.541936	#DIV/0!	3.46567	NA	0.530084	0.00600033	0.0113196	-2.83444	NA	0	0.301483	0	-2.021	NA	0	0.180385	#DIV/0!	2.2954	NA	3.90079
MSTRG.10236.2	0	0	#DIV/0!	NA	NA	0	8.56014	#DIV/0!	20.3147	NA	0	0	#DIV/0!	NA	NA	5.30477	9.38416	1.769	0.792212	0.990655	8.24575	4.50262	1.83132	0.972004	NA	8.24575	0	0	-21.8761	NA	9.38416
MSTRG.10274.1	0	0	#DIV/0!	NA	NA	1.71079	1.01162	0.591317	-0.715579	0.931639	0	7.0964	#DIV/0!	5.58591	0.0725314	1.84397	3.12855	1.69664	0.841168	0.979433	0	0	#DIV/0!	NA	NA	0	0	#DIV/0!	NA	NA	7.0964
MSTRG.10274.2	0	0.343272	#DIV/0!	3.88843	NA	1.83752	0.550731	0.299714	-1.68361	0.197838	1.81634	1.18154	0.650505	-0.732481	0.848346	0.427391	0.747965	1.75007	0.869958	0.977516	0	0.0769993	0	-1.43193	NA	0	0.0271337	#DIV/0!	0.384945	NA	1.83752
MSTRG.10276.6	0	1.26036	#DIV/0!	4.32845	NA	0	1.65532	#DIV/0!	4.80082	0.452953	0	0	#DIV/0!	NA	NA	0	0	NA	NA	NA	0	0	#DIV/0!	NA	NA	0	0	#DIV/0!	NA	NA	1.65532
MSTRG.10281.11	2.78593	2.2701	0.814846	-0.168764	0.999915	2.97782	0.837522	0.281253	-1.88403	0.265937	5.00538	0.155619	0.0310904	-4.84608	0.025693	1.69082	2.66329	1.57515	0.6049	0.884624	0	0	#DIV/0!	NA	NA	0	0	#DIV/0!	NA	NA	5.00538
MSTRG.10281.12	1.27889	2.12358	1.66048	0.899104	0.999915	5.53729	6.01186	1.0857	0.0706168	0.968246	3.07153	1.09437	0.356296	-1.61175	0.414357	2.67703	1.7833	0.666148	-0.553371	0.980517	0	0	#DIV/0!	NA	NA	0	0	#DIV/0!	NA	NA	6.01186
MSTRG.10281.16	2.1897	2.75102	1.25634	0.415223	0.999915	2.28079	3.52109	1.54381	0.519838	0.695955	2.95874	6.6579	2.25025	1.04129	0.0290234	2.93447	5.40537	1.84203	0.872025	0.0266258	0.211889	0.0669547	3.16467	1.71423	NA	0.211889	0	0	-3.62475	NA	6.6579
MSTRG.10310.3	0	0.0173053	#DIV/0!	0.784593	NA	0	2.59803	#DIV/0!	5.12644	0.414209	0	2.65769	#DIV/0!	4.58599	NA	0	0.0355317	NA	0.829435	NA	0	0	#DIV/0!	NA	NA	0	1.10144	#DIV/0!	2.99129	NA	2.65769
MSTRG.10310.4	0	0.46382	#DIV/0!	2.53123	NA	0	3.84575	#DIV/0!	5.65851	0.354407	0	0	#DIV/0!	NA	NA	0	4.83022	NA	5.78408	0.535979	0	0	#DIV/0!	NA	NA	0	0	#DIV/0!	NA	NA	4.83022
MSTRG.10316.1	25.8814	19.933	0.770167	-0.226191	0.999915	22.3403	15.3752	0.688224	-0.585921	0.63003	28.3062	13.1124	0.463235	-1.22697	0.553081	29.5553	22.9803	0.777536	-0.364152	0.934043	25.4546	18.5447	1.3726	0.611597	0.476416	25.4546	10.8679	0.426955	-1.31952	0.525503	29.5553
MSTRG.10318.1	0.41674	0	0	-4.00041	NA	0	3.44565	#DIV/0!	6.93865	0.224023	0	0	#DIV/0!	NA	NA	0.251544	0	0	-3.31086	NA	0.042438	0	#DIV/0!	1.49499	NA	0.042438	0	0	-1.46836	NA	3.44565
MSTRG.10318.3	0	0	#DIV/0!	NA	NA	0	0	#DIV/0!	NA	NA	0	0	#DIV/0!	NA	NA	0	0.460737	NA	4.33579	NA	0.576224	0	#DIV/0!	4.48097	0.445161	0.576224	0.512108	0.88873	-0.334855	0.991612	0.576224
MSTRG.10318.4	0	0	#DIV/0!	NA	NA	3.07946	0	0	-5.46178	0.374468	0	0	#DIV/0!	NA	NA	0	0	NA	NA	NA	0	0	#DIV/0!	NA	NA	0	1.23014	#DIV/0!	3.77207	NA	3.07946
MSTRG.10347.5	0	0	#DIV/0!	NA	NA	1.14871	0	0	-5.4111	0.380019	0	1.04608	#DIV/0!	5.15647	0.430334	0	1.30989	NA	5.90255	0.523127	0	0	#DIV/0!	NA	NA	0	0	#DIV/0!	NA	NA	1.30989
MSTRG.1035.3	0	0	#DIV/0!	NA	NA	1.61691	1.10073	0.680761	-0.481354	0.965527	3.35906	0	0	-6.19781	0.322481	0	1.78381	NA	5.13658	NA	0	0.0583843	0	-0.428563	NA	0	0	#DIV/0!	NA	NA	3.35906
MSTRG.10396.3	6.41694	1.27564	0.198792	-2.15035	0.273542	7.87168	2.83111	0.359658	-1.53474	0.0112314	6.30565	2.30655	0.365791	-1.60526	0.0922303	4.03012	1.84388	0.457525	-1.12488	0.508552	3.95313	2.31366	1.70861	0.910545	0.640032	3.95313	2.52633	0.639069	-0.749796	0.671318	7.87168
MSTRG.10396.4	0.012546	4.73199	377.171	4.50584	0.636186	1.05207	0	0	-3.17882	NA	0.836264	0.065895	0.0787969	-2.59741	NA	0.292237	0.259305	0.887308	0.431317	NA	0	0	#DIV/0!	NA	NA	0	0	#DIV/0!	NA	NA	4.73199
MSTRG.10401.3	1.27301	0.316363	0.248517	-1.96712	0.999915	0	0	#DIV/0!	NA	NA	0.818056	0.287003	0.350835	-1.52605	0.887971	0.760456	2.09825	2.7592	1.40391	0.980788	0.713656	0.177071	4.03033	2.17312	0.628773	0.713656	0.369817	0.518201	-1.04121	0.950632	2.09825
MSTRG.1041.2	0	0	#DIV/0!	NA	NA	0	0	#DIV/0!	NA	NA	0	0	#DIV/0!	NA	NA	0	0	NA	NA	NA	0	0	#DIV/0!	NA	NA	0	7.26869	#DIV/0!	5.47779	0.513828	7.26869
MSTRG.10416.3	0	0	#DIV/0!	NA	NA	3.32232	0	0	-7.30142	0.185948	0.217791	2.23376	10.2565	3.17607	NA	0	3.59085	NA	20.0535	NA	0.834372	0	#DIV/0!	5.57005	0.324622	0.834372	2.3745	2.84585	1.35962	0.934915	3.59085
MSTRG.10424.5	1.60838	2.14129	1.33133	0.478055	0.999915	2.81098	6.97735	2.48218	1.19378	0.139378	6.34347	4.97763	0.784686	-0.485438	0.619852	5.77925	4.71962	0.816648	-0.313696	0.983827	4.78269	7.21053	0.663293	-0.425651	0.345557	4.78269	3.86284	0.80767	-0.43775	0.915807	7.21053
MSTRG.10433.1	0.300652	0.0702547	0.233675	-1.45811	NA	2.0377	4.04465	1.98491	0.964463	0.121738	2.75765	5.33249	1.93371	0.801051	0.196266	2.3227	2.67725	1.15264	0.293158	0.908091	0.329538	5.31285	0.0620266	-3.76246	0.0045985	0.329538	1.90189	5.7714	2.41721	0.28858	5.33249
MSTRG.10437.2	10.3445	8.78782	0.849518	-0.202756	0.999915	8.60079	22.5817	2.62554	1.26993	0.654236	7.38917	14.7504	1.99622	0.850558	0.910272	11.4782	14.0013	1.21982	0.290741	0.992139	5.82162	41.6324	0.139834	-2.69774	0.417589	5.82162	6.73184	1.15635	0.0840095	NA	41.6324
MSTRG.10474.2	2.99924	0.318283	0.106121	-2.97089	0.999915	2.5725	4.61949	1.79572	0.786787	0.940094	3.67674	5.81414	1.58133	0.490934	0.972004	0	6.93946	NA	5.85947	0.527434	0.791585	1.53222	0.516625	-0.684503	0.889136	0.791585	2.89305	3.65475	1.65957	NA	6.93946
MSTRG.10480.4	0	0	#DIV/0!	NA	NA	0	0.194671	#DIV/0!	2.90199	NA	0	0	#DIV/0!	NA	NA	8.52384	0	0	-6.77002	0.440808	0	0.0406313	0	-0.428563	NA	0	0.0266303	#DIV/0!	0.384945	NA	8.52384
MSTRG.10549.4	7.14203	6.19597	0.867536	-0.0569205	0.999915	18.2103	12.7294	0.699021	-0.601544	0.891288	20.2391	9.63783	0.476198	-1.22119	0.759476	17.0753	12.5707	0.736194	-0.442261	0.444517	11.3543	9.83439	1.15455	0.321271	0.957278	11.3543	14.4748	1.27484	0.240936	0.988248	20.2391
MSTRG.10588.3	0	0	#DIV/0!	NA	NA	0	0	#DIV/0!	NA	NA	0	0	#DIV/0!	NA	NA	0	0	NA	NA	NA	4.50815	0	#DIV/0!	6.31311	0.252257	4.50815	0	0	-6.28944	0.429269	4.50815
MSTRG.10688.5	2.37067	0	0	-5.97761	0.703707	0.0976903	0.313929	3.21351	1.54346	NA	0.041972	0.051221	1.22036	-0.456152	NA	0.0265457	0.398847	15.0249	2.4354	NA	0.649683	3.28314	0.197885	-2.06943	0.219417	0.649683	0.937231	1.4426	0.275993	0.991521	3.28314
MSTRG.10779.2	0	0.730024	#DIV/0!	2.97125	NA	2.32517	2.07657	0.893084	-0.121304	0.98574	3.03339	2.19981	0.725199	-0.620985	0.918424	1.0028	3.10476	3.0961	1.53144	0.954684	2.39724	2.99792	0.799634	-0.110363	0.944273	2.39724	3.33191	1.3899	0.304133	0.950456	3.33191
MSTRG.10833.2	3.46501	0.542322	0.156514	-2.37058	0.412582	0	1.78165	#DIV/0!	6.15606	0.26175	0.193952	4.07098	20.9896	4.09831	0.375168	7.28307	1.63141	0.224	-2.2135	0.505286	4.6141	3.05343	1.51112	0.685157	0.816463	4.6141	4.98435	1.08024	0.0241224	0.998414	7.28307
MSTRG.10973.4	0	0	#DIV/0!	NA	NA	0.749749	0	0	-4.19331	0.528776	0	0	#DIV/0!	NA	NA	6.68696	0	0	-7.66668	0.291306	0	8.67525	0	-7.17988	0.149289	0	0	#DIV/0!	NA	NA	8.67525
MSTRG.11046.2	0	7.43748	#DIV/0!	6.8211	NA	39.7405	81.0728	2.04006	0.877687	0.908699	25.5895	24.8336	0.970458	-0.202881	0.987432	0	35.5254	NA	9.13942	0.174417	0	27.3068	0	-7.95476	2.22624e-07	0	37.2385	#DIV/0!	21.7446	NA	81.0728
MSTRG.11046.3	4.47655	7.08338	1.58233	0.730482	0.999915	37.694	48.3575	1.2829	0.268516	0.97532	29.5627	69.6019	2.35438	1.0744	0.89009	65.3059	87.5028	1.33989	0.450911	0.988744	80.6733	114.977	0.701645	-0.330971	0.929415	80.6733	111.811	1.38597	0.361654	0.657443	114.977
MSTRG.11102.2	0	0	#DIV/0!	NA	NA	0	1.63341	#DIV/0!	4.65848	0.470103	0	0	#DIV/0!	NA	NA	3.32274	0	0	-5.63257	0.551827	0	0	#DIV/0!	NA	NA	0	0	#DIV/0!	NA	NA	3.32274
MSTRG.11104.2	1.94365	1.75189	0.901342	-0.0512055	0.999915	5.06988	2.71761	0.536029	-0.948018	0.196364	6.5765	4.43153	0.673844	-0.650205	0.7647	1.13344	3.92498	3.46289	1.74823	0.318527	2.05941	2.295	0.897347	-0.0310126	0.983289	2.05941	2.68638	1.30444	0.24052	0.970805	6.5765
MSTRG.11104.3	0	0.244276	#DIV/0!	3.4572	NA	0.934123	0.443269	0.47453	-1.03749	0.847869	0.407471	0	0	-4.2695	NA	2.58372	0.269911	0.104466	-3.29764	0.280701	2.49173	0.573818	4.34237	2.27463	0.645126	2.49173	2.33319	0.936376	-0.223602	0.991122	2.58372
MSTRG.1111.2	0.308022	0	0	-2.03984	NA	0	0	#DIV/0!	NA	NA	0	0.41614	#DIV/0!	2.0001	NA	0.558674	0	0	-3.09685	NA	0	0	#DIV/0!	NA	NA	0	1.06298	#DIV/0!	2.86349	NA	1.06298
MSTRG.11112.4	0	0	#DIV/0!	NA	NA	1.92069	0.105862	0.0551167	-3.00672	0.487436	0.211895	1.56405	7.38125	1.73328	NA	0.235127	3.91185	16.6372	3.17932	0.728034	0.171169	0	#DIV/0!	2.46029	NA	0.171169	0.0131113	0.0765986	-1.50977	NA	3.91185
MSTRG.11116.1	0.328038	0.147685	0.450206	-0.448835	NA	1.72244	1.96915	1.14323	0.158761	0.905865	1.12219	3.29845	2.9393	1.37735	0.447705	2.24173	1.41221	0.629963	-0.646255	0.686078	0.830337	1.29605	0.640666	-0.387674	0.873443	0.830337	0.725603	0.873865	-0.27442	0.987808	3.29845
MSTRG.11134.2	0	0	#DIV/0!	NA	NA	0	0.90186	#DIV/0!	3.55479	NA	0	0	#DIV/0!	NA	NA	1.5388	0	0	-4.31074	NA	0	0	#DIV/0!	NA	NA	0	0	#DIV/0!	NA	NA	1.5388
MSTRG.11135.2	0	0	#DIV/0!	NA	NA	0	0	#DIV/0!	NA	NA	2.01443	0	0	-4.44144	NA	0	0	NA	NA	NA	0	0	#DIV/0!	NA	NA	0	0	#DIV/0!	NA	NA	2.01443
MSTRG.11138.4	6.80647	2.58213	0.379364	-1.29254	0.999915	7.39235	16.5343	2.23667	1.05907	0.869443	7.89146	8.41396	1.06621	-0.0243733	0.998928	6.17251	4.25947	0.690071	-0.627349	NA	2.71221	10.1208	0.267985	-1.65514	0.471921	2.71221	0.31823	0.117332	-2.96957	0.380961	16.5343
MSTRG.11156.1	0	1.80331	#DIV/0!	4.1068	NA	0	3.34672	#DIV/0!	5.09193	0.41873	0	0	#DIV/0!	NA	NA	0	0	NA	NA	NA	0	0	#DIV/0!	NA	NA	0	0	#DIV/0!	NA	NA	3.34672
MSTRG.11209.1	1.8536	0.891548	0.480982	-0.868321	0.821629	4.8236	1.52126	0.315377	-1.60308	0.351567	3.28446	2.22338	0.676938	-0.737976	0.440536	2.69877	3.07713	1.14019	0.181485	0.971283	1.77163	1.46984	1.20532	0.375916	0.753304	1.77163	1.45872	0.823375	-0.305542	0.922754	4.8236
MSTRG.11268.2	0	0	#DIV/0!	NA	NA	0	0.773323	#DIV/0!	3.33633	NA	0	0	#DIV/0!	NA	NA	4.35425	0	0	-5.57865	0.557745	0	0	#DIV/0!	NA	NA	0	0	#DIV/0!	NA	NA	4.35425
MSTRG.11282.2	7.01566	6.81739	0.971739	0.0368455	0.999915	16.5935	13.027	0.785065	-0.401962	0.735564	11.5376	2.45076	0.212415	-2.35008	0.564413	5.98584	13.6016	2.27229	1.2008	0.867178	9.79446	11.3042	0.866444	-0.048024	0.960564	9.79446	6.16183	0.629113	-0.781439	0.66754	16.5935
MSTRG.11377.6	0	0	#DIV/0!	NA	NA	0	0	#DIV/0!	NA	NA	0	2.21189	#DIV/0!	6.10529	0.330247	0	0	NA	NA	NA	0	0.0901267	0	-1.57658	NA	0	0.591485	#DIV/0!	3.91454	NA	2.21189
MSTRG.11377.7	0	0	#DIV/0!	NA	NA	0	2.47644	#DIV/0!	5.42404	0.379741	0	1.0496	#DIV/0!	3.58581	NA	0	0	NA	NA	NA	0	0	#DIV/0!	NA	NA	0	0	#DIV/0!	NA	NA	2.47644
MSTRG.11384.3	0	0.477583	#DIV/0!	2.53123	NA	1.18376	0	0	-3.58819	0.606726	0	3.47937	#DIV/0!	4.82875	NA	0	0	NA	NA	NA	0	3.09709	0	-4.34991	0.458651	0	0.664209	#DIV/0!	2.56549	NA	3.47937
MSTRG.11393.4	0	0.105679	#DIV/0!	2.12037	NA	4.10254	0.631273	0.153874	-2.78134	0.610547	2.6512	0	0	-6.64863	0.228008	0.523269	2.6322	5.03029	2.33894	0.882775	0.370289	1.06998	0.346071	-1.17523	0.876214	0.370289	3.11159	8.40314	2.71825	0.365948	4.10254
MSTRG.11393.6	0	0	#DIV/0!	NA	NA	0	1.95096	#DIV/0!	6.37863	0.280678	3.18636	0	0	-7.04691	0.243535	3.14471	0	0	-7.08776	0.345405	0	0	#DIV/0!	NA	NA	0	0	#DIV/0!	NA	NA	3.18636
MSTRG.11429.3	0	0	#DIV/0!	NA	NA	0	0	#DIV/0!	NA	NA	0	0	#DIV/0!	NA	NA	0	1.35231	NA	3.81307	NA	0	0	#DIV/0!	NA	NA	0	0	#DIV/0!	NA	NA	1.35231
MSTRG.11475.2	0	0	#DIV/0!	NA	NA	0.0393093	0	0	-0.510838	NA	0	0	#DIV/0!	NA	NA	1.29888	0	0	-4.56096	NA	1.21979	0	#DIV/0!	4.28789	0.46867	1.21979	1.32748	1.08828	-0.0605436	0.998431	1.32748
MSTRG.11492.2	0	0	#DIV/0!	NA	NA	2.15035	0	0	-4.30212	0.514252	0	0	#DIV/0!	NA	NA	0	0	NA	NA	NA	0	0	#DIV/0!	NA	NA	0	0	#DIV/0!	NA	NA	2.15035
MSTRG.11542.3	3.07211	0.62456	0.2033	-2.17988	0.999915	1.63015	0	0	-5.04885	0.383688	0	2.77084	#DIV/0!	5.5965	0.356324	5.70541	0.835772	0.146488	-2.66737	0.571965	0.530758	0	#DIV/0!	3.7743	NA	0.530758	0	0	-3.75053	NA	5.70541
MSTRG.11550.2	6.39805	3.48954	0.545406	-0.717323	0.999915	3.21718	3.02739	0.941009	-0.0740375	0.985186	9.35066	4.89043	0.523003	-1.09144	0.500102	4.16137	4.46274	1.07242	0.09941	0.995802	2.22231	3.70795	0.599338	-0.530092	0.446333	2.22231	2.07388	0.933209	-0.193489	0.948897	9.35066
MSTRG.11550.3	0.153032	1.05415	6.88844	2.1669	0.812984	1.59616	0.383901	0.240515	-1.40081	0.577989	1.65288	1.73017	1.04676	-0.181406	0.978654	3.06758	0.372554	0.121449	-2.67343	0.474393	0.101292	0.118184	0.857073	-0.0781969	NA	0.101292	1.15415	11.3942	2.8791	NA	3.06758
MSTRG.1156.5	0.152928	0.197533	1.29167	0.175866	NA	0.113366	0.0562883	0.496519	-0.52294	NA	0	0	#DIV/0!	NA	NA	0	0.060089	NA	0.829435	NA	6.05128	0	#DIV/0!	6.55595	0.230746	6.05128	0	0	-6.52519	0.403997	6.05128
MSTRG.11658.3	0	0	#DIV/0!	NA	NA	0.041222	4.84235	117.47	6.1455	NA	0	0.0564743	#DIV/0!	1.31154	NA	0.0411097	0	0	-1.89234	NA	0	0.111552	0	-2.021	NA	0	0.016766	#DIV/0!	0.384945	NA	4.84235
MSTRG.11682.1	0	0	#DIV/0!	NA	NA	0	2.02643	#DIV/0!	4.28394	0.519052	0	0	#DIV/0!	NA	NA	0	0	NA	NA	NA	0	0	#DIV/0!	NA	NA	0	2.31617	#DIV/0!	3.61395	NA	2.31617
MSTRG.1169.3	0	0	#DIV/0!	NA	NA	0	0	#DIV/0!	NA	NA	0	0	#DIV/0!	NA	NA	0	3.88972	NA	5.56982	0.557745	0	0	#DIV/0!	NA	NA	0	0	#DIV/0!	NA	NA	3.88972
MSTRG.11766.2	0	0	#DIV/0!	NA	NA	0	0	#DIV/0!	NA	NA	3.97707	0	0	-5.28395	NA	0	0	NA	NA	NA	0	0	#DIV/0!	NA	NA	0	0	#DIV/0!	NA	NA	3.97707
MSTRG.11766.4	0	0	#DIV/0!	NA	NA	0	0	#DIV/0!	NA	NA	0	0	#DIV/0!	NA	NA	2.21845	0	0	-5.87795	0.526196	0	0	#DIV/0!	NA	NA	0	0	#DIV/0!	NA	NA	2.21845
MSTRG.1177.2	0	0	#DIV/0!	NA	NA	0	0	#DIV/0!	NA	NA	1.65732	0	0	-4.2695	NA	0	0	NA	NA	NA	0	0	#DIV/0!	NA	NA	0	0	#DIV/0!	NA	NA	1.65732
MSTRG.11770.2	0.814401	0.473074	0.580885	-0.62998	0.999915	4.11636	2.05234	0.498582	-1.00581	0.278172	4.72036	1.35854	0.287805	-1.87395	0.399613	1.97883	3.04892	1.54077	0.503538	0.844139	2.34353	1.52635	1.53539	0.776456	0.83195	2.34353	2.09432	0.893658	-0.278504	0.973819	4.72036
MSTRG.11818.2	0	2.02238	#DIV/0!	5.56922	0.00942915	2.24314	0	0	-5.44798	0.375937	1.54703	0	0	-5.38857	0.356813	7.70832	2.20892	0.286563	-1.78054	0.584086	1.14083	0	#DIV/0!	4.69674	0.420397	1.14083	0	0	-4.66608	NA	7.70832
MSTRG.11835.4	1.16618	0.877648	0.752585	-0.318937	0.999915	2.03155	0	0	-5.77426	0.341872	1.79131	1.69298	0.945105	-0.307193	0.877422	0.854124	0.162997	0.190836	-1.78987	NA	3.1873	0.0744737	42.7977	4.75151	0.000807685	3.1873	1.14008	0.357693	-1.55262	0.542147	3.1873
MSTRG.11840.2	2.5274	4.63275	1.83301	0.891993	0.999915	0.728683	1.26225	1.73223	0.754941	0.91985	2.79023	1.01346	0.363218	-1.63555	0.877344	2.28721	0.919653	0.402085	-1.26992	0.97372	2.24916	1.12355	2.00183	1.12214	0.883014	2.24916	0.561208	0.249519	-1.67397	NA	4.63275
MSTRG.11850.1	15.0528	8.87791	0.589785	-0.707779	0.97186	0.244392	0.465172	1.90339	1.02416	0.874203	0.2405	0.374317	1.55642	0.0574967	NA	1.06736	0.964179	0.903329	-0.0979879	0.996294	1.03158	0.374612	2.75373	1.42606	0.427915	1.03158	0.547112	0.530363	-0.845326	0.866314	15.0528
MSTRG.11877.2	0	0	#DIV/0!	NA	NA	0.515648	5.20768	10.0993	3.19793	0.644005	1.0966	4.27462	3.89809	1.77538	0.816142	4.91565	0	0	-6.72449	0.430315	0	0	#DIV/0!	NA	NA	0	0	#DIV/0!	NA	NA	5.20768
MSTRG.11877.3	0	0	#DIV/0!	NA	NA	0	0	#DIV/0!	NA	NA	0	0	#DIV/0!	NA	NA	6.86564	0	0	-6.98585	0.419959	0	0	#DIV/0!	NA	NA	0	0	#DIV/0!	NA	NA	6.86564
MSTRG.11877.4	0	0	#DIV/0!	NA	NA	0	0	#DIV/0!	NA	NA	0	0	#DIV/0!	NA	NA	5.33725	0	0	-6.9648	0.421698	0	0	#DIV/0!	NA	NA	0	0	#DIV/0!	NA	NA	5.33725
MSTRG.11905.4	0	0.319131	#DIV/0!	2.10482	NA	1.86679	0	0	-4.02975	0.222592	0	0	#DIV/0!	NA	NA	0	0	NA	NA	NA	0	0	#DIV/0!	NA	NA	0	0.119335	#DIV/0!	0.384945	NA	1.86679
MSTRG.11916.2	0	1.67747	#DIV/0!	5.30071	0.499795	0	0	#DIV/0!	NA	NA	0	0	#DIV/0!	NA	NA	0	0	NA	NA	NA	0	0	#DIV/0!	NA	NA	0	0	#DIV/0!	NA	NA	1.67747
MSTRG.11953.3	3.66287	2.52458	0.689233	-0.391937	0.999915	3.18059	2.61919	0.823492	-0.358255	0.812186	2.03236	2.65901	1.30834	0.194838	0.913694	1.53154	4.05739	2.64922	1.29985	0.153505	0.728653	0.929482	0.783934	0.14314	0.957395	0.728653	1.50171	2.06093	0.581751	0.926181	4.05739
MSTRG.11964.4	3.22985	0	0	-5.1684	0.848121	0.155052	0	0	-0.510838	NA	0	0	#DIV/0!	NA	NA	0	0.220141	NA	1.48273	NA	0	0.116308	0	-0.428563	NA	0	0	#DIV/0!	NA	NA	3.22985
MSTRG.11969.2	12.4596	13.3461	1.07115	0.20947	0.999915	5.72873	17.2875	3.01768	1.52401	0.0434507	19.8233	19.5268	0.985041	-0.134139	0.959536	8.37219	6.5056	0.777049	-0.404425	0.984627	24.9599	25.8165	0.966818	0.066839	0.978892	24.9599	14.9771	0.600047	-0.828522	0.76855	25.8165
MSTRG.12085.1	2.14102	0.64266	0.300165	-1.46584	0.784997	1.78883	2.57247	1.43808	0.449915	0.878885	3.69362	3.93958	1.06659	-0.00952697	0.996701	4.43607	3.58407	0.807939	-0.322181	0.961595	2.23914	1.90748	1.17388	0.422341	0.75344	2.23914	1.94236	0.867457	-0.361847	0.964921	4.43607
MSTRG.12097.2	0.329955	0.145196	0.440049	-0.827972	NA	1.08952	1.05232	0.965857	0.0030864	0.999677	2.81206	1.74939	0.622102	-0.641382	0.826896	1.25424	0.81358	0.648665	-0.694745	NA	0.923839	0.792225	1.16613	0.540077	0.920452	0.923839	0.823361	0.891239	-0.221434	NA	2.81206
MSTRG.12206.2	0	0.795112	#DIV/0!	3.1195	NA	2.49901	1.31102	0.524615	-0.977043	0.893418	0.86954	1.56836	1.80366	0.587625	NA	2.9983	0.534768	0.178357	-2.25638	0.537085	0	1.10114	0	-2.77792	NA	0	0.116678	#DIV/0!	0.384945	NA	2.9983
MSTRG.1221.1	0	2.36704	#DIV/0!	6.41395	0.729804	0	0	#DIV/0!	NA	NA	0	0	#DIV/0!	NA	NA	0	1.78316	NA	6.21546	0.497008	0	2.79323	0	-6.03407	0.277646	0	0.608194	#DIV/0!	3.84507	NA	2.79323
MSTRG.12225.2	0	0	#DIV/0!	NA	NA	0	0	#DIV/0!	NA	NA	1.72571	0	0	-4.68256	NA	0	0	NA	NA	NA	0	0	#DIV/0!	NA	NA	0	0	#DIV/0!	NA	NA	1.72571
MSTRG.12255.2	0	0	#DIV/0!	NA	NA	2.87071	0	0	-5.70335	0.348933	1.13789	0	0	-4.71951	NA	0.880106	0	0	-4.44823	NA	0	0	#DIV/0!	NA	NA	0	0	#DIV/0!	NA	NA	2.87071
MSTRG.12256.4	0.202573	0.478651	2.36286	1.15078	NA	1.97344	1.55097	0.785922	-0.448682	0.925106	4.25965	5.79916	1.36142	0.247557	0.884188	0	3.5508	NA	5.09097	NA	0	0	#DIV/0!	NA	NA	0	0	#DIV/0!	NA	NA	5.79916
MSTRG.12287.2	0	0	#DIV/0!	NA	NA	3.27092	0.96419	0.294777	-1.85249	0.554764	0	0.306359	#DIV/0!	2.48492	NA	1.79253	0.954239	0.532343	-0.984977	0.985208	0	0.685544	0	-3.44145	NA	0	1.67083	#DIV/0!	4.6084	NA	3.27092
MSTRG.12333.3	0	0.504013	#DIV/0!	2.39448	NA	0	0	#DIV/0!	NA	NA	0	0.560892	#DIV/0!	2.30502	NA	1.18751	2.48462	2.09229	0.984254	0.988499	0	3.36819	0	-4.46019	0.0253692	0	0	#DIV/0!	NA	NA	3.36819
MSTRG.12369.6	0.321627	0.596829	1.85565	0.958063	NA	2.66161	1.92747	0.724174	-0.523811	0.843527	0.882643	2.96359	3.35764	1.71645	0.545351	0.368387	2.11422	5.73914	2.26991	NA	1.11506	2.43264	0.458374	-0.590164	0.774481	1.11506	0.441023	0.395515	-1.52434	NA	2.96359
MSTRG.12374.7	0	3.00363	#DIV/0!	6.04252	0.771116	0	0	#DIV/0!	NA	NA	0	0	#DIV/0!	NA	NA	0.009945	0	0	-1.09412	NA	0	2.88818	0	-5.38119	0.34334	0	0.044001	#DIV/0!	0.384945	NA	3.00363
MSTRG.12384.2	0	0.249307	#DIV/0!	1.48479	NA	0	0.662473	#DIV/0!	2.97898	NA	0	0	#DIV/0!	NA	NA	5.42294	0	0	-5.688	0.546019	0	0	#DIV/0!	NA	NA	0	1.0282	#DIV/0!	2.5214	NA	5.42294
MSTRG.12386.3	0	0	#DIV/0!	NA	NA	0	0	#DIV/0!	NA	NA	0	3.68448	#DIV/0!	5.27412	0.416165	0	0	NA	NA	NA	0	0.38967	0	-2.021	NA	0	0	#DIV/0!	NA	NA	3.68448
MSTRG.12389.5	0	0	#DIV/0!	NA	NA	1.37815	0	0	-5.21032	0.403703	0	0.0916503	#DIV/0!	1.41461	NA	0	0	NA	NA	NA	0	0	#DIV/0!	NA	NA	0	0	#DIV/0!	NA	NA	1.37815
MSTRG.12422.18	0	2.78321	#DIV/0!	4.94731	0.837425	0	2.60468	#DIV/0!	4.92153	0.438847	1.07462	0	0	-3.68835	NA	0	0	NA	NA	NA	0	0	#DIV/0!	NA	NA	0	0	#DIV/0!	NA	NA	2.78321
MSTRG.12438.2	1.80093	0	0	-5.14889	0.849715	0.669856	2.76592	4.12913	1.83744	0.553971	2.41308	1.47298	0.610415	-0.774708	0.901077	1.23405	0.998184	0.808872	-0.231516	0.99838	1.66187	0	#DIV/0!	5.1366	0.303843	1.66187	1.30405	0.784689	-0.442788	0.978659	2.76592
MSTRG.1245.3	1.65127	0.606584	0.367345	-1.24838	0.723885	4.67166	2.9638	0.634421	-0.751995	0.327473	4.45571	2.63772	0.591986	-0.878043	0.0588388	2.05896	1.60045	0.777311	-0.393337	0.840406	1.98756	2.09566	0.948413	0.0702479	0.93787	1.98756	1.84065	0.926088	-0.214765	0.934573	4.67166
MSTRG.12497.4	0	0	#DIV/0!	NA	NA	0	0	#DIV/0!	NA	NA	4.82829	0	0	-5.95199	0.345607	0	0	NA	NA	NA	0	0	#DIV/0!	NA	NA	0	0	#DIV/0!	NA	NA	4.82829
MSTRG.12552.3	13.8578	3.39812	0.245214	-1.75953	0.943266	2.39576	3.099	1.29354	0.250219	0.964837	4.39238	4.08989	0.931133	-0.259948	0.953789	3.23939	2.07479	0.640488	-0.541742	0.99024	3.96538	0.656639	6.0389	2.49893	0.144399	3.96538	0.189338	0.0477477	-3.7368	0.157993	13.8578
MSTRG.12590.6	15.8877	9.35545	0.588848	-0.738649	0.999915	6.07597	1.30618	0.214975	-2.24406	0.576277	5.23292	5.91549	1.13044	0.0504948	0.991397	5.5976	3.73752	0.6677	-0.633383	0.983799	5.30008	1.27493	4.15714	2.20645	0.528427	5.30008	5.83625	1.10116	0.037926	0.997633	15.8877
MSTRG.12649.1	1.41166	1.2918	0.915095	-0.0174026	0.999915	5.90878	2.54615	0.430909	-1.28707	1.57007e-06	6.02129	3.96204	0.658005	-0.745089	0.0700588	4.22508	3.7574	0.889309	-0.17306	0.943363	1.74338	0.206099	8.45894	2.98997	1.89776e-07	1.74338	0.493485	0.283062	-1.87747	0.365937	6.02129
MSTRG.12663.5	1.61879	0	0	-4.86562	0.877088	9.33608	0.697644	0.0747256	-3.58276	NA	0.457901	0.344038	0.751337	-0.555954	NA	6.44423	0	0	-6.96593	0.421698	0	0	#DIV/0!	NA	NA	0	0	#DIV/0!	NA	NA	9.33608
MSTRG.12704.2	0.358914	0	0	-3.69666	NA	0.204467	0.779412	3.81192	1.74255	0.494722	0	0.252266	#DIV/0!	2.62552	NA	13.9621	0	0	-22.9185	NA	0.680017	0.417792	1.62764	0.696367	0.632568	0.680017	0.433613	0.637649	-0.814681	0.816519	13.9621
MSTRG.12740.4	0.03158	0.642006	20.3295	3.29893	NA	5.27581	0.38829	0.0735981	-3.64647	0.352699	0.172135	0	0	-2.82263	NA	4.23339	0.0512247	0.0121002	-6.00719	0.0227377	0.952836	2.22801	0.427662	-0.937238	0.734425	0.952836	3.17089	3.32784	1.49152	0.534305	5.27581
MSTRG.12763.4	0	0	#DIV/0!	NA	NA	0.443788	1.82935	4.12211	1.89571	0.826783	0	0	#DIV/0!	NA	NA	0	1.09289	NA	4.62437	NA	0	2.43952	0	-4.9744	0.332246	0	0	#DIV/0!	NA	NA	2.43952
MSTRG.12775.4	4.41888	4.61372	1.04409	0.166107	0.999915	4.94476	2.51806	0.509238	-0.988905	0.322429	4.13805	3.5047	0.846944	-0.375431	0.636544	2.9897	2.91022	0.973414	-0.0457995	0.99838	2.06739	1.86069	1.11109	0.325599	0.832559	2.06739	1.57225	0.760499	-0.50266	0.847752	4.94476
MSTRG.12775.6	0	0.127415	#DIV/0!	1.98704	NA	0	0	#DIV/0!	NA	NA	0	0.202832	#DIV/0!	2.3333	NA	0.268576	1.37518	5.12026	2.15568	0.946166	0	0.003936	0	-0.428563	NA	0	0	#DIV/0!	NA	NA	1.37518
MSTRG.1282.10	0	0	#DIV/0!	NA	NA	0	8.50241	#DIV/0!	6.31006	0.287835	0	0	#DIV/0!	NA	NA	0	0	NA	NA	NA	0	0	#DIV/0!	NA	NA	0	0	#DIV/0!	NA	NA	8.50241
MSTRG.12821.4	0	0	#DIV/0!	NA	NA	0	1.53443	#DIV/0!	4.98347	0.0339653	4.76405	1.18853	0.249479	-2.13205	0.821009	3.47682	1.42806	0.410739	-1.25467	0.984852	0.380748	2.18164	0.174524	-1.58557	0.289996	0.380748	0.238145	0.625467	-0.976976	NA	4.76405
MSTRG.12839.1	16.4983	17.5853	1.06588	0.223471	0.999915	23.8181	19.7235	0.828091	-0.357302	0.606952	25.4167	21.6259	0.850853	-0.361145	0.499196	25.46	13.088	0.51406	-0.931211	0.315476	30.6466	16.8373	1.82016	1.00696	0.00907619	30.6466	22.297	0.727553	-0.554745	0.647978	30.6466
MSTRG.12840.2	0	1.78123	#DIV/0!	6.02399	0.0202301	0.143099	0.331612	2.31736	1.20134	0.843981	1.58702	0.070406	0.0443638	-4.15227	0.344434	0.129863	0	0	-2.67951	NA	1.4241	0	#DIV/0!	5.62469	0.318867	1.4241	0	0	-5.60101	0.503288	1.78123
MSTRG.12845.4	0.0923537	0.521077	5.64219	2.35786	NA	0.450568	4.35535	9.66637	3.16911	0.190528	0.129255	0.643102	4.97546	1.81346	NA	0.129097	2.80786	21.75	4.44836	0.476316	0	0.256782	0	-2.50074	NA	0	0.071085	#DIV/0!	0.905067	NA	4.35535
MSTRG.12852.2	0	0	#DIV/0!	NA	NA	1.14892	0.771314	0.671337	-0.503982	0.964205	0	5.277	#DIV/0!	6.26038	0.000266266	0	3.90471	NA	6.20753	0.49791	0	0.786774	0	-3.37469	NA	0	0	#DIV/0!	NA	NA	5.277
MSTRG.12881.4	1.52803	0	0	-6.02788	0.773727	1.90853	0	0	-6.17382	0.268738	1.50582	0	0	-6.22285	0.320292	0	1.91397	NA	6.36985	0.482258	0	0	#DIV/0!	NA	NA	0	0	#DIV/0!	NA	NA	1.91397
MSTRG.12883.1	10.0344	12.0269	1.19857	0.372336	0.992818	16.7827	10.6478	0.63445	-0.733853	0.664759	10.7392	18.8303	1.75341	0.64404	0.812416	8.19654	8.86756	1.08187	0.103734	0.999373	9.79593	31.1151	0.314829	-1.50282	0.137636	9.79593	15.8753	1.62061	0.573388	0.891731	31.1151
MSTRG.12923.5	0.472465	0	0	-2.59008	NA	1.53549	0	0	-3.71301	0.590364	2.14179	0	0	-4.61631	NA	1.30669	2.88981	2.21155	1.06552	0.987963	0	0	#DIV/0!	NA	NA	0	0.428788	#DIV/0!	1.59324	NA	2.88981
MSTRG.12924.3	0	0.829847	#DIV/0!	3.4572	NA	2.66684	0.937581	0.35157	-1.32159	0.497571	2.81651	0.338809	0.120294	-2.87219	0.628886	0.178429	2.44196	13.6859	2.95754	NA	0.103286	0	#DIV/0!	1.49499	NA	0.103286	0	0	-1.46836	NA	2.81651
MSTRG.12987.2	0	0	#DIV/0!	NA	NA	0.135896	0	0	-0.510838	NA	0	3.22091	#DIV/0!	4.41604	NA	0	0	NA	NA	NA	0	0	#DIV/0!	NA	NA	0	0	#DIV/0!	NA	NA	3.22091
MSTRG.13026.1	15.4916	27.7683	1.79247	0.915657	0.892379	5.83316	10.2493	1.75707	0.744089	0.573555	3.49293	12.7915	3.66211	1.70095	0.138032	19.4314	16.7302	0.860991	-0.187787	0.991035	7.51424	3.31179	2.26894	1.34242	0.196184	7.51424	7.30163	0.971706	-0.14077	0.977419	27.7683
MSTRG.13066.5	0	0	#DIV/0!	NA	NA	0	0	#DIV/0!	NA	NA	2.54696	1.18122	0.463778	-1.29506	0.909876	0	1.27506	NA	5.20702	0.602108	1.80087	1.40181	1.28468	0.481041	0.953159	1.80087	1.30818	0.726416	-0.574357	0.987808	2.54696
MSTRG.13087.4	0	0	#DIV/0!	NA	NA	0.710648	1.84951	2.60256	1.16761	0.737722	1.18022	1.13908	0.965141	-0.313869	NA	3.54079	2.63831	0.745118	-0.378013	0.983827	0.654825	0.544202	1.20328	0.51923	NA	0.654825	0.394476	0.602414	-0.911571	NA	3.54079
MSTRG.13096.2	0	0	#DIV/0!	NA	NA	0	0	#DIV/0!	NA	NA	0	5.42315	#DIV/0!	5.27412	0.416165	0	0	NA	NA	NA	0	0	#DIV/0!	NA	NA	0	0	#DIV/0!	NA	NA	5.42315
MSTRG.13100.5	0	0.255421	#DIV/0!	2.70637	NA	0.99903	0	0	-4.12607	0.536788	0.43312	1.12013	2.58619	1.1608	NA	0.80357	1.17854	1.46663	0.576428	0.991249	0.1934	0.370935	0.521384	-0.261422	NA	0.1934	0	0	-2.22443	NA	1.17854
MSTRG.13100.6	0	2.78029	#DIV/0!	4.62072	0.833039	0	0	#DIV/0!	NA	NA	0	0	#DIV/0!	NA	NA	0	0	NA	NA	NA	0	0	#DIV/0!	NA	NA	0	0	#DIV/0!	NA	NA	2.78029
MSTRG.1311.2	0	3.61027	#DIV/0!	5.10418	0.854346	0	0	#DIV/0!	NA	NA	0	0	#DIV/0!	NA	NA	0	0	NA	NA	NA	1.80148	0	#DIV/0!	4.04714	NA	1.80148	0	0	-4.01655	NA	3.61027
MSTRG.13128.3	0	1.50939	#DIV/0!	4.18344	NA	0	0	#DIV/0!	NA	NA	0	0	#DIV/0!	NA	NA	4.56968	0	0	-6.05752	0.509364	0	0	#DIV/0!	NA	NA	0	0	#DIV/0!	NA	NA	4.56968
MSTRG.13128.7	0.473734	0	0	-3.0034	NA	0	0	#DIV/0!	NA	NA	0	0	#DIV/0!	NA	NA	1.95679	0	0	-5.10239	NA	0	0	#DIV/0!	NA	NA	0	0	#DIV/0!	NA	NA	1.95679
MSTRG.13147.3	2.33377	0	0	-5.29603	0.836597	0	0.0271143	#DIV/0!	1.41272	NA	0	0	#DIV/0!	NA	NA	0	0	NA	NA	NA	0	0	#DIV/0!	NA	NA	0	0.724128	#DIV/0!	2.99129	NA	2.33377
MSTRG.13167.1	4.51644	3.00434	0.665201	-0.462165	0.999915	9.6178	11.4571	1.19124	0.169136	0.749262	10.2416	16.3598	1.59738	0.548644	0.403318	12.45	13.768	1.10586	0.130169	0.953133	4.37038	5.1158	0.85429	-0.0599868	0.955476	4.37038	6.7117	1.53572	0.548161	0.547577	16.3598
MSTRG.13167.3	0.0814643	2.41565	29.6529	4.06224	0.967887	0	0	#DIV/0!	NA	NA	0.432858	3.1936	7.37794	2.62735	0.664384	0	0	NA	NA	NA	0	0	#DIV/0!	NA	NA	0	0	#DIV/0!	NA	NA	3.1936
MSTRG.13172.2	0	0	#DIV/0!	NA	NA	0	0.304956	#DIV/0!	2.57247	NA	0	0.156158	#DIV/0!	1.41461	NA	0	5.80085	NA	6.37912	0.000176032	0	0	#DIV/0!	NA	NA	0	0	#DIV/0!	NA	NA	5.80085
MSTRG.13179.3	0	0	#DIV/0!	NA	NA	0	0	#DIV/0!	NA	NA	0	0	#DIV/0!	NA	NA	0	0	NA	NA	NA	0	1.95608	0	-3.42362	NA	0	0	#DIV/0!	NA	NA	1.95608
MSTRG.13195.2	0	0	#DIV/0!	NA	NA	0	0	#DIV/0!	NA	NA	0.931703	0	0	-3.12164	NA	0	0	NA	NA	NA	4.26513	0	#DIV/0!	5.18258	0.36649	4.26513	1.9961	0.468005	-1.21409	0.957905	4.26513
MSTRG.13218.4	0	0	#DIV/0!	NA	NA	0	0	#DIV/0!	NA	NA	0	0	#DIV/0!	NA	NA	0	2.84361	NA	5.62231	0.551911	0	0	#DIV/0!	NA	NA	0	0	#DIV/0!	NA	NA	2.84361
MSTRG.13262.2	0	0.528179	#DIV/0!	2.80007	NA	0.291011	0.0979563	0.336607	-0.772469	NA	0	0.0502643	#DIV/0!	0.505621	NA	0.370946	2.59402	6.99298	2.32844	NA	0	1.9009	0	-3.54819	NA	0	0.0934757	#DIV/0!	0.384945	NA	2.59402
MSTRG.13295.2	0	1.71464	#DIV/0!	3.98173	NA	0	0	#DIV/0!	NA	NA	1.85987	0	0	-4.46441	NA	0	0	NA	NA	NA	0	0	#DIV/0!	NA	NA	0	0	#DIV/0!	NA	NA	1.85987
MSTRG.13351.2	0	0	#DIV/0!	NA	NA	3.62925	1.27154	0.350358	-1.52253	0.830231	2.41612	2.40176	0.994058	-0.0504054	0.9981	0.419314	2.18454	5.2098	2.02988	0.954275	1.06862	0	#DIV/0!	4.28789	0.46867	1.06862	0.122103	0.114262	-2.85067	NA	3.62925
MSTRG.13353.2	1.22849	0	0	-4.4538	NA	4.69153	0	0	-6.0593	0.31323	0.0933573	3.15764	33.8232	4.42838	0.366115	0	2.05764	NA	5.1731	0.606496	0	0.138715	0	-0.428563	NA	0	5.13592	#DIV/0!	5.78245	0.39533	5.13592
MSTRG.13382.2	1.5351	3.07246	2.00147	0.91652	NA	0	4.50138	#DIV/0!	23.357	NA	3.32899	7.97937	2.39694	1.07474	0.926281	3.51003	2.75697	0.785456	-0.314932	NA	0	0	#DIV/0!	NA	NA	0	0	#DIV/0!	NA	NA	7.97937
MSTRG.13385.6	0	0	#DIV/0!	NA	NA	4.48029	0	0	-20.4091	NA	0	7.28677	#DIV/0!	20.8811	NA	0	0	NA	NA	NA	0	0	#DIV/0!	NA	NA	0	0	#DIV/0!	NA	NA	7.28677
MSTRG.13429.7	0	0.0913837	#DIV/0!	0.784593	NA	0	0	#DIV/0!	NA	NA	0	0.244559	#DIV/0!	1.47967	NA	0.266966	0	0	-2.47269	NA	0.741428	0.212449	3.48991	1.90485	NA	0.741428	4.95472	6.68268	2.57927	0.852415	4.95472
MSTRG.13430.5	0	0	#DIV/0!	NA	NA	0.230311	0.213606	0.927466	0.399998	NA	1.53684	0	0	-4.35503	NA	2.47417	0	0	-5.12665	NA	0	0	#DIV/0!	NA	NA	0	0	#DIV/0!	NA	NA	2.47417
MSTRG.13430.6	0	0	#DIV/0!	NA	NA	3.05296	0.749209	0.245404	-1.92319	0.825428	0.273441	7.51783	27.4935	4.84188	0.21811	2.17956	2.63311	1.20809	0.375114	0.994127	0	0	#DIV/0!	NA	NA	0	2.12345	#DIV/0!	3.79629	NA	7.51783
MSTRG.13433.2	0	0	#DIV/0!	NA	NA	0	2.51854	#DIV/0!	5.47854	0.37368	0	0	#DIV/0!	NA	NA	0	0	NA	NA	NA	0	0	#DIV/0!	NA	NA	0	0	#DIV/0!	NA	NA	2.51854
MSTRG.13496.3	0.670344	0	0	-5.52168	0.815544	0.231983	5.67204	24.4503	4.37384	NA	0.168676	0.194898	1.15546	0.199576	NA	0.0503607	0.211186	4.19348	1.80624	NA	0	0.397201	0	-4.04962	0.491285	0	0	#DIV/0!	NA	NA	5.67204
MSTRG.135.2	9.40802	11.3144	1.20264	0.390697	0.999915	14.66	24.8067	1.69214	0.714181	0.565332	14.4376	20.3597	1.41019	0.367901	0.78583	18.0668	19.2568	1.06587	0.0752113	0.995881	8.91371	32.4811	0.274427	-1.69948	8.87367e-11	8.91371	22.7236	2.54929	1.23907	0.00143277	32.4811
MSTRG.13500.3	0	0	#DIV/0!	NA	NA	0.411824	0	0	-2.46041	NA	0	0	#DIV/0!	NA	NA	2.2329	0	0	-5.07621	NA	0	0	#DIV/0!	NA	NA	0	0	#DIV/0!	NA	NA	2.2329
MSTRG.13502.2	0	0.811934	#DIV/0!	3.72379	NA	0	2.05519	#DIV/0!	5.14393	0.412717	1.74285	1.09768	0.629819	-0.86213	0.94625	0	0.919784	NA	3.81307	NA	2.20534	1.1818	1.86609	1.11661	0.883112	2.20534	0	0	-4.90639	NA	2.20534
MSTRG.13503.2	1.76949	1.13748	0.64283	-0.416815	0.999915	1.57873	0.531816	0.336864	-1.5152	0.66262	0.378903	2.00322	5.28688	2.34637	0.79592	0.377419	0.747012	1.97926	0.892439	0.987469	2.93292	2.68913	1.09066	0.236734	0.945106	2.93292	2.75726	0.940108	-0.198778	0.990918	2.93292
MSTRG.13546.2	0	0	#DIV/0!	NA	NA	0	0.039871	#DIV/0!	1.41272	NA	0	5.70364	#DIV/0!	6.11662	0.329188	0	0	NA	NA	NA	0	0	#DIV/0!	NA	NA	0	0	#DIV/0!	NA	NA	5.70364
MSTRG.13546.3	0	0	#DIV/0!	NA	NA	0	6.50621	#DIV/0!	6.69413	0.250174	0	0	#DIV/0!	NA	NA	0	0	NA	NA	NA	0	0	#DIV/0!	NA	NA	0	4.7865	#DIV/0!	5.41039	0.521855	6.50621
MSTRG.13546.5	0.0600963	0	0	-1.72926	NA	0.842109	0.284983	0.338416	-1.05005	0.893824	5.07229	0.173961	0.0342963	-4.71563	0.27548	3.42497	2.37827	0.694392	-0.619608	0.992532	0	0.143704	0	-1.57658	NA	0	0.372686	#DIV/0!	3.05111	NA	5.07229
MSTRG.13553.2	0.198926	0.249475	1.25411	0.0328348	NA	0	0	#DIV/0!	NA	NA	0	2.90555	#DIV/0!	4.63523	NA	1.7972	0	0	-4.51144	NA	0	0	#DIV/0!	NA	NA	0	1.0803	#DIV/0!	3.05914	NA	2.90555
MSTRG.13557.2	0	0	#DIV/0!	NA	NA	0.028512	0	0	-0.510838	NA	0	3.57671	#DIV/0!	5.00108	0.447705	0	0	NA	NA	NA	0	0	#DIV/0!	NA	NA	0	0	#DIV/0!	NA	NA	3.57671
MSTRG.13562.2	0	1.06223	#DIV/0!	3.90773	NA	1.19618	0.946294	0.791097	-0.490819	0.965148	2.08022	4.43023	2.12969	0.864025	0.799194	0.503245	3.64603	7.24504	2.51176	0.840017	1.1607	0	#DIV/0!	3.82584	NA	1.1607	3.33585	2.87399	1.47566	0.899301	4.43023
MSTRG.1358.6	0	0	#DIV/0!	NA	NA	5.4427	0	0	-5.51075	0.368722	0	0	#DIV/0!	NA	NA	0	0.101643	NA	0.829435	NA	0	0	#DIV/0!	NA	NA	0	0	#DIV/0!	NA	NA	5.4427
MSTRG.13614.2	0	0	#DIV/0!	NA	NA	0	0	#DIV/0!	NA	NA	0	8.8715	#DIV/0!	6.27417	0.315528	9.06208	0	0	-6.82155	0.435361	4.5167	5.63539	0.801488	-0.213297	0.977049	4.5167	0	0	-5.60101	0.503288	9.06208
MSTRG.13656.2	0	0	#DIV/0!	NA	NA	0	0	#DIV/0!	NA	NA	0	0	#DIV/0!	NA	NA	0	0.290804	NA	1.90411	NA	0	2.8258	0	-4.04755	0.497587	0	0	#DIV/0!	NA	NA	2.8258
MSTRG.13676.2	0	0	#DIV/0!	NA	NA	0	0	#DIV/0!	NA	NA	0	0	#DIV/0!	NA	NA	0	0	NA	NA	NA	0	0	#DIV/0!	NA	NA	0	1.85244	#DIV/0!	3.61395	NA	1.85244
MSTRG.13692.3	0	0	#DIV/0!	NA	NA	2.78415	0	0	-4.79024	0.452766	0	0	#DIV/0!	NA	NA	0	0	NA	NA	NA	0	0	#DIV/0!	NA	NA	0	0	#DIV/0!	NA	NA	2.78415
MSTRG.13703.6	0	0	#DIV/0!	NA	NA	0.358385	1.93966	5.41222	2.28997	0.776026	1.40231	0	0	-5.32669	NA	0	0	NA	NA	NA	0	0.438653	0	-2.88589	NA	0	0	#DIV/0!	NA	NA	1.93966
MSTRG.13796.2	2.34529	0	0	-4.99868	0.866634	0	8.64874	#DIV/0!	6.89117	0.231473	0	4.1127	#DIV/0!	5.22349	0.422398	0	0	NA	NA	NA	0	0	#DIV/0!	NA	NA	0	0	#DIV/0!	NA	NA	8.64874
MSTRG.13812.3	0.579609	0	0	-3.14993	NA	0.0580043	0.573139	9.88097	2.23721	NA	1.95502	0.339265	0.173535	-2.33491	0.801113	0.758511	1.30707	1.72321	0.617788	NA	0.874845	0	#DIV/0!	3.82584	NA	0.874845	0.446842	0.510767	-0.885172	NA	1.95502
MSTRG.13829.6	0	0.170468	#DIV/0!	1.58493	NA	0	0	#DIV/0!	NA	NA	0	5.73614	#DIV/0!	5.75753	0.363558	4.03218	0.188031	0.0466326	-4.18851	0.742801	0	0	#DIV/0!	NA	NA	0	0	#DIV/0!	NA	NA	5.73614
MSTRG.13830.2	0	0	#DIV/0!	NA	NA	0	0	#DIV/0!	NA	NA	0	3.03958	#DIV/0!	5.80848	0.358926	0	0	NA	NA	NA	0	0	#DIV/0!	NA	NA	0	3.20807	#DIV/0!	5.60383	0.502482	3.20807
MSTRG.13840.3	0	0	#DIV/0!	NA	NA	0.727028	1.18262	1.62665	0.70336	0.947562	0.831695	0	0	-3.90913	NA	0	1.53084	NA	4.50857	NA	0.096291	0	#DIV/0!	1.49499	NA	0.096291	0.594025	6.16906	1.55963	NA	1.53084
MSTRG.13886.2	0	2.01276	#DIV/0!	5.50044	0.819231	0.0415083	0.027165	0.654447	-1.02894	NA	0	0.0498087	#DIV/0!	0.505621	NA	0	0.00977367	NA	0.829435	NA	0	0	#DIV/0!	NA	NA	0	0.0171927	#DIV/0!	0.384945	NA	2.01276
MSTRG.13975.4	0.225852	0.287857	1.27454	0.473476	0.999915	2.72306	3.0022	1.10251	0.0330619	0.995226	2.9501	2.8962	0.98173	-0.176313	0.982342	3.95895	2.20671	0.557397	-0.898638	NA	0.490324	0.305097	1.60711	0.835418	0.891334	0.490324	1.20804	2.46376	1.14242	0.945839	3.95895
MSTRG.14036.6	0	0	#DIV/0!	NA	NA	0	0	#DIV/0!	NA	NA	0	3.64097	#DIV/0!	5.34794	0.40766	0	0	NA	NA	NA	0	0	#DIV/0!	NA	NA	0	0	#DIV/0!	NA	NA	3.64097
MSTRG.14070.9	0	0	#DIV/0!	NA	NA	0.124258	1.24932	10.0542	2.48368	0.208001	0.134915	1.82682	13.5406	3.24041	NA	2.30051	5.10797	2.22037	1.15411	0.586557	0	1.33386	0	-3.4997	NA	0	0.19845	#DIV/0!	1.2348	NA	5.10797
MSTRG.14083.2	0	0	#DIV/0!	NA	NA	4.91937	0	0	-6.06382	0.312651	0	0	#DIV/0!	NA	NA	0	0	NA	NA	NA	0	0	#DIV/0!	NA	NA	0	0	#DIV/0!	NA	NA	4.91937
MSTRG.14090.1	3.07992	3.77331	1.22513	0.426197	0.999915	6.3066	14.4369	2.28917	1.14305	0.512651	7.50554	16.2219	2.16133	1.00645	0.78079	9.16206	12.9226	1.41044	0.471668	0.91814	4.22972	18.0273	0.234629	-1.93115	0.401974	4.22972	14.147	3.34467	1.64225	0.696722	18.0273
MSTRG.14090.2	4.45207	2.07054	0.465074	-1.03676	0.999915	6.44275	7.36133	1.14258	0.11435	0.989999	5.88915	6.01715	1.02173	-0.144061	0.985986	12.2208	6.56546	0.537235	-0.849825	0.806365	6.96633	0	#DIV/0!	7.64523	0.000350371	6.96633	3.60832	0.517965	-1.07396	0.881634	12.2208
MSTRG.14118.7	1.05759	2.39711	2.26659	1.22919	0.999915	2.20077	0.941377	0.42775	-1.25392	0.316151	1.96006	2.21364	1.12938	-0.00301731	0.999836	7.3622	0.346137	0.0470154	-4.60397	0.044959	0.311785	0.892945	0.349165	-0.791167	0.891885	0.311785	0.701499	2.24995	0.452871	NA	7.3622
MSTRG.1414.4	0	2.7927	#DIV/0!	6.7987	0.679014	0	0.57818	#DIV/0!	4.78292	0.421985	0	3.70637	#DIV/0!	6.77097	NA	0.2057	0	0	-3.42021	NA	0.466779	0	#DIV/0!	4.28789	0.46867	0.466779	0.27901	0.597734	-0.764441	NA	3.70637
MSTRG.14140.5	1.03682	2.65451	2.56024	1.51927	0.999915	1.61063	0.454377	0.282112	-1.80897	0.72939	1.64271	2.63523	1.60419	0.557159	0.932122	6.77894	0.404421	0.0596584	-3.62544	0.0879485	1.51458	3.18577	0.475419	-0.875402	0.893008	1.51458	1.7843	1.17809	0.0893382	0.997684	6.77894
MSTRG.14175.2	0	0	#DIV/0!	NA	NA	5.2922	0	0	-5.76868	0.327879	1.31597	9.11735	6.92825	2.76832	0.327733	4.42492	0	0	-5.96535	0.516718	2.5191	1.97061	1.27833	0.494345	0.942573	2.5191	3.23098	1.2826	0.285671	0.991311	9.11735
MSTRG.14198.1	2.29478	2.85334	1.24341	0.343053	0.999915	5.97638	6.47022	1.08263	0.0081689	0.995197	4.70558	7.47992	1.58959	0.545605	0.474444	5.29284	5.2523	0.992339	-0.0226092	0.999696	2.05716	10.611	0.193871	-2.18284	0.145881	2.05716	7.36115	3.5783	1.69609	0.444186	10.611
MSTRG.14199.5	0.138365	0	0	-2.03984	NA	1.58294	0	0	-5.07856	0.418742	0	1.13838	#DIV/0!	4.4691	NA	0.000690667	1.022	1479.73	3.86761	NA	0	0	#DIV/0!	NA	NA	0	0	#DIV/0!	NA	NA	1.58294
MSTRG.14220.2	0	0	#DIV/0!	NA	NA	3.67398	2.85401	0.776816	-0.472438	0.947882	0	3.60273	#DIV/0!	5.58988	0.381032	1.8492	0.0719113	0.0388878	-4.29819	0.193103	0	1.68038	0	-4.15588	0.482956	0	3.87574	#DIV/0!	5.34321	0.529962	3.87574
MSTRG.14282.2	0	0	#DIV/0!	NA	NA	0	0	#DIV/0!	NA	NA	0	1.84502	#DIV/0!	3.75973	NA	0	0	NA	NA	NA	0	0	#DIV/0!	NA	NA	0	0	#DIV/0!	NA	NA	1.84502
MSTRG.1434.4	0	0	#DIV/0!	NA	NA	0	0	#DIV/0!	NA	NA	0	0	#DIV/0!	NA	NA	0	5.80597	NA	5.92627	0.521016	0	0	#DIV/0!	NA	NA	0	0	#DIV/0!	NA	NA	5.80597
MSTRG.14447.4	0	0.536182	#DIV/0!	3.19118	NA	0	0.997071	#DIV/0!	4.14386	0.536788	0	0	#DIV/0!	NA	NA	2.09906	0	0	-5.26033	NA	0	2.75994	0	-4.7807	0.378353	0	3.249	#DIV/0!	4.96711	0.508253	3.249
MSTRG.14453.4	0	0	#DIV/0!	NA	NA	0	0	#DIV/0!	NA	NA	0	0	#DIV/0!	NA	NA	3.10438	0	0	-5.94289	0.519035	0	0.480747	0	-2.43816	NA	0	0	#DIV/0!	NA	NA	3.10438
MSTRG.14459.3	0	0	#DIV/0!	NA	NA	0.0214287	0.063954	2.98451	0.450943	NA	0.0339873	0.143404	4.21933	1.02463	NA	0	0.0882267	NA	1.64724	NA	0.0459827	9.00348	0.00510721	-5.90806	NA	0.0459827	0.0445057	0.967879	-0.360893	NA	9.00348
MSTRG.14465.2	0	1.39964	#DIV/0!	3.84477	NA	1.99381	0	0	-4.21318	0.526341	0	0	#DIV/0!	NA	NA	0	1.78415	NA	4.34583	NA	0	0.514793	0	-1.57658	NA	0	2.56362	#DIV/0!	3.9808	NA	2.56362
MSTRG.14487.4	0.316612	0	0	-2.17604	NA	2.30012	2.7443	1.19312	0.124197	0.978262	1.25241	1.94138	1.55012	0.457018	0.966991	0	3.66339	NA	5.53912	0.0111042	0.580228	0	#DIV/0!	3.36559	NA	0.580228	0	0	-3.3378	NA	3.66339
MSTRG.14496.3	0	0	#DIV/0!	NA	NA	0	0	#DIV/0!	NA	NA	0	0	#DIV/0!	NA	NA	0	0	NA	NA	NA	4.02135	0	#DIV/0!	6.36203	0.2474	4.02135	0	0	-6.33837	0.42431	4.02135
MSTRG.14511.3	0	0	#DIV/0!	NA	NA	2.69095	0	0	-4.58071	0.47779	1.66213	0	0	-4.42072	NA	0	0	NA	NA	NA	0	0.584487	0	-1.98282	NA	0	0	#DIV/0!	NA	NA	2.69095
MSTRG.14548.2	0	2.55883	#DIV/0!	5.10418	0.854346	0	0	#DIV/0!	NA	NA	0	0	#DIV/0!	NA	NA	0	0	NA	NA	NA	0	0	#DIV/0!	NA	NA	0	0.587589	#DIV/0!	2.3636	NA	2.55883
MSTRG.14619.1	0.020982	0.771866	36.787	3.65388	0.630457	0.104343	0.0221747	0.212517	-0.282496	0.934008	1.14567	1.14876	1.0027	-0.0383036	0.996301	0.0864327	1.96765	22.7651	3.56503	0.318527	0.0875713	0.0980607	0.893032	-0.354569	NA	0.0875713	1.24894	14.262	3.55749	0.390773	1.96765
MSTRG.14619.7	0	0	#DIV/0!	NA	NA	3.59548	0.000132	3.67128e-05	-4.76929	0.119935	2.89371	0.374419	0.129391	-3.07704	0.56791	4.50802	0.575039	0.127559	-2.91963	0.829501	2.67823	0.486205	5.50844	2.59978	0.556283	2.67823	1.42087	0.530526	-1.01925	0.955284	4.50802
MSTRG.14627.3	0.673977	2.10131	3.11778	1.46667	0.605593	3.4235	3.45597	1.00948	-0.103835	0.951022	3.24849	2.16955	0.667866	-0.746131	0.517642	3.97082	4.68565	1.18002	0.208866	0.984627	0	1.63527	0	-4.17545	0.436005	0	0.150151	#DIV/0!	1.28154	NA	4.68565
MSTRG.14627.5	0.587969	0	0	-3.36392	NA	0	0.0103947	#DIV/0!	1.41272	NA	0.084126	0.426449	5.06917	1.45364	NA	0	0	NA	NA	NA	0	1.14444	0	-3.13662	NA	0	0.844551	#DIV/0!	2.86349	NA	1.14444
MSTRG.14718.4	0	0	#DIV/0!	NA	NA	4.7544	10.7222	2.25522	1.04956	0.847903	4.24521	4.63626	1.09212	0.0053969	0.999836	11.3868	8.40521	0.738153	-0.477472	0.985299	3.39173	15.841	0.21411	-2.05281	0.522522	3.39173	12.1762	3.58997	1.74535	0.789896	15.841
MSTRG.14748.4	7.11073	5.05136	0.710386	-0.365592	0.847061	15.5691	13.891	0.892215	-0.250835	0.188579	12.6959	13.2347	1.04243	-0.0850978	0.861997	7.68892	10.6628	1.38678	0.471086	0.454548	3.53968	7.74742	0.456885	-0.960647	0.0145985	3.53968	3.71934	1.05076	-0.045985	0.989923	15.5691
MSTRG.14766.2	0.930343	0	0	-4.69953	0.892379	2.56728	0.663879	0.258593	-1.93094	0.821193	0	0	#DIV/0!	NA	NA	0	0	NA	NA	NA	0	0	#DIV/0!	NA	NA	0	0	#DIV/0!	NA	NA	2.56728
MSTRG.14782.3	0	0	#DIV/0!	NA	NA	0	0	#DIV/0!	NA	NA	0	0	#DIV/0!	NA	NA	3.1287	0	0	-6.65825	0.452768	0	0	#DIV/0!	NA	NA	0	0	#DIV/0!	NA	NA	3.1287
MSTRG.14782.5	2.43662	2.14864	0.881812	-0.0462853	0.999915	4.42668	4.64687	1.04974	-0.0339614	0.997288	1.92886	1.34659	0.698128	-0.546389	0.968305	1.99986	2.90563	1.45292	0.537306	0.993054	3.25989	2.00849	1.62306	0.915999	0.886423	3.25989	2.01171	0.617111	-0.787948	0.973819	4.64687
MSTRG.1486.3	0	0	#DIV/0!	NA	NA	0	0	#DIV/0!	NA	NA	0	0	#DIV/0!	NA	NA	0	5.62485	NA	6.94945	0.422939	0	0	#DIV/0!	NA	NA	0	0	#DIV/0!	NA	NA	5.62485
MSTRG.14901.4	0	0	#DIV/0!	NA	NA	0	0	#DIV/0!	NA	NA	0	0	#DIV/0!	NA	NA	0	0	NA	NA	NA	0	7.45753	0	-6.4819	0.236395	0	0	#DIV/0!	NA	NA	7.45753
MSTRG.1492.3	0	1.12945	#DIV/0!	4.77487	0.870968	4.71926	4.76682	1.01008	0.0166408	0.999338	5.06142	0	0	-7.0942	0.239846	1.23763	1.76692	1.42767	0.423584	0.993884	2.24144	0.13195	16.987	3.32772	0.462424	2.24144	1.74885	0.780235	-0.425755	0.990918	5.06142
MSTRG.1492.4	0.000619667	0.00309567	4.9957	-0.959382	NA	3.37373	0.00139533	0.000413587	-5.12091	0.137897	2.76667e-05	0.003145	113.675	1.02463	NA	0.000287333	0.000175333	0.610209	0.740403	NA	0.001633	0.000549667	2.97089	0.548594	NA	0.001633	0.00213967	1.31027	-1.43748	NA	3.37373
MSTRG.14931.3	0	0	#DIV/0!	NA	NA	3.9432	0	0	-5.73667	0.345704	5.92307	0	0	-6.68594	0.276758	0	0	NA	NA	NA	0	0	#DIV/0!	NA	NA	0	0	#DIV/0!	NA	NA	5.92307
MSTRG.15046.4	0	0	#DIV/0!	NA	NA	0.65804	1.01621	1.5443	0.561034	0.958264	0	1.95958	#DIV/0!	4.38674	NA	0	0	NA	NA	NA	0	2.53742	0	-4.44313	0.447282	0	0.128786	#DIV/0!	0.905067	NA	2.53742
MSTRG.15046.7	0	2.75128	#DIV/0!	5.15015	0.849715	0	0	#DIV/0!	NA	NA	0	0	#DIV/0!	NA	NA	0	0	NA	NA	NA	0	0	#DIV/0!	NA	NA	0	0	#DIV/0!	NA	NA	2.75128
MSTRG.15047.4	0	1.53909	#DIV/0!	3.99954	NA	2.07895	3.91594	1.88362	0.889545	0.910447	2.95159	0	0	-4.9946	NA	0	2.30979	NA	4.59291	NA	0	0	#DIV/0!	NA	NA	0	1.4867	#DIV/0!	2.99776	NA	3.91594
MSTRG.1507.3	0	1.36101	#DIV/0!	5.76291	0.797867	0	0	#DIV/0!	NA	NA	0	0	#DIV/0!	NA	NA	0	0	NA	NA	NA	2.63073	0	#DIV/0!	6.76882	0.212327	2.63073	0	0	-6.74325	0.380065	2.63073
MSTRG.1508.3	0.400611	0	0	-2.03984	NA	0	0	#DIV/0!	NA	NA	0	0.242172	#DIV/0!	1.41461	NA	4.15942	0.807966	0.19425	-2.41552	0.92853	0.199727	1.67517	0.119228	-2.3731	NA	0.199727	0	0	-1.46836	NA	4.15942
MSTRG.15098.3	0	0	#DIV/0!	NA	NA	0.110935	0.321544	2.8985	1.30262	NA	3.85975	1.89265	0.490355	-1.00273	0.879843	2.08327	0.597348	0.286736	-1.75801	0.590938	0	0	#DIV/0!	NA	NA	0	0.197236	#DIV/0!	1.56569	NA	3.85975
MSTRG.15103.2	2.82478	1.95646	0.692606	-0.408806	0.999915	1.82597	2.32703	1.27441	0.275141	0.945526	3.66548	2.55371	0.696691	-0.672466	0.24214	2.75968	1.26276	0.457576	-1.07416	0.764075	1.89136	0.375297	5.03962	2.38828	0.129788	1.89136	1.28309	0.678399	-0.701836	0.891214	3.66548
MSTRG.15137.2	0.433238	0.172711	0.398652	-0.985699	NA	1.52529	0	0	-4.55303	0.446987	0.284995	2.49639	8.7594	2.71906	0.203151	0	1.05018	NA	4.34583	NA	0	1.03879	0	-3.56841	NA	0	0.355652	#DIV/0!	2.14894	NA	2.49639
MSTRG.15163.2	6.7325	0	0	-6.03002	0.773704	0	0	#DIV/0!	NA	NA	0	0	#DIV/0!	NA	NA	0	0	NA	NA	NA	0	0	#DIV/0!	NA	NA	0	0	#DIV/0!	NA	NA	6.7325
MSTRG.15174.3	0	2.13181	#DIV/0!	5.21946	0.842084	0	0	#DIV/0!	NA	NA	2.24489	5.82661	2.5955	1.1769	0.817844	0	0	NA	NA	NA	0	1.51032	0	-3.96056	0.508265	0	0	#DIV/0!	NA	NA	5.82661
MSTRG.15178.1	0.337404	0	0	-2.17604	NA	1.25679	0	0	-3.45153	NA	0	1.95491	#DIV/0!	3.93456	NA	0	4.57732	NA	5.51927	0.000926818	0	0.607304	0	-2.021	NA	0	0	#DIV/0!	NA	NA	4.57732
MSTRG.15179.3	0	0	#DIV/0!	NA	NA	0	0	#DIV/0!	NA	NA	0	0	#DIV/0!	NA	NA	0.334288	2.70256	8.08454	2.50789	NA	0	0	#DIV/0!	NA	NA	0	0	#DIV/0!	NA	NA	2.70256
MSTRG.15186.3	0	0	#DIV/0!	NA	NA	0.0363347	0.01275	0.350905	0.450943	NA	0.0357923	0	0	-1.41793	NA	0.0258803	0.0373047	1.44143	-0.132337	NA	5.37584	1.53791	3.49555	1.85645	0.768457	5.37584	0.087233	0.0162269	-4.9902	0.452327	5.37584
MSTRG.15197.3	0	0	#DIV/0!	NA	NA	0	0	#DIV/0!	NA	NA	0	0	#DIV/0!	NA	NA	2.43709	0	0	-4.68674	NA	0	0.0517213	0	-0.428563	NA	0	0	#DIV/0!	NA	NA	2.43709
MSTRG.15204.3	0	0	#DIV/0!	NA	NA	0	0	#DIV/0!	NA	NA	0	0	#DIV/0!	NA	NA	8.41355	0	0	-6.57149	0.427995	0	0	#DIV/0!	NA	NA	0	0	#DIV/0!	NA	NA	8.41355
MSTRG.15219.2	0	0	#DIV/0!	NA	NA	0	0	#DIV/0!	NA	NA	0	0	#DIV/0!	NA	NA	0	0	NA	NA	NA	3.20926	0	#DIV/0!	4.82191	0.40612	3.20926	0	0	-4.79123	NA	3.20926
MSTRG.15261.4	0	0	#DIV/0!	NA	NA	1.10279	0	0	-4.7413	0.458615	0.948238	0	0	-4.87219	NA	0	0.424519	NA	3.76407	NA	0	0	#DIV/0!	NA	NA	0	0	#DIV/0!	NA	NA	1.10279
MSTRG.15292.3	1.03162	1.7868	1.73204	0.87658	0.999915	4.09688	0	0	-6.18177	0.278986	0	1.35193	#DIV/0!	4.48928	NA	0	1.6155	NA	5.13658	NA	1.91144	0.465365	4.10739	1.95569	0.675543	1.91144	0	0	-5.33651	0.451886	4.09688
MSTRG.1530.4	0	0	#DIV/0!	NA	NA	0	0	#DIV/0!	NA	NA	4.46407	0	0	-6.87681	0.258452	0	0	NA	NA	NA	0	0	#DIV/0!	NA	NA	0	0	#DIV/0!	NA	NA	4.46407
MSTRG.15304.2	0	0	#DIV/0!	NA	NA	0	0	#DIV/0!	NA	NA	0	0	#DIV/0!	NA	NA	0.59062	1.19213	2.01844	1.10774	NA	0	0	#DIV/0!	NA	NA	0	0	#DIV/0!	NA	NA	1.19213
MSTRG.15322.4	0	0	#DIV/0!	NA	NA	0.0893653	0.162723	1.82088	0.40389	NA	0.0519447	0	0	-1.41793	NA	2.69273	0.0751007	0.0278902	-2.839	0.541648	0	0	#DIV/0!	NA	NA	0	0	#DIV/0!	NA	NA	2.69273
MSTRG.15359.5	0.255848	0	0	-2.57857	NA	1.2116	0.378809	0.312653	-1.72495	0.545091	1.01341	4.15948	4.10445	1.68487	0.473514	1.58748	0.69273	0.436371	-1.12064	0.781047	0.324139	0	#DIV/0!	2.83308	NA	0.324139	0	0	-2.80273	NA	4.15948
MSTRG.15451.2	0	0	#DIV/0!	NA	NA	3.06402	0.929778	0.30345	-1.683	0.848996	0	1.03392	#DIV/0!	4.54701	NA	0	1.67639	NA	5.75672	0.538418	0	0	#DIV/0!	NA	NA	0	0	#DIV/0!	NA	NA	3.06402
MSTRG.15516.2	0.459043	0.184791	0.402558	-1.21413	NA	1.04628	1.55694	1.48808	0.431747	0.756973	1.21957	3.27813	2.68793	1.10718	0.71394	1.21467	1.51214	1.2449	0.231227	0.9893	0.225212	0.675167	0.333566	-1.14476	NA	0.225212	1.09264	4.85158	2.06542	NA	3.27813
MSTRG.15524.1	14.2882	0	0	-21.7129	3.7226e-06	0	10.8361	#DIV/0!	7.38097	0.188764	21.2955	30.7643	1.44464	0.406956	0.942794	0	13.1485	NA	7.56545	0.297323	16.422	0	#DIV/0!	7.75582	0.0924207	16.422	3.23325	0.196885	-2.44776	0.822434	30.7643
MSTRG.15537.3	0	0	#DIV/0!	NA	NA	0	0	#DIV/0!	NA	NA	0	1.79217	#DIV/0!	3.62251	NA	0	0	NA	NA	NA	0	0	#DIV/0!	NA	NA	0	0	#DIV/0!	NA	NA	1.79217
MSTRG.15539.1	0	0	#DIV/0!	NA	NA	2.07952	0.866819	0.416837	-1.33433	0.887267	0	4.08318	#DIV/0!	5.94152	0.329897	0	3.1315	NA	5.94439	0.518704	0	0	#DIV/0!	NA	NA	0	1.59532	#DIV/0!	4.2191	NA	4.08318
MSTRG.15539.3	1.7753	1.45411	0.819078	-0.301182	0.999915	3.50002	10.6841	3.05258	1.56834	0.491935	5.01683	2.4728	0.4929	-1.10541	0.862607	8.14588	6.08444	0.746934	-0.427435	0.986414	0	6.08609	0	-6.0312	0.222152	0	1.76068	#DIV/0!	4.33188	NA	10.6841
MSTRG.15544.2	0	1.43515	#DIV/0!	3.96238	NA	0	0	#DIV/0!	NA	NA	0	1.72169	#DIV/0!	3.87538	NA	0	1.90454	NA	4.54246	NA	0	2.64745	0	-4.27175	0.46848	0	0	#DIV/0!	NA	NA	2.64745
MSTRG.15550.2	0	0	#DIV/0!	NA	NA	0	0	#DIV/0!	NA	NA	0	7.35129	#DIV/0!	5.93973	0.345705	0	0	NA	NA	NA	0	0	#DIV/0!	NA	NA	0	0	#DIV/0!	NA	NA	7.35129
MSTRG.15566.2	0	0	#DIV/0!	NA	NA	0	0	#DIV/0!	NA	NA	0	0	#DIV/0!	NA	NA	0	0	NA	NA	NA	0	0	#DIV/0!	NA	NA	0	1.94993	#DIV/0!	3.98365	NA	1.94993
MSTRG.1559.1	2.87145	9.56126	3.32977	1.86225	0.999915	4.87897	24.2523	4.97078	2.2476	0.597321	10.5051	7.51905	0.715751	-0.611338	NA	15.4336	17.392	1.12689	0.190625	0.974524	0	11.9693	0	-7.29421	0.12346	0	4.81354	#DIV/0!	6.03114	NA	24.2523
MSTRG.15617.3	5.57622	0.473963	0.0849971	-3.17719	0.812307	2.47454	0.731369	0.295558	-1.76393	0.376532	1.28658	0.771033	0.599287	-0.754581	NA	2.36084	3.88933	1.64744	0.78079	0.96261	2.49642	3.88033	0.643353	-0.517801	0.855031	2.49642	3.29469	1.31976	0.415586	0.952548	5.57622
MSTRG.15676.3	0.0953957	0	0	-1.13458	NA	0	3.32705	#DIV/0!	5.5046	0.370612	0	12.0407	#DIV/0!	6.74548	0.26304	0	0.325616	NA	2.20999	NA	0.238275	0	#DIV/0!	1.49499	NA	0.238275	0.943976	3.96171	1.88163	NA	12.0407
MSTRG.15699.2	86.1449	82.6806	0.959785	0.065665	0.999915	5.22014	6.66605	1.27699	0.276683	0.949837	7.95193	14.7408	1.85374	0.739916	0.0564062	8.95668	10.6135	1.18498	0.251962	0.946282	3.18054	13.4834	0.235886	-1.90782	0.30903	3.18054	5.72423	1.79977	0.725224	0.917238	86.1449
MSTRG.15712.9	0	0.09679	#DIV/0!	1.48479	NA	0.227649	0	0	-2.07277	NA	5.37106	1.66765	0.310488	-1.72206	0.866859	0	0.027884	NA	0.829435	NA	0	15.4729	0	-7.43542	NA	0	0.168584	#DIV/0!	1.53577	NA	15.4729
MSTRG.15731.2	0	0.0892697	#DIV/0!	1.58493	NA	0.091109	0	0	-1.16755	NA	0.160251	1.2335	7.6973	2.7964	NA	0.106562	1.00043	9.38827	2.61068	NA	0	1.00986	0	-4.02153	0.150842	0	5.6941	#DIV/0!	6.33232	0.42431	5.6941
MSTRG.15735.1	4.39991	3.48473	0.791999	-0.227754	0.999915	7.42551	11.4634	1.54378	0.517187	0.899858	9.79146	13.2355	1.35173	0.305583	0.441451	8.38176	5.67821	0.677449	-0.612972	0.942157	4.555	11.9754	0.380364	-1.23743	0.509289	4.555	13.2781	2.91505	1.3946	0.0766929	13.2781
MSTRG.15735.2	0.681331	1.16647	1.71204	0.824344	0.999915	0.293679	6.30775	21.4784	3.96989	NA	1.29935	0.249424	0.191961	-2.17061	0.604898	1.22676	4.6885	3.82186	1.83852	0.464981	4.07238	8.79177	0.463204	-0.918139	0.293343	4.07238	2.18318	0.536094	-0.979316	0.568682	8.79177
MSTRG.1574.2	0	0.585282	#DIV/0!	2.8505	NA	2.83073	0	0	-4.6024	0.475146	0.674648	0	0	-3.1088	NA	0.113568	1.86287	16.4031	3.28292	NA	0	0	#DIV/0!	NA	NA	0	0	#DIV/0!	NA	NA	2.83073
MSTRG.15740.6	0	0.643919	#DIV/0!	3.92868	NA	3.39821	0.53513	0.157474	-2.73194	0.456233	5.95423	1.5205	0.255365	-2.01463	0.648707	8.48435	5.46718	0.644384	-0.67674	0.920478	1.9386	1.09139	1.77626	1.0868	0.765023	1.9386	0.908895	0.46884	-0.998225	0.628101	8.48435
MSTRG.15937.3	0	0	#DIV/0!	NA	NA	0	3.38342	#DIV/0!	5.42404	0.379741	2.3071	7.00304	3.03543	1.34455	0.905384	0	0	NA	NA	NA	0	0	#DIV/0!	NA	NA	0	0	#DIV/0!	NA	NA	7.00304
MSTRG.15954.2	0.258138	0	0	-1.72926	NA	0	0	#DIV/0!	NA	NA	0	0	#DIV/0!	NA	NA	0	0	NA	NA	NA	3.27022	0	#DIV/0!	4.82191	0.40612	3.27022	0	0	-4.79123	NA	3.27022
MSTRG.15982.2	0	0	#DIV/0!	NA	NA	0	9.51845	#DIV/0!	6.59139	0.26028	0	0	#DIV/0!	NA	NA	0	0	NA	NA	NA	0	0	#DIV/0!	NA	NA	0	0	#DIV/0!	NA	NA	9.51845
MSTRG.15993.5	2.0123	0.625832	0.311004	-1.47497	0.999915	0.922753	1.16732	1.26504	0.275531	0.982643	0.876973	0	0	-4.79758	NA	0	0	NA	NA	NA	0	8.89356	0	-7.1077	3.15859e-05	0	3.21406	#DIV/0!	5.66539	0.412487	8.89356
MSTRG.16009.2	0.299942	0.101745	0.339217	-1.03309	NA	0.8235	0	0	-3.82845	0.0677781	2.39765	0.270947	0.113006	-2.75528	0.375638	0.549413	0.468613	0.852934	-0.163994	NA	0.452651	0.144422	3.13422	1.80569	NA	0.452651	0.320801	0.708717	-0.941435	NA	2.39765
MSTRG.16050.3	0	0	#DIV/0!	NA	NA	0	7.22355	#DIV/0!	6.27452	0.291268	0	0	#DIV/0!	NA	NA	0	0	NA	NA	NA	0	0	#DIV/0!	NA	NA	0	0	#DIV/0!	NA	NA	7.22355
MSTRG.16064.4	0	0	#DIV/0!	NA	NA	0	0	#DIV/0!	NA	NA	0	1.70538	#DIV/0!	4.18937	NA	0	0	NA	NA	NA	0	0	#DIV/0!	NA	NA	0	0	#DIV/0!	NA	NA	1.70538
MSTRG.16093.3	4.05633	2.66511	0.657026	-0.517528	0.999915	6.506	7.59302	1.16708	0.220166	0.968298	13.2113	3.19751	0.242028	-2.15557	0.449608	5.11277	5.86619	1.14736	0.0740558	0.999575	1.28092	1.98188	0.646317	-0.309553	0.911232	1.28092	0.901704	0.703949	-0.895417	NA	13.2113
MSTRG.16093.4	0	4.2794	#DIV/0!	5.61146	0.810295	0	0	#DIV/0!	NA	NA	0	3.38465	#DIV/0!	4.88369	NA	0	0.390357	NA	2.45551	NA	2.94606	0	#DIV/0!	5.03926	0.381342	2.94606	0.231219	0.0784843	-2.97321	0.817746	4.2794
MSTRG.16104.3	6.37204	11.7525	1.84439	0.892415	0.477079	4.88184	2.14149	0.438665	-1.18666	0.441736	0.79051	1.26926	1.60562	0.459223	NA	2.14328	1.04025	0.485351	-0.968013	0.582551	1.34887	1.03397	1.30456	0.669812	0.661107	1.34887	0.66437	0.492538	-1.01796	NA	11.7525
MSTRG.16111.1	8.65042	7.43387	0.859365	-0.138546	0.999915	7.79204	3.37332	0.432919	-1.24458	0.167545	9.06489	2.08313	0.229802	-2.25595	0.0342116	14.6433	6.19362	0.422964	-1.22998	0.42325	5.04607	0.225178	22.4092	4.25421	0.00137399	5.04607	2.60782	0.516802	-1.12508	0.149766	14.6433
MSTRG.16122.3	1.55781	0	0	-4.13503	NA	0	0	#DIV/0!	NA	NA	0	0	#DIV/0!	NA	NA	1.3453	0	0	-4.15875	NA	0	0	#DIV/0!	NA	NA	0	0	#DIV/0!	NA	NA	1.55781
MSTRG.16134.7	0	0	#DIV/0!	NA	NA	0.076556	0.326579	4.26588	1.37388	NA	0	0.653187	#DIV/0!	2.30502	NA	2.73053	0.511212	0.187221	-1.83224	NA	0.414322	0	#DIV/0!	2.25461	NA	0.414322	0.00978667	0.0236209	-1.3329	NA	2.73053
MSTRG.16156.4	0	0	#DIV/0!	NA	NA	0	0	#DIV/0!	NA	NA	0	0	#DIV/0!	NA	NA	0	2.53248	NA	5.24724	0.598145	0	0	#DIV/0!	NA	NA	0	0	#DIV/0!	NA	NA	2.53248
MSTRG.16156.5	0	0	#DIV/0!	NA	NA	0	0	#DIV/0!	NA	NA	0	3.66713	#DIV/0!	4.57683	NA	0	0	NA	NA	NA	0	0	#DIV/0!	NA	NA	0	0	#DIV/0!	NA	NA	3.66713
MSTRG.16183.2	0	0	#DIV/0!	NA	NA	0	0.012969	#DIV/0!	1.41272	NA	1.75823	0	0	-7.44326	NA	0.297049	0	0	-4.79612	NA	0	0.69537	0	-5.04367	0.379704	0	0	#DIV/0!	NA	NA	1.75823
MSTRG.16183.3	0	0	#DIV/0!	NA	NA	0.024705	3.74201	151.468	5.90636	0.0842299	0	0.117535	#DIV/0!	2.78015	NA	0	0.122201	NA	2.91542	NA	0	0.0594247	0	-1.78546	NA	0	0.028118	#DIV/0!	0.905067	NA	3.74201
MSTRG.16223.11	0	0.006368	#DIV/0!	0.784593	NA	4.0408	6.26812	1.55121	0.542714	0.322601	1.06045	5.15308	4.85931	2.09558	0.67717	2.58428	4.11866	1.59374	0.693418	0.971643	0.451293	0.79216	0.569699	-0.590448	0.860501	0.451293	0.188506	0.417703	-1.37005	0.829324	6.26812
MSTRG.16223.8	0.0959733	1.19941	12.4973	3.07158	0.87507	0	0.657468	#DIV/0!	4.09614	0.543052	0	1.15516	#DIV/0!	4.14483	NA	3.87358	5.16094	1.33235	0.414606	0.988744	0.159608	0.223449	0.71429	-0.172303	NA	0.159608	1.41978	8.89544	2.23615	NA	5.16094
MSTRG.1623.2	0	0	#DIV/0!	NA	NA	0	0	#DIV/0!	NA	NA	0	0	#DIV/0!	NA	NA	0	5.47951	NA	6.10057	0.50529	0	0	#DIV/0!	NA	NA	0	0	#DIV/0!	NA	NA	5.47951
MSTRG.16268.2	0	0	#DIV/0!	NA	NA	4.83084	0	0	-5.57811	0.361487	11.8619	0.364355	0.0307165	-4.84543	0.281804	0.549758	1.2042	2.19042	0.862555	NA	0.863938	0.427807	2.01946	1.34179	NA	0.863938	1.88877	2.18624	1.02474	NA	11.8619
MSTRG.16268.3	0	0	#DIV/0!	NA	NA	2.44663	0	0	-4.19331	0.528776	0.0570373	9.08548	159.29	4.88598	0.462241	0	0	NA	NA	NA	0	0	#DIV/0!	NA	NA	0	0.861562	#DIV/0!	2.3636	NA	9.08548
MSTRG.16272.3	0.716733	0.889543	1.24111	0.417233	0.999915	2.73368	0	0	-5.84513	0.29903	1.61426	0.140968	0.0873269	-3.19343	0.689854	1.53805	0.690428	0.448899	-1.0808	0.984408	2.21658	2.0557	1.07826	0.224407	0.942039	2.21658	2.48752	1.12223	0.115595	0.991605	2.73368
MSTRG.16286.3	0	0.559934	#DIV/0!	3.38194	NA	0.979944	0.189781	0.193665	-1.8821	0.833536	2.95857	3.63682	1.22925	0.12794	0.99012	9.25322	2.84167	0.307101	-1.72964	0.958888	0.489293	0	#DIV/0!	3.2446	NA	0.489293	3.78589	7.73747	2.62631	0.433133	9.25322
MSTRG.16306.2	0.480967	0.159767	0.332179	-0.792756	NA	0.296855	0	0	-1.5822	NA	0.0707683	0.387597	5.47698	1.40679	NA	2.2588	0	0	-4.68674	NA	0.274086	0.140487	1.95098	0.506891	NA	0.274086	0.066215	0.241584	-1.3329	NA	2.2588
MSTRG.16351.2	0	0	#DIV/0!	NA	NA	16.1544	0	0	-6.97996	NA	0	0	#DIV/0!	NA	NA	0	10.0726	NA	6.59669	0.458614	0	0	#DIV/0!	NA	NA	0	0	#DIV/0!	NA	NA	16.1544
MSTRG.16436.2	2.19204	2.5679	1.17146	0.179369	0.999915	0.275563	1.47257	5.34384	2.26107	0.615837	2.66402	3.97662	1.49271	0.37552	0.808129	2.36929	4.19095	1.76887	0.796045	0.641476	0.516764	1.05591	0.489399	-0.621318	0.848038	0.516764	1.44926	2.80449	1.12521	NA	4.19095
MSTRG.16466.4	0	0	#DIV/0!	NA	NA	0	0	#DIV/0!	NA	NA	1.59768	0	0	-4.55757	NA	0	0	NA	NA	NA	0	0	#DIV/0!	NA	NA	0	0	#DIV/0!	NA	NA	1.59768
MSTRG.16484.2	0	3.86612	#DIV/0!	7.11323	0.504179	0	0	#DIV/0!	NA	NA	0	0.795422	#DIV/0!	4.54701	NA	0	0	NA	NA	NA	0	0	#DIV/0!	NA	NA	0	0	#DIV/0!	NA	NA	3.86612
MSTRG.1650.2	14.4399	12.4884	0.864854	-0.114307	0.999915	16.9105	24.0016	1.41933	0.430223	0.376807	14.0377	26.6632	1.8994	0.775351	0.109452	20.1805	22.3675	1.10838	0.142157	0.736635	12.2656	21.1524	0.579866	-0.634397	0.130297	12.2656	22.279	1.81639	0.761234	0.202938	26.6632
MSTRG.16508.4	0	0	#DIV/0!	NA	NA	1.35072	0	0	-3.6621	0.597321	0	0	#DIV/0!	NA	NA	0	0.0517503	NA	0.829435	NA	0	0	#DIV/0!	NA	NA	0	0.0721393	#DIV/0!	0.384945	NA	1.35072
MSTRG.16536.3	2.607	1.20788	0.46332	-0.934587	0.999915	1.33626	2.6346	1.97162	0.861424	0.732539	2.79465	5.90916	2.11446	0.92763	0.19353	2.44293	4.50741	1.84508	0.892322	0.335193	0.813991	12.7055	0.0640661	-3.75261	0.0804551	0.813991	4.04684	4.9716	2.14299	0.592922	12.7055
MSTRG.16576.9	1.52082	1.45141	0.95436	0.0380367	0.999915	3.84007	2.86821	0.746918	-0.431806	0.640015	3.22698	4.20251	1.3023	0.28993	0.739545	4.78783	2.28314	0.476863	-1.0505	0.810037	0.196646	0.336522	0.584349	-0.360661	NA	0.196646	0.308787	1.57027	0.221262	NA	4.78783
MSTRG.16594.3	0	0	#DIV/0!	NA	NA	0	0	#DIV/0!	NA	NA	0	0	#DIV/0!	NA	NA	0	2.58968	NA	6.41859	0.477101	0	0	#DIV/0!	NA	NA	0	0	#DIV/0!	NA	NA	2.58968
MSTRG.16619.2	2.24548	0	0	-4.63286	0.901245	3.57044	0	0	-5.17493	0.396372	0.169542	0	0	-1.41793	NA	0	0	NA	NA	NA	0	0.452417	0	-1.57658	NA	0	0	#DIV/0!	NA	NA	3.57044
MSTRG.16652.1	2.21657	0	0	-5.95197	0.778513	8.28167	0	0	-7.42301	3.97578e-08	0	2.44746	#DIV/0!	5.5077	0.38952	4.87039	2.07228	0.425486	-1.13973	0.984513	0	1.2653	0	-4.27175	0.46848	0	2.60196	#DIV/0!	5.2656	0.537725	8.28167
MSTRG.16658.6	0	0	#DIV/0!	NA	NA	0	0	#DIV/0!	NA	NA	3.17939	1.69171	0.532086	-1.11791	0.923339	0.862202	0.843265	0.978036	0.0660786	0.999856	0	0	#DIV/0!	NA	NA	0	0	#DIV/0!	NA	NA	3.17939
MSTRG.1666.2	1.28153	1.29926	1.01384	-0.0335667	0.999915	1.49872	0	0	-5.12304	0.413479	0	0	#DIV/0!	NA	NA	2.02974	3.06075	1.50795	0.582917	0.992298	0	0.132999	0	-1.54734	NA	0	1.03771	#DIV/0!	4.00772	NA	3.06075
MSTRG.1666.4	0	0	#DIV/0!	NA	NA	0	0	#DIV/0!	NA	NA	0	0	#DIV/0!	NA	NA	0	0	NA	NA	NA	0	3.64575	0	-5.15843	0.367339	0	0	#DIV/0!	NA	NA	3.64575
MSTRG.1667.4	0	0	#DIV/0!	NA	NA	0	0	#DIV/0!	NA	NA	0	1.51926	#DIV/0!	5.11656	0.435139	0	0	NA	NA	NA	0	0	#DIV/0!	NA	NA	0	0	#DIV/0!	NA	NA	1.51926
MSTRG.16672.2	0	0	#DIV/0!	NA	NA	0	0	#DIV/0!	NA	NA	0	2.96822	#DIV/0!	5.00108	0.447705	0	0	NA	NA	NA	0	0	#DIV/0!	NA	NA	0	0	#DIV/0!	NA	NA	2.96822
MSTRG.16676.5	0	1.31552	#DIV/0!	4.56862	0.908541	4.48973	14.6374	3.26019	1.62717	0.094479	1.78464	7.20515	4.03731	1.86916	0.39484	4.30946	4.80633	1.1153	0.107957	0.995802	0	4.48419	0	-5.59273	0.000236988	0	3.33533	#DIV/0!	5.3048	0.00399338	14.6374
MSTRG.16717.3	0	0	#DIV/0!	NA	NA	0	2.84981	#DIV/0!	6.09147	0.310297	0	0	#DIV/0!	NA	NA	0	0	NA	NA	NA	0	1.00274	0	-3.66285	0.547183	0	0	#DIV/0!	NA	NA	2.84981
MSTRG.16722.2	0	0	#DIV/0!	NA	NA	0.320859	0	0	-2.81232	NA	0	0.634049	#DIV/0!	3.74005	NA	0.438859	2.79367	6.36575	2.50835	0.855834	0	1.31116	0	-4.43025	0.420508	0	0	#DIV/0!	NA	NA	2.79367
MSTRG.16722.4	1.60557	1.65624	1.03156	0.244539	0.999915	4.2916	4.30989	1.00426	-0.0672765	0.98364	4.6023	2.06034	0.447677	-1.29655	0.64367	0.915573	3.00107	3.2778	1.60931	0.669741	0	0.211231	0	-1.57658	NA	0	1.32929	#DIV/0!	4.38133	NA	4.6023
MSTRG.16742.2	2.5725	0	0	-5.86009	0.0842168	3.33473	2.06486	0.619199	-0.733614	0.77219	6.98076	0.138289	0.01981	-5.63134	0.00254322	2.61016	2.24201	0.858954	-0.239365	0.993654	0	0	#DIV/0!	NA	NA	0	0.0829077	#DIV/0!	0.600877	NA	6.98076
MSTRG.16764.4	2.28029	0	0	-5.82426	0.789713	0	0	#DIV/0!	NA	NA	0	0	#DIV/0!	NA	NA	0	0	NA	NA	NA	0	0	#DIV/0!	NA	NA	0	0	#DIV/0!	NA	NA	2.28029
MSTRG.16768.3	4.83157	5.6443	1.16821	0.404535	0.999915	10.3871	4.35826	0.419584	-1.31114	0.694046	12.6157	12.5032	0.991086	-0.141122	0.969564	7.66676	5.94827	0.775853	-0.408815	0.982175	9.96423	2.04249	4.87848	2.3893	0.00137762	9.96423	1.35048	0.135533	-2.86526	0.0607653	12.6157
MSTRG.16817.1	0.626686	0.402128	0.641673	-0.476268	0.999915	2.01747	1.74787	0.866367	-0.26301	0.688039	1.95652	2.10011	1.07339	-0.0256727	0.983441	1.8339	1.8063	0.984952	-0.0387328	0.99325	0.302878	0.698638	0.433526	-1.01241	0.460174	0.302878	0.441251	1.45686	0.47255	0.938439	2.10011
MSTRG.16841.1	6.96093	6.61557	0.950387	0.0348884	0.999915	23.3582	26.0151	1.11375	0.0544698	0.938934	23.2565	29.044	1.24885	0.178288	0.647722	24.0493	28.9952	1.20566	0.259151	0.606115	11.7755	29.2139	0.40308	-1.14046	0.0165799	11.7755	25.0499	2.12729	0.973142	0.185718	29.2139
MSTRG.16841.2	2.84215	0	0	-4.80835	0.882261	0.108696	0.335129	3.08319	1.34535	NA	0.353572	0.201969	0.571225	-1.05528	NA	0.605335	0.806337	1.33205	0.169936	NA	0.419872	2.90853	0.144359	-1.6844	0.534358	0.419872	0.125735	0.299461	-1.17157	NA	2.90853
MSTRG.16849.2	0.313078	0	0	-2.17604	NA	0.842509	0.950726	1.12845	0.18626	0.989244	0	1.85481	#DIV/0!	4.02553	NA	0.891432	1.56353	1.75395	0.694014	NA	0	0.604256	0	-2.021	NA	0	0.145728	#DIV/0!	0.905067	NA	1.85481
MSTRG.16875.3	0	0	#DIV/0!	NA	NA	0	1.91616	#DIV/0!	5.41466	0.380671	0.478954	0	0	-3.68835	NA	0	0.479983	NA	3.39717	NA	0	0	#DIV/0!	NA	NA	0	0.355314	#DIV/0!	2.3636	NA	1.91616
MSTRG.1688.4	0.697313	1.08493	1.55588	0.629961	0.999915	2.99444	0	0	-7.0901	0.209564	2.35506	2.74038	1.16361	0.140308	NA	3.50436	0.629152	0.179534	-2.50869	0.888381	1.3418	5.31314	0.252544	-1.80332	0.596438	1.3418	4.09689	3.05327	1.47821	0.870653	5.31314
MSTRG.16894.3	0	0.919038	#DIV/0!	5.0429	0.863573	0.531695	0.508608	0.956579	-0.240482	0.985504	2.10938	0.379698	0.180004	-2.53658	0.771074	0.456589	1.50419	3.29441	1.75175	0.94659	1.12879	0.70813	1.59404	0.726531	0.925968	1.12879	0	0	-5.26406	0.539023	2.10938
MSTRG.16937.4	0.0609897	0.509871	8.35996	2.1421	NA	1.97739	0.0616303	0.0311676	-3.72644	0.372415	0	0.290381	#DIV/0!	2.36112	NA	0.776128	0.317333	0.408867	-1.42589	NA	0.160309	2.14356	0.0747865	-3.29796	0.347977	0.160309	3.66065	22.835	4.06205	0.0423483	3.66065
MSTRG.16946.3	0	0	#DIV/0!	NA	NA	2.12917	0	0	-4.70902	0.462706	0	0	#DIV/0!	NA	NA	0	0	NA	NA	NA	0	0	#DIV/0!	NA	NA	0	0	#DIV/0!	NA	NA	2.12917
MSTRG.16950.9	3.8926	2.75928	0.708853	-0.376178	0.999915	4.011	0	0	-5.73778	0.000466162	1.1234	2.17441	1.93557	0.797028	0.93459	1.00379	3.32389	3.31134	1.65909	0.849427	0.685782	0.463342	1.48008	0.731945	0.927148	0.685782	1.08137	1.57684	0.413635	NA	4.011
MSTRG.16971.4	0.0568633	0	0	-1.13458	NA	0	2.67102	#DIV/0!	4.80082	0.452953	0	0	#DIV/0!	NA	NA	0.061797	0	0	-1.09412	NA	0	0	#DIV/0!	NA	NA	0	0	#DIV/0!	NA	NA	2.67102
MSTRG.16995.4	2.04282	0	0	-5.9605	0.777931	0	0	#DIV/0!	NA	NA	7.87379	0	0	-22.178	NA	0	0	NA	NA	NA	0.732599	0	#DIV/0!	4.48097	0.445161	0.732599	0	0	-4.45539	NA	7.87379
MSTRG.17002.3	0	0	#DIV/0!	NA	NA	0	0	#DIV/0!	NA	NA	0	0	#DIV/0!	NA	NA	0	0	NA	NA	NA	3.67964	0	#DIV/0!	6.03997	0.277712	3.67964	0	0	-6.01629	0.457814	3.67964
MSTRG.17003.3	3.67913	0	0	-5.67498	0.713101	2.20849	0	0	-4.71479	0.00352155	0	1.26538	#DIV/0!	3.62251	NA	2.52745	0.265396	0.105005	-3.01037	0.878701	0	0.228477	0	-1.43193	NA	0	0.12757	#DIV/0!	0.905067	NA	3.67913
MSTRG.17012.2	0	0	#DIV/0!	NA	NA	0	1.42355	#DIV/0!	4.60388	0.418058	0	0.932632	#DIV/0!	3.29472	NA	0.542332	3.31128	6.10564	2.4847	0.922127	0	0	#DIV/0!	NA	NA	0	0	#DIV/0!	NA	NA	3.31128
MSTRG.17024.2	0	0	#DIV/0!	NA	NA	0.0112433	0.575018	51.143	2.33373	NA	0.021281	0.233727	10.9829	-0.0351517	NA	2.01552	0	0	-5.12665	NA	0	0.320868	0	-2.021	NA	0	0	#DIV/0!	NA	NA	2.01552
MSTRG.17040.3	0	0.953946	#DIV/0!	3.38194	NA	0	6.64034	#DIV/0!	6.28042	0.290691	0	0	#DIV/0!	NA	NA	0	0	NA	NA	NA	0	0.829298	0	-2.55835	NA	0	0	#DIV/0!	NA	NA	6.64034
MSTRG.17040.5	0	0	#DIV/0!	NA	NA	0	0	#DIV/0!	NA	NA	0	0	#DIV/0!	NA	NA	0	0	NA	NA	NA	3.08873	0	#DIV/0!	5.18258	0.36649	3.08873	0	0	-5.15701	0.550369	3.08873
MSTRG.17042.3	4.38524	5.14657	1.17361	0.313403	NA	21.5971	10.8118	0.500615	-1.0823	0.364672	15.3221	3.4069	0.222352	-2.31015	0.777048	7.49488	8.20001	1.09408	0.138846	0.996121	7.98366	4.56445	1.7491	0.91277	0.833545	7.98366	1.94757	0.243944	-1.96152	0.779339	21.5971
MSTRG.17042.5	0	0	#DIV/0!	NA	NA	0.293996	0	0	-1.73425	NA	0	0	#DIV/0!	NA	NA	0	0	NA	NA	NA	0	0.071766	0	-0.428563	NA	0	7.07776	#DIV/0!	5.29192	0.53533	7.07776
MSTRG.17051.2	0.971014	0	0	-3.14993	NA	2.96071	1.79096	0.60491	-0.737008	0.924068	2.20314	1.72361	0.782343	-0.581202	0.954569	4.06709	3.58219	0.880776	-0.168943	0.993466	0	0	#DIV/0!	NA	NA	0	1.8678	#DIV/0!	3.43634	NA	4.06709
MSTRG.17092.3	0	0	#DIV/0!	NA	NA	0	1.75884	#DIV/0!	5.53971	0.366714	0	0.261102	#DIV/0!	2.48492	NA	0	0	NA	NA	NA	0	0	#DIV/0!	NA	NA	0	0	#DIV/0!	NA	NA	1.75884
MSTRG.17126.4	1.50232	4.0613	2.70335	1.45966	0.956483	0.335381	0	0	-3.4181	NA	0	0.113536	#DIV/0!	1.89227	NA	0	0.0359797	NA	0.829435	NA	0	0	#DIV/0!	NA	NA	0	0	#DIV/0!	NA	NA	4.0613
MSTRG.1716.4	0	0	#DIV/0!	NA	NA	3.06752	0	0	-5.1884	0.406038	0	0	#DIV/0!	NA	NA	0	0	NA	NA	NA	0	0	#DIV/0!	NA	NA	0	0	#DIV/0!	NA	NA	3.06752
MSTRG.17233.3	0	0	#DIV/0!	NA	NA	0	1.39476	#DIV/0!	4.14386	0.536788	0	0	#DIV/0!	NA	NA	1.95203	0	0	-4.69823	NA	0	0	#DIV/0!	NA	NA	0	0	#DIV/0!	NA	NA	1.95203
MSTRG.17256.3	2.53059	1.65222	0.652897	-0.546187	0.999915	4.69185	7.49647	1.59776	0.607431	0.714739	7.59709	6.12367	0.806055	-0.473309	0.379502	4.34372	3.93524	0.905962	-0.132083	0.980517	2.1307	2.97588	0.715991	-0.279358	0.759912	2.1307	2.94343	1.38144	0.229138	0.944843	7.59709
MSTRG.17284.5	0.965223	0	0	-4.13909	NA	0.222924	0	0	-2.2671	NA	0.584314	1.42731	2.44271	0.96108	0.918114	0.554203	0.522023	0.941934	0.237757	NA	0	1.93489	0	-4.42986	0.402296	0	0.0572823	#DIV/0!	0.600877	NA	1.93489
MSTRG.1736.3	0	0	#DIV/0!	NA	NA	0	0	#DIV/0!	NA	NA	4.38723	0	0	-6.92561	0.253972	0	0	NA	NA	NA	0	0	#DIV/0!	NA	NA	0	0	#DIV/0!	NA	NA	4.38723
MSTRG.17380.3	0	0	#DIV/0!	NA	NA	3.97175	0.226794	0.0571017	-3.61993	0.0944733	0.06324	0.0815753	1.28993	-0.456152	NA	0.579874	0.29159	0.50285	-0.664841	NA	0	1.17085	0	-4.02753	0.499739	0	0.129008	#DIV/0!	1.28154	NA	3.97175
MSTRG.17442.3	0	0	#DIV/0!	NA	NA	0	0	#DIV/0!	NA	NA	0	0.676907	#DIV/0!	2.73751	NA	2.85058	0	0	-5.31066	0.58963	0	0	#DIV/0!	NA	NA	0	0	#DIV/0!	NA	NA	2.85058
MSTRG.17452.2	0.036541	0	0	-1.13458	NA	0.425496	1.43225	3.36607	1.86165	0.72071	0	1.82294	#DIV/0!	4.21891	NA	0	0.413981	NA	2.83736	NA	1.08101	3.12706	0.345695	-1.23806	0.867917	1.08101	0.851785	0.787953	-0.164567	NA	3.12706
MSTRG.17491.2	0.220673	0	0	-2.57857	NA	1.40853	2.11404	1.50088	0.458083	0.894829	1.44985	2.2772	1.57064	0.501538	0.648339	2.56656	2.41803	0.94213	-0.0847363	0.992532	0.600445	0.620497	0.967683	0.29667	0.907867	0.600445	0	0	-4.20935	NA	2.56656
MSTRG.17514.2	0.0130163	0.0176807	1.35834	-0.172802	NA	3.75397	0.114677	0.0305483	-3.94337	0.143509	0.058187	0.143527	2.46666	0.0472294	NA	0.78277	1.53705	1.96361	0.963462	0.964211	0.0195347	0.129369	0.150999	-0.948159	NA	0.0195347	0.0611743	3.13158	0.324106	NA	3.75397
MSTRG.17514.3	0.0181253	0	0	-1.13458	NA	0.0250163	0	0	-0.510838	NA	0.0543563	0.0210873	0.387946	-0.456152	NA	0.027953	4.96825	177.736	5.12582	0.357862	0	0.0993403	0	-2.06201	NA	0	0.128418	#DIV/0!	1.32923	NA	4.96825
MSTRG.17517.2	11.522	4.45972	0.38706	-1.18303	0.999915	24.0485	9.95956	0.414145	-1.29735	0.422274	19.4306	17.0194	0.875908	-0.302862	0.894769	30.9502	3.25337	0.105116	-3.24446	0.147255	3.58288	2.12223	1.68826	0.890517	0.402505	3.58288	5.77185	1.61095	0.564072	0.834013	30.9502
MSTRG.17517.3	0	0.442372	#DIV/0!	3.19118	NA	0.514745	0	0	-3.30055	NA	0	0	#DIV/0!	NA	NA	0	4.03555	NA	6.31897	0.486915	3.70059	0.956713	3.86803	2.01054	0.766771	3.70059	2.19295	0.592594	-0.852506	0.976107	4.03555
MSTRG.17537.4	3.2156	0	0	-6.05782	0.713545	0	0	#DIV/0!	NA	NA	0	0	#DIV/0!	NA	NA	0	0	NA	NA	NA	0	0	#DIV/0!	NA	NA	0	0	#DIV/0!	NA	NA	3.2156
MSTRG.17604.2	2.06226	0	0	-4.79577	0.842967	1.07438	0.2123	0.197602	-1.98932	0.823297	0	0	#DIV/0!	NA	NA	1.43444	0.395827	0.275945	-1.97645	NA	0.699588	0	#DIV/0!	3.06113	NA	0.699588	1.15598	1.65237	0.575037	NA	2.06226
MSTRG.17638.2	0	0	#DIV/0!	NA	NA	1.45207	0	0	-3.49189	0.620559	0	1.70712	#DIV/0!	3.41583	NA	0	0	NA	NA	NA	0	0	#DIV/0!	NA	NA	0	0	#DIV/0!	NA	NA	1.70712
MSTRG.1765.5	0	2.84178	#DIV/0!	6.01399	0.774476	0	0	#DIV/0!	NA	NA	0	0	#DIV/0!	NA	NA	0	0	NA	NA	NA	0	0	#DIV/0!	NA	NA	0	0	#DIV/0!	NA	NA	2.84178
MSTRG.17708.2	1.37411	1.47599	1.07414	0.184035	0.999915	4.37355	1.78549	0.408247	-1.38462	0.439809	3.91346	2.95422	0.754885	-0.522158	0.489981	1.71738	1.40474	0.817954	-0.27851	0.993884	0.538311	0.652237	0.82533	-0.137217	0.983988	0.538311	0.599558	1.11378	-0.096425	NA	4.37355
MSTRG.17736.11	0	0	#DIV/0!	NA	NA	0	5.9598	#DIV/0!	7.01736	0.220389	0	0	#DIV/0!	NA	NA	0	0	NA	NA	NA	0	0	#DIV/0!	NA	NA	0	0	#DIV/0!	NA	NA	5.9598
MSTRG.17736.4	0	0	#DIV/0!	NA	NA	0	0	#DIV/0!	NA	NA	0	0	#DIV/0!	NA	NA	0	4.97574	NA	6.89282	NA	0	0	#DIV/0!	NA	NA	0	0	#DIV/0!	NA	NA	4.97574
MSTRG.1777.2	4.7697	18.861	3.95433	2.07694	0.999915	6.84589	0	0	-6.80737	NA	11.6652	25.6208	2.19635	0.999756	0.932731	5.50213	4.822	0.876388	-0.159336	NA	0	5.36345	0	-5.762	0.30313	0	4.52411	#DIV/0!	5.63827	NA	25.6208
MSTRG.17802.4	0	0	#DIV/0!	NA	NA	0	0	#DIV/0!	NA	NA	0.395952	0.359814	0.908732	-0.357021	NA	0	2.73781	NA	5.18784	0.0408145	0.263961	0.187363	1.40882	0.681418	NA	0.263961	0	0	-2.22443	NA	2.73781
MSTRG.17841.3	11.1546	5.14852	0.461561	-0.950585	0.840473	0	4.2983	#DIV/0!	20.7258	NA	2.29756	2.55947	1.114	-0.0144773	0.999671	1.32353	0	0	-5.80357	0.534022	1.01245	4.45529	0.227248	-1.94326	0.716323	1.01245	0.283275	0.279791	-1.93505	0.91508	11.1546
MSTRG.17860.7	3.08702	0	0	-5.12701	0.851932	0	0	#DIV/0!	NA	NA	0	0	#DIV/0!	NA	NA	0	0	NA	NA	NA	0	0	#DIV/0!	NA	NA	0	0	#DIV/0!	NA	NA	3.08702
MSTRG.17862.2	3.17705	2.39308	0.753239	-0.275172	0.999915	4.71492	6.04404	1.2819	0.311663	0.720645	4.58007	3.64977	0.79688	-0.490487	0.90054	4.32798	4.40547	1.0179	-0.0466577	0.994123	1.03263	2.42732	0.425422	-0.922469	0.49846	1.03263	1.60023	1.54966	0.465225	0.920792	6.04404
MSTRG.17874.2	0	0	#DIV/0!	NA	NA	0	5.66792	#DIV/0!	6.67971	0.251287	0	0	#DIV/0!	NA	NA	0	0	NA	NA	NA	0	0	#DIV/0!	NA	NA	0	0	#DIV/0!	NA	NA	5.66792
MSTRG.17887.2	0	0	#DIV/0!	NA	NA	0	2.14407	#DIV/0!	4.40783	0.451129	0.487336	0	0	-2.69886	NA	0	1.16646	NA	3.43355	NA	5.01273	0	#DIV/0!	5.46856	0.270228	5.01273	0.906079	0.180756	-2.3884	0.550854	5.01273
MSTRG.17950.3	0	0	#DIV/0!	NA	NA	0	2.2598	#DIV/0!	5.47854	0.37368	0	0	#DIV/0!	NA	NA	4.63559	0	0	-6.52986	0.464981	0	0	#DIV/0!	NA	NA	0	0	#DIV/0!	NA	NA	4.63559
MSTRG.17998.2	1.33034	0.257571	0.193613	-1.98206	0.999915	1.80528	1.91469	1.0606	0.0598308	0.990713	4.48441	1.79251	0.39972	-1.43544	0.470089	2.13496	2.44287	1.14422	0.168177	0.998955	0.206142	0.097715	2.10962	0.681418	NA	0.206142	0.974238	4.72606	2.10803	NA	4.48441
MSTRG.18040.2	0	0	#DIV/0!	NA	NA	1.78633	0	0	-4.03336	0.547983	0	0	#DIV/0!	NA	NA	0	0.46231	NA	2.45551	NA	0	0	#DIV/0!	NA	NA	0	0	#DIV/0!	NA	NA	1.78633
MSTRG.18041.1	0	0	#DIV/0!	NA	NA	0	0	#DIV/0!	NA	NA	0	1.81105	#DIV/0!	3.87538	NA	4.05933	0	0	-5.57865	0.557745	0	0	#DIV/0!	NA	NA	0	0	#DIV/0!	NA	NA	4.05933
MSTRG.18041.3	0	0	#DIV/0!	NA	NA	3.228	1.72238	0.533576	-0.992903	0.921539	0	0.125401	#DIV/0!	0.505621	NA	2.53865	1.80202	0.709835	-0.4313	0.99504	0	0	#DIV/0!	NA	NA	0	0	#DIV/0!	NA	NA	3.228
MSTRG.18081.1	1.51981	0	0	-4.45892	NA	0	0	#DIV/0!	NA	NA	0	0	#DIV/0!	NA	NA	0	0	NA	NA	NA	0	0	#DIV/0!	NA	NA	0	0.178485	#DIV/0!	0.600877	NA	1.51981
MSTRG.18117.2	2.40428	2.04901	0.852234	-0.142548	0.999915	2.36214	3.9246	1.66146	0.712377	0.85545	4.50337	1.0705	0.23771	-2.22458	0.440588	5.85495	4.56676	0.779984	-0.369045	0.974686	1.36996	3.55478	0.385386	-1.2107	0.723113	1.36996	4.93648	3.60338	1.75313	0.804246	5.85495
MSTRG.18125.2	0	0.404319	#DIV/0!	2.97125	NA	0.825341	0.592457	0.717833	-0.580996	0.937518	0	2.52673	#DIV/0!	5.18339	0.427101	0.062407	0.980352	15.709	3.38648	NA	0.927825	0.0527863	17.577	3.07611	0.631762	0.927825	0.022285	0.0240185	-3.1226	NA	2.52673
MSTRG.18170.7	0	0	#DIV/0!	NA	NA	1.8835	0	0	-4.1607	0.532674	0.526686	0	0	-2.69886	NA	0	1.11463	NA	3.39717	NA	0	0	#DIV/0!	NA	NA	0	0	#DIV/0!	NA	NA	1.8835
MSTRG.18219.5	0	0.00325533	#DIV/0!	0.784593	NA	1.9611	0.006882	0.00350926	-4.91845	0.148306	0.0202867	0.00420833	0.207443	-0.456152	NA	3.63367	0.004885	0.00134437	-6.16248	0.355159	0	0	#DIV/0!	NA	NA	0	0	#DIV/0!	NA	NA	3.63367
MSTRG.18226.5	0.985553	0	0	-4.54611	NA	1.80644	3.93302	2.17722	1.08218	0.913067	0	0.517816	#DIV/0!	3.29472	NA	7.1281	4.51362	0.633216	-0.729689	NA	0.065934	3.84316	0.0171562	-4.77782	0.0585816	0.065934	0	0	-1.46836	NA	7.1281
MSTRG.18226.6	0	0	#DIV/0!	NA	NA	0	0.116142	#DIV/0!	2.04981	NA	0	0	#DIV/0!	NA	NA	0	0	NA	NA	NA	0	0	#DIV/0!	NA	NA	0	0	#DIV/0!	NA	NA	0.116142
MSTRG.18226.7	2.14975	0.441622	0.205429	-1.96289	0.999915	0	1.62157	#DIV/0!	5.20407	0.405461	6.51293	9.82885	1.50913	0.457893	0.924966	0.213228	0.002308	0.0108241	-1.5109	NA	0	0	#DIV/0!	NA	NA	0	0.632845	#DIV/0!	2.99776	NA	9.82885
MSTRG.18250.4	0	0.162456	#DIV/0!	1.58493	NA	1.41669	0	0	-3.76478	0.551896	0.64899	2.0004	3.08233	1.26754	NA	0	0	NA	NA	NA	0.10294	4.79503	0.0214681	-4.07147	0.345186	0.10294	0	0	-1.46836	NA	4.79503
MSTRG.18257.5	0	0	#DIV/0!	NA	NA	2.18339	0	0	-4.24218	0.487436	1.03256	0.679964	0.658521	-0.745615	NA	0	2.13997	NA	4.38266	NA	0	0	#DIV/0!	NA	NA	0	0	#DIV/0!	NA	NA	2.18339
MSTRG.18269.4	1.15986	1.94289	1.67511	0.784557	0.999915	2.05534	2.81483	1.36952	0.223817	0.982861	0	0.363409	#DIV/0!	2.06807	NA	2.98444	6.16388	2.06534	1.06671	0.963069	5.21155	2.60796	1.99833	0.982338	0.840059	5.21155	4.04843	0.77682	-0.477674	0.987808	6.16388
MSTRG.18384.2	0	0	#DIV/0!	NA	NA	0.387302	1.4501	3.7441	1.69046	0.850537	0.452595	1.25279	2.76802	1.23506	NA	1.72709	2.52275	1.46069	0.514613	0.990357	0	6.79035	0	-6.24287	0.00393912	0	2.46865	#DIV/0!	4.89427	0.0472504	6.79035
MSTRG.18407.3	0	0	#DIV/0!	NA	NA	0	0	#DIV/0!	NA	NA	0	0	#DIV/0!	NA	NA	0	1.80621	NA	4.34583	NA	0	0	#DIV/0!	NA	NA	0	1.03862	#DIV/0!	2.71538	NA	1.80621
MSTRG.18518.3	0	2.30232	#DIV/0!	5.54098	0.813392	2.40978	0	0	-5.4111	0.380019	0	0	#DIV/0!	NA	NA	3.47764	5.21662	1.50005	0.551241	0.993028	0	8.50833	0	-6.76225	0.164714	0	0	#DIV/0!	NA	NA	8.50833
MSTRG.18518.5	0	0	#DIV/0!	NA	NA	0	0	#DIV/0!	NA	NA	0	0	#DIV/0!	NA	NA	0	0	NA	NA	NA	0	2.7044	0	-4.95646	0.389474	0	0	#DIV/0!	NA	NA	2.7044
MSTRG.18529.5	3.1792	3.73274	1.17411	0.270739	0.999915	1.27168	13.8259	10.8721	3.26223	0.114811	1.51934	3.08117	2.02796	0.852506	0.931944	0.296372	6.21457	20.9688	4.11025	0.580511	2.31053	3.39317	0.680936	-0.332891	0.858537	2.31053	3.27362	1.41683	0.343086	0.906194	13.8259
MSTRG.1853.2	6.13438	4.88853	0.796907	-0.200224	0.999915	7.52777	5.9063	0.784601	-0.442686	0.909597	9.54182	18.4949	1.9383	0.832485	0.254353	15.0224	12.6831	0.844279	-0.238374	0.949729	10.4526	8.49135	1.23097	0.432835	0.755974	10.4526	11.2756	1.07874	0.00917847	0.998414	18.4949
MSTRG.1854.1	1.79367	0.983916	0.548551	-0.705745	0.90886	5.28756	2.66299	0.503633	-1.06517	0.448349	4.57896	2.16586	0.473003	-1.21311	0.338629	2.28332	2.41872	1.0593	0.0875773	0.99325	1.99322	2.09163	0.952949	0.076654	0.971743	1.99322	1.69091	0.848333	-0.358894	0.935476	5.28756
MSTRG.18584.3	0	0	#DIV/0!	NA	NA	0	4.44776	#DIV/0!	5.34783	0.389065	0	0	#DIV/0!	NA	NA	0	0	NA	NA	NA	0	0	#DIV/0!	NA	NA	0	0	#DIV/0!	NA	NA	4.44776
MSTRG.1859.2	29.0565	27.9091	0.960513	0.0345306	0.999915	40.6201	53.5352	1.31795	0.336103	0.243616	48.0961	44.9666	0.934931	-0.241783	0.799097	45.3819	42.9495	0.946401	-0.0776273	0.932822	28.8385	46.92	0.614631	-0.545023	0.0871706	28.8385	33.5732	1.16418	0.114903	0.971673	53.5352
MSTRG.18597.5	0.101286	0.325071	3.20943	1.3736	NA	1.57409	2.10515	1.33738	0.301237	0.786886	3.84286	5.48373	1.42699	0.388019	0.892454	0.945145	1.31633	1.39272	0.381861	0.965769	0.232893	0	#DIV/0!	3.2446	NA	0.232893	0.733637	3.15011	1.33662	NA	5.48373
MSTRG.18625.5	0	0.0831313	#DIV/0!	1.48479	NA	0	2.50233	#DIV/0!	6.34475	0.284299	0.391064	0	0	-3.90913	NA	0	9.35196	NA	8.09428	0.286729	0	1.79458	0	-4.91079	0.394679	0	0	#DIV/0!	NA	NA	9.35196
MSTRG.18677.1	1.19897	1.29528	1.08033	0.12945	0.999915	5.60656	3.53713	0.630891	-0.687472	0.271301	6.5854	6.36335	0.966281	-0.218778	0.825997	9.32649	9.15913	0.982055	-0.0593109	0.99237	9.46665	3.29002	2.87739	1.62932	0.0103429	9.46665	8.68269	0.917187	-0.253885	0.980213	9.46665
MSTRG.18679.1	0.340868	2.5934	7.60824	2.83277	0.999915	1.81511	5.40681	2.97877	1.50201	0.765397	3.92792	6.96216	1.77248	0.681234	0.884653	5.32077	5.01837	0.943167	-0.0467941	0.999856	5.16952	9.39429	0.550283	-0.717642	0.791435	5.16952	2.96896	0.574321	-0.907083	0.971673	9.39429
MSTRG.1869.2	0	0.973291	#DIV/0!	4.87119	0.158271	4.19984	0.975232	0.232207	-2.10156	0.533883	1.53508	0.406286	0.264668	-1.91711	0.620964	3.73317	3.71349	0.994729	-0.0273406	0.999856	2.12513	0.318705	6.66801	2.72455	0.536397	2.12513	2.56019	1.20473	0.106327	0.996242	4.19984
MSTRG.18707.2	0.258427	0.425259	1.64557	1.0231	0.999915	2.67097	1.27608	0.47776	-1.04802	0.313221	2.81354	3.05042	1.08419	-0.0524152	0.986693	3.96924	3.72582	0.938675	-0.0683095	0.991035	1.87737	2.60563	0.720505	-0.308838	0.856083	1.87737	2.18858	1.16577	-0.00435167	0.999166	3.96924
MSTRG.18814.2	0	0	#DIV/0!	NA	NA	0	0	#DIV/0!	NA	NA	0	0	#DIV/0!	NA	NA	2.43937	0	0	-4.68672	NA	0	0	#DIV/0!	NA	NA	0	0	#DIV/0!	NA	NA	2.43937
MSTRG.18816.4	0.27652	0.34446	1.2457	0.359362	NA	3.85777	0.352228	0.0913034	-3.40729	0.116249	2.82635	2.55778	0.904976	-0.247561	0.958835	2.17496	1.43881	0.661533	-0.597825	0.971283	0.71802	0.298844	2.40266	1.43771	0.617166	0.71802	1.12488	1.56665	0.435616	0.974211	3.85777
MSTRG.18836.2	0	0	#DIV/0!	NA	NA	1.92497	0	0	-4.20943	0.494156	1.48465	0.818573	0.551356	-0.983058	NA	0.552306	0	0	-2.98899	NA	0.682275	0	#DIV/0!	3.03526	NA	0.682275	0	0	-3.01139	NA	1.92497
MSTRG.18859.3	0.0475897	0.017861	0.375313	-0.18485	NA	5.00433	0	0	-5.55811	0.36388	0	0	#DIV/0!	NA	NA	0	0	NA	NA	NA	0	0.263626	0	-1.91973	NA	0	0	#DIV/0!	NA	NA	5.00433
MSTRG.18886.3	0	0	#DIV/0!	NA	NA	0	0	#DIV/0!	NA	NA	0	0	#DIV/0!	NA	NA	0	4.05639	NA	5.7584	0.538418	0	0	#DIV/0!	NA	NA	0	0	#DIV/0!	NA	NA	4.05639
MSTRG.18915.2	0	0	#DIV/0!	NA	NA	0	9.97802	#DIV/0!	7.22308	0.202751	0.028557	0	0	-1.41793	NA	0	0	NA	NA	NA	0	0	#DIV/0!	NA	NA	0	0	#DIV/0!	NA	NA	9.97802
MSTRG.18958.2	0	1.44245	#DIV/0!	5.00818	0.827221	0	0.743773	#DIV/0!	4.4893	0.461478	2.08735	6.37597	3.05457	1.39346	0.625852	1.23776	0	0	-5.00916	NA	0	0	#DIV/0!	NA	NA	0	0.0733997	#DIV/0!	0.905067	NA	6.37597
MSTRG.19020.2	0	1.74743	#DIV/0!	4.28244	NA	0	0	#DIV/0!	NA	NA	0	0	#DIV/0!	NA	NA	0	0	NA	NA	NA	0	0	#DIV/0!	NA	NA	0	0	#DIV/0!	NA	NA	1.74743
MSTRG.19069.3	3.82327	0.304975	0.079768	-3.36196	0.999915	0	0	#DIV/0!	NA	NA	0	0	#DIV/0!	NA	NA	0	0	NA	NA	NA	0	0	#DIV/0!	NA	NA	0	0	#DIV/0!	NA	NA	3.82327
MSTRG.19087.5	0.191702	0	0	-1.8932	NA	0.452869	0.212212	0.468594	-0.678714	NA	0.457788	2.45817	5.36967	2.2456	NA	4.50123	0.206489	0.0458739	-4.59957	0.385814	0.154937	0.9083	0.170579	-0.604732	NA	0.154937	0.0834797	0.538797	-1.28283	NA	4.50123
MSTRG.19090.1	9.62281	6.84184	0.711003	-0.385053	0.886323	10.0916	12.8741	1.27572	0.295053	0.456842	9.83824	11.3737	1.15607	0.104919	0.931579	12.2095	10.5913	0.867464	-0.201989	0.958888	10.8454	5.56092	1.95029	1.102	0.203142	10.8454	8.38349	0.772997	-0.478756	0.702311	12.8741
MSTRG.19113.2	0	0	#DIV/0!	NA	NA	0	0	#DIV/0!	NA	NA	6.4133	0	0	-6.75304	0.270219	0	0	NA	NA	NA	0	0	#DIV/0!	NA	NA	0	0	#DIV/0!	NA	NA	6.4133
MSTRG.19123.2	1.85916	4.654	2.50329	1.42926	0.999915	4.57487	6.28395	1.37358	0.437288	0.9146	11.6421	2.86356	0.245966	-2.03891	0.512552	1.58907	3.24501	2.04209	0.890691	0.960279	8.7168	4.42801	1.96856	1.07784	0.838134	8.7168	0.890199	0.102124	-3.16399	0.433572	11.6421
MSTRG.19154.2	6.10172	2.49681	0.409198	-1.1084	0.999915	8.43075	12.0924	1.43432	0.472068	0.816045	4.66888	19.4393	4.1636	1.85027	2.73552e-05	5.95257	8.15084	1.3693	0.382537	0.992051	8.2799	4.35674	1.90048	1.06534	0.0981778	8.2799	8.00676	0.967012	-0.168486	0.96507	19.4393
MSTRG.19154.3	0	0	#DIV/0!	NA	NA	0	0	#DIV/0!	NA	NA	0	3.15773	#DIV/0!	4.39607	NA	0	0	NA	NA	NA	0	0	#DIV/0!	NA	NA	0	0	#DIV/0!	NA	NA	3.15773
MSTRG.19187.4	2.19512	0	0	-5.85582	0.785717	0	0	#DIV/0!	NA	NA	0	0.0210023	#DIV/0!	0.505621	NA	0	0.92366	NA	4.60777	NA	0	0	#DIV/0!	NA	NA	0	0	#DIV/0!	NA	NA	2.19512
MSTRG.19189.3	0.966711	2.51162	2.59811	1.3308	0.999915	10.9712	0.715256	0.0651937	-4.03053	0.0490311	1.12933	0	0	-4.84943	NA	0.904893	2.42019	2.67456	1.23034	0.9567	2.84006	0.876506	3.2402	1.94133	0.701403	2.84006	0.77043	0.271273	-1.78638	0.762907	10.9712
MSTRG.19227.3	3.25777	46.284	14.2073	3.93341	NA	2.87343	4.66179	1.62238	0.633071	0.452443	56.907	2.13321	0.0374859	-4.82317	NA	7.79818	26.5959	3.41053	1.82149	NA	2.48745	1.64994	1.5076	0.785878	0.57767	2.48745	2.35295	0.945931	-0.17055	0.958888	56.907
MSTRG.19227.4	162.035	37.7903	0.233222	-2.0263	0.999915	57.492	23.6255	0.410936	-1.41709	0.831995	38.1835	24.4947	0.641498	-0.767776	0.913146	196.603	40.564	0.206325	-2.23338	0.606926	13.9532	11.2236	1.24319	0.48762	0.905066	13.9532	23.6084	1.69198	0.64984	0.939779	196.603
MSTRG.19245.2	0.213772	0.168667	0.789003	-0.240433	NA	0.395028	2.17401	5.50344	1.88603	0.637703	0.250113	2.93526	11.7358	2.45124	NA	23.4295	5.77356	0.246423	-1.95821	0.789142	0.594086	4.01598	0.147931	-2.42189	0.551507	0.594086	1.7633	2.9681	1.46142	NA	23.4295
MSTRG.19365.4	5.74808	5.65461	0.983739	0.0724469	0.999915	7.57729	1.56278	0.206246	-2.26063	0.186305	7.06745	7.45674	1.05508	-0.1038	0.968987	7.75357	5.37361	0.69305	-0.521773	0.798083	7.75378	1.53762	5.04272	2.39914	0.435326	7.75378	6.69194	0.863056	-0.308057	0.93268	7.75378
MSTRG.19492.3	0	0	#DIV/0!	NA	NA	0	0	#DIV/0!	NA	NA	0	2.09397	#DIV/0!	4.68961	NA	0	0.178179	NA	2.04726	NA	0	0.392858	0	-1.98282	NA	0	0	#DIV/0!	NA	NA	2.09397
MSTRG.19510.3	0	0	#DIV/0!	NA	NA	0	0	#DIV/0!	NA	NA	8.1097	0	0	-6.61557	0.283347	0	0	NA	NA	NA	0	0	#DIV/0!	NA	NA	0	0	#DIV/0!	NA	NA	8.1097
MSTRG.19525.2	0	0	#DIV/0!	NA	NA	0	1.85014	#DIV/0!	5.33658	0.39006	2.20219	1.45813	0.66213	-0.6273	0.962435	1.33918	1.74638	1.30407	0.302528	0.996121	0	3.55276	0	-5.40233	0.00474628	0	3.23052	#DIV/0!	5.27666	0.470067	3.55276
MSTRG.19603.1	1.7436	0.946681	0.542947	-0.927929	0.999915	0	1.62563	#DIV/0!	4.65963	0.470103	1.80744	0	0	-4.87219	NA	0	0	NA	NA	NA	2.75828	0	#DIV/0!	5.26368	0.286852	2.75828	0.426789	0.15473	-2.74742	0.638536	2.75828
MSTRG.19636.1	3.18117	2.19292	0.689344	-0.437565	0.999915	4.93192	6.18037	1.25314	0.24245	0.596382	4.72174	5.68357	1.2037	0.160497	0.786298	3.92869	4.64426	1.18214	0.21461	0.932822	1.79198	4.90808	0.365108	-1.17937	0.0210897	1.79198	2.53946	1.41713	0.324042	0.828703	6.18037
MSTRG.19650.4	0	0	#DIV/0!	NA	NA	1.19622	0	0	-3.76991	0.582501	0	0	#DIV/0!	NA	NA	0	0	NA	NA	NA	2.26109	0	#DIV/0!	4.77595	0.410913	2.26109	1.94959	0.862238	-0.261997	0.994415	2.26109
MSTRG.19673.5	0	0	#DIV/0!	NA	NA	0	2.11058	#DIV/0!	5.95341	0.324199	0	0	#DIV/0!	NA	NA	0	2.19332	NA	5.85947	0.527434	0	0	#DIV/0!	NA	NA	0	1.82137	#DIV/0!	4.9172	0.577551	2.19332
MSTRG.19683.5	0	0.41361	#DIV/0!	2.97125	NA	0.451238	0	0	-2.84856	NA	1.24055	0.73812	0.594993	-0.879056	NA	0.899816	5.28533	5.87379	2.62272	0.857244	0.136891	0	#DIV/0!	1.49499	NA	0.136891	0	0	-1.46836	NA	5.28533
MSTRG.1970.2	0	0	#DIV/0!	NA	NA	6.41742	0	0	-5.53822	0.366064	0	0	#DIV/0!	NA	NA	0	0	NA	NA	NA	0	1.83582	0	-3.24833	NA	0	0	#DIV/0!	NA	NA	6.41742
MSTRG.19716.2	0	2.48528	#DIV/0!	4.50999	0.903947	1.05124	1.72107	1.63718	0.55114	0.944089	1.37913	1.06177	0.769889	-0.565395	NA	0	0	NA	NA	NA	0	0.694901	0	-1.98282	NA	0	0	#DIV/0!	NA	NA	2.48528
MSTRG.19742.2	0	0	#DIV/0!	NA	NA	0.0151517	0	0	-0.510838	NA	9.63008	0	0	-7.17619	0.232723	0	0.082405	NA	0.829435	NA	0.0181543	0	#DIV/0!	1.49499	NA	0.0181543	2.19388	120.846	3.1431	NA	9.63008
MSTRG.1977.2	0	1.44964	#DIV/0!	4.14332	NA	2.81649	0	0	-4.82918	0.414764	0	0	#DIV/0!	NA	NA	0	0	NA	NA	NA	0	0	#DIV/0!	NA	NA	0	0.839099	#DIV/0!	2.55024	NA	2.81649
MSTRG.19845.2	2.97772	3.16466	1.06278	0.18884	0.999915	7.70899	6.145	0.797122	-0.391892	0.228035	7.23536	6.63607	0.917172	-0.27153	0.527465	5.1727	5.64335	1.09099	0.145172	0.958888	3.59106	4.50308	0.797468	-0.162452	0.820649	3.59106	5.97247	1.66315	0.621053	0.406143	7.70899
MSTRG.19862.3	0	0	#DIV/0!	NA	NA	0	3.12187	#DIV/0!	5.03701	0.42455	0	0	#DIV/0!	NA	NA	0	0	NA	NA	NA	2.22481	0	#DIV/0!	4.40821	0.453544	2.22481	0	0	-4.37758	NA	3.12187
MSTRG.19937.1	2.03462	2.56957	1.26293	0.441833	0.999915	0.722599	3.55337	4.91749	2.1318	0.15831	4.8595	3.1134	0.640683	-0.750726	0.845556	5.2611	3.21245	0.610605	-0.660469	0.957623	1.18189	1.37274	0.86097	-0.0127487	0.997284	1.18189	1.79727	1.52067	0.466873	0.949211	5.2611
MSTRG.19937.3	1.7798	0.33089	0.185914	-2.30757	0.923498	8.34061	1.97827	0.237185	-2.14117	0.303002	5.41105	1.46483	0.27071	-2.02073	0.706308	1.52569	1.65469	1.08455	0.0724177	0.999856	3.46716	3.14551	1.10225	0.282712	0.813267	3.46716	2.70038	0.778845	-0.427142	0.833175	8.34061
MSTRG.19937.4	0	0	#DIV/0!	NA	NA	0	0.00123967	#DIV/0!	1.41272	NA	0	2.33222	#DIV/0!	5.883	0.35149	0	0	NA	NA	NA	0	0	#DIV/0!	NA	NA	0	0	#DIV/0!	NA	NA	2.33222
MSTRG.19999.2	0	0.0297383	#DIV/0!	0.784593	NA	3.72531	0	0	-6.35308	0.247228	0	0	#DIV/0!	NA	NA	1.69731	0	0	-5.62654	0.551827	0	0	#DIV/0!	NA	NA	0	0	#DIV/0!	NA	NA	3.72531
MSTRG.20021.3	0	0	#DIV/0!	NA	NA	1.15966	0	0	-3.49189	0.620559	0	1.10729	#DIV/0!	3.29472	NA	0	0.763686	NA	3.23975	NA	0.670016	0	#DIV/0!	3.03526	NA	0.670016	0	0	-3.01139	NA	1.15966
MSTRG.20038.1	5.27664	3.32345	0.629842	-0.575526	0.710038	11.2577	7.37837	0.655407	-0.672027	0.0625688	11.3449	8.67747	0.76488	-0.527068	0.326379	7.84336	8.15963	1.04032	0.0642874	0.991579	2.47525	3.9558	0.625728	-0.443629	0.544119	2.47525	4.12832	1.66784	0.537274	0.567526	11.3449
MSTRG.20050.3	0.939718	0.124921	0.132935	-2.56634	0.999915	0.193931	1.3569	6.99681	2.3649	0.483675	1.6801	4.75975	2.83301	1.27069	0.905392	0.0447863	0.738475	16.4889	3.56763	NA	0	0.301016	0	-2.50074	NA	0	0.053523	#DIV/0!	0.905067	NA	4.75975
MSTRG.20053.4	0	0.943582	#DIV/0!	5.49576	0.770279	0.977196	1.45421	1.48815	0.48812	0.964895	3.01322	0.962112	0.319296	-1.72114	0.845275	0.517147	4.81227	9.30542	3.14942	0.476134	0	1.53401	0	-5.54875	0.281537	0	0.858089	#DIV/0!	4.64404	0.611013	4.81227
MSTRG.20062.4	0	1.96457	#DIV/0!	5.42558	0.826745	1.9324	1.9727	1.02085	-0.155189	0.985053	1.8526	4.58603	2.47545	1.08272	0.873209	0.643681	0.230919	0.358747	-1.52451	NA	0	1.33722	0	-4.24238	0.0206086	0	2.61154	#DIV/0!	5.23854	0.277932	4.58603
MSTRG.20072.3	0	0	#DIV/0!	NA	NA	2.34758	0	0	-4.99546	0.428532	0	0	#DIV/0!	NA	NA	0	0	NA	NA	NA	0.737363	0	#DIV/0!	3.80111	NA	0.737363	0	0	-3.77552	NA	2.34758
MSTRG.20080.4	0	0	#DIV/0!	NA	NA	3.3043	1.50932	0.456773	-1.27778	0.864568	0.48142	3.90755	8.11672	2.45108	0.787035	4.90154	0	0	-6.07635	0.473024	0.580996	0	#DIV/0!	3.03526	NA	0.580996	0	0	-3.01139	NA	4.90154
MSTRG.20080.5	1.66988	1.06949	0.64046	-0.519456	0.999915	2.2448	0	0	-4.64502	0.470103	3.24278	0.122658	0.037825	-4.49741	0.518179	5.52365	2.16186	0.391382	-1.39114	0.943033	0	0	#DIV/0!	NA	NA	0	1.28049	#DIV/0!	3.33857	NA	5.52365
MSTRG.20080.7	0.154141	0	0	-2.03984	NA	0.527678	1.00768	1.90965	0.757162	0.943339	0.379818	0.309197	0.814065	-0.477076	NA	0	1.04675	NA	4.59206	NA	0	0.796368	0	-3.44145	NA	0	0.973976	#DIV/0!	3.84891	NA	1.04675
MSTRG.20080.8	0	0	#DIV/0!	NA	NA	0.783489	0	0	-2.48941	NA	0	0	#DIV/0!	NA	NA	2.12742	0	0	-4.31074	NA	0	0	#DIV/0!	NA	NA	0	0	#DIV/0!	NA	NA	2.12742
MSTRG.20089.3	0	1.93897	#DIV/0!	4.69003	0.892379	0	0	#DIV/0!	NA	NA	0	0	#DIV/0!	NA	NA	0	0	NA	NA	NA	0	0	#DIV/0!	NA	NA	0	0.34269	#DIV/0!	1.59324	NA	1.93897
MSTRG.20113.2	0	0	#DIV/0!	NA	NA	0	2.10219	#DIV/0!	4.62981	0.473581	5.64208	0	0	-6.04865	0.336543	0	0	NA	NA	NA	0	0	#DIV/0!	NA	NA	0	0	#DIV/0!	NA	NA	5.64208
MSTRG.20113.3	0	0	#DIV/0!	NA	NA	0	0	#DIV/0!	NA	NA	0	2.72629	#DIV/0!	4.29642	NA	0	0	NA	NA	NA	0	0	#DIV/0!	NA	NA	0	0	#DIV/0!	NA	NA	2.72629
MSTRG.20150.3	0	0	#DIV/0!	NA	NA	0	0	#DIV/0!	NA	NA	0	2.00018	#DIV/0!	4.73801	NA	0	2.13075	NA	5.24724	0.598145	0	0	#DIV/0!	NA	NA	0	0.846803	#DIV/0!	3.23368	NA	2.13075
MSTRG.20153.2	0	3.94037	#DIV/0!	5.41575	0.827103	1.00914	0	0	-3.61377	0.128876	0.746876	0	0	-3.42752	NA	0	1.21381	NA	3.81307	NA	0.213482	0	#DIV/0!	1.49499	NA	0.213482	0.305437	1.43074	0.319763	NA	3.94037
MSTRG.20196.10	0	0	#DIV/0!	NA	NA	6.24674	0	0	-6.32697	0.285455	0	0	#DIV/0!	NA	NA	0	0	NA	NA	NA	0.681679	0	#DIV/0!	3.45158	NA	0.681679	0	0	-3.42777	NA	6.24674
MSTRG.20196.11	1.35473	2.47915	1.82999	0.952576	0.999915	1.32548	0.423654	0.319623	-1.76729	0.843981	5.3199	4.9532	0.931071	-0.278715	0.973939	0.928742	0	0	-4.2023	NA	0	0	#DIV/0!	NA	NA	0	0	#DIV/0!	NA	NA	5.3199
MSTRG.20196.8	0	0	#DIV/0!	NA	NA	0	0	#DIV/0!	NA	NA	0	0	#DIV/0!	NA	NA	0.467056	3.03245	6.4927	2.68412	0.904659	0.105875	2.52153	0.0419886	-3.85309	0.521128	0.105875	0	0	-1.46836	NA	3.03245
MSTRG.20196.9	0	0.449141	#DIV/0!	3.38194	NA	0.899196	1.63868	1.82239	0.682517	0.9487	1.65776	1.12185	0.676727	-0.682058	0.95882	0.959886	0.151199	0.157517	-2.61108	NA	0	0.269673	0	-2.14131	NA	0	0.540928	#DIV/0!	3.26243	NA	1.65776
MSTRG.20275.5	0	0	#DIV/0!	NA	NA	0	0	#DIV/0!	NA	NA	0	0.894801	#DIV/0!	3.22313	NA	0	4.91815	NA	5.94439	0.518704	0	0	#DIV/0!	NA	NA	0	0	#DIV/0!	NA	NA	4.91815
MSTRG.20332.2	0	0	#DIV/0!	NA	NA	0	0	#DIV/0!	NA	NA	5.1055	0	0	-7.04691	0.243535	0	0	NA	NA	NA	0	0	#DIV/0!	NA	NA	0	0	#DIV/0!	NA	NA	5.1055
MSTRG.20361.5	0.101164	0	0	-1.72926	NA	1.53688	2.33611	1.52004	0.456486	0.958669	2.20657	1.54867	0.701845	-0.576096	0.685603	2.3791	2.82185	1.1861	0.178355	0.994043	0.689953	1.60558	0.429721	-0.932411	0.762419	0.689953	0.088871	0.128807	-2.36388	NA	2.82185
MSTRG.2037.5	1.87593	3.51564	1.87408	1.01275	0.999915	2.55041	3.6835	1.44428	0.428625	0.96135	4.51836	9.22441	2.04154	0.928367	0.78226	0	2.07355	NA	4.24676	NA	0	1.1333	0	-2.55835	NA	0	0	#DIV/0!	NA	NA	9.22441
MSTRG.2037.6	0	2.60684	#DIV/0!	4.60646	0.901989	0.390552	1.13449	2.90483	1.54433	0.769209	6.7654	0	0	-6.08862	0.332037	3.0642	0.5613	0.18318	-2.50463	0.810247	0	0	#DIV/0!	NA	NA	0	0	#DIV/0!	NA	NA	6.7654
MSTRG.20378.5	0	0	#DIV/0!	NA	NA	16.9199	0	0	-21.6513	NA	0	0.0842367	#DIV/0!	0.505621	NA	21.5985	9.40501	0.435448	-1.2473	NA	0	0	#DIV/0!	NA	NA	0	0	#DIV/0!	NA	NA	21.5985
MSTRG.20410.2	0	0	#DIV/0!	NA	NA	0	0	#DIV/0!	NA	NA	0	0	#DIV/0!	NA	NA	0	0	NA	NA	NA	0	0	#DIV/0!	NA	NA	0	1.12982	#DIV/0!	2.99776	NA	1.12982
MSTRG.20411.5	0	0.085838	#DIV/0!	0.784593	NA	5.69818	0	0	-6.07898	0.31098	0.12118	0.056168	0.46351	-0.456152	NA	0.0792193	0.104761	1.32242	-0.132337	NA	0	0	#DIV/0!	NA	NA	0	0.053922	#DIV/0!	0.600877	NA	5.69818
MSTRG.20411.7	0	0	#DIV/0!	NA	NA	2.09176	0.135025	0.0645509	-4.11678	0.536788	0.03101	0.0454703	1.46631	-0.456152	NA	0.0316557	2.4608	77.7363	4.6079	0.688609	0	0	#DIV/0!	NA	NA	0	0	#DIV/0!	NA	NA	2.4608
MSTRG.20415.3	0	0	#DIV/0!	NA	NA	1.16682	1.84561	1.58175	0.381786	0.974895	6.95639	0	0	-6.09968	0.290852	1.21619	0.152808	0.125645	-2.72738	NA	0	2.28707	0	-3.61175	0.554433	0	0	#DIV/0!	NA	NA	6.95639
MSTRG.20498.4	0.044831	0.0429983	0.959121	-0.18485	NA	5.61885	2.47808	0.44103	-1.17707	0.646447	0.485979	1.08841	2.23962	0.929032	0.828523	1.25318	0.401387	0.320295	-1.68495	0.762102	0.280617	2.35621	0.119097	-2.65044	0.42388	0.280617	0.126884	0.452162	-0.811579	NA	5.61885
MSTRG.20527.3	0	0	#DIV/0!	NA	NA	0.129171	0.249156	1.92888	0.481312	NA	0	1.96565	#DIV/0!	4.69124	NA	3.90222	0.143523	0.0367797	-4.33196	0.717923	2.48413	0	#DIV/0!	5.3232	0.351076	2.48413	0	0	-5.29249	0.536116	3.90222
MSTRG.20535.1	0.602117	0.650409	1.0802	0.169874	0.999915	1.85578	0.449846	0.242403	-2.28381	0.65755	1.91206	1.48879	0.778632	-0.448209	0.911084	2.50333	0.712298	0.28454	-1.91088	0.743015	0	0	#DIV/0!	NA	NA	0	0.103651	#DIV/0!	0.905067	NA	2.50333
MSTRG.20570.2	0	0	#DIV/0!	NA	NA	0	0	#DIV/0!	NA	NA	0	0	#DIV/0!	NA	NA	0	0	NA	NA	NA	4.18576	0	#DIV/0!	5.55722	0.32589	4.18576	0	0	-5.5265	0.510167	4.18576
MSTRG.20608.2	0	0	#DIV/0!	NA	NA	0	0	#DIV/0!	NA	NA	0	0	#DIV/0!	NA	NA	2.65133	1.77259	0.668567	-0.513256	0.993654	0	0	#DIV/0!	NA	NA	0	0	#DIV/0!	NA	NA	2.65133
MSTRG.2068.3	0.262766	0	0	-2.51692	NA	1.32772	0.667128	0.502461	-0.870293	0.933992	0	0	#DIV/0!	NA	NA	0	0.624639	NA	3.44449	NA	0	0.252097	0	-1.57658	NA	0	1.85526	#DIV/0!	4.04886	NA	1.85526
MSTRG.2071.4	1.89571	0	0	-5.62708	0.810295	0	0	#DIV/0!	NA	NA	4.48491	0	0	-6.98125	0.249208	2.08165	0	0	-5.96535	0.516718	1.34609	0	#DIV/0!	5.06695	0.378753	1.34609	0	0	-5.04138	NA	4.48491
MSTRG.20787.5	0.163874	0.450014	2.7461	1.15078	NA	0.876049	6.10389	6.96753	2.59908	0.283019	2.71564	5.8991	2.17227	1.0131	0.562148	4.56271	5.35174	1.17293	0.22269	0.977516	0	4.42902	0	-4.60358	0.00757664	0	0.268301	#DIV/0!	1.28154	NA	6.10389
MSTRG.20816.2	0	0	#DIV/0!	NA	NA	0	0.367157	#DIV/0!	3.33633	NA	0.581188	0	0	-4.13122	NA	0	0	NA	NA	NA	0	0	#DIV/0!	NA	NA	0	1.03796	#DIV/0!	3.9808	NA	1.03796
MSTRG.2084.4	1.7569	1.13319	0.644995	-0.499525	0.999915	0.668892	4.38112	6.54981	2.5865	0.176324	2.54914	1.05745	0.414826	-1.39903	0.709566	2.21025	0.971057	0.439344	-1.22054	0.898925	2.5429	0.816976	3.11257	1.72718	0.489111	2.5429	0.780208	0.306819	-1.77487	0.71452	4.38112
MSTRG.2084.5	0	0	#DIV/0!	NA	NA	0	0	#DIV/0!	NA	NA	0	0	#DIV/0!	NA	NA	0.10659	0	0	-2.67951	NA	0.081835	0	#DIV/0!	2.25461	NA	0.081835	2.9138	35.6058	4.44755	NA	2.9138
MSTRG.20843.4	1.41219	1.28944	0.913082	-0.0931896	0.999915	2.60562	2.67093	1.02507	-0.0177988	0.997693	4.68614	3.59839	0.767878	-0.536727	0.528949	2.40863	2.45339	1.01858	0.0611616	0.999856	0.572676	0.821416	0.697181	-0.510118	0.889946	0.572676	0.501095	0.875007	-0.232061	0.994933	4.68614
MSTRG.20928.1	0	0.836887	#DIV/0!	4.02694	NA	7.55494	6.58484	0.871594	-0.257934	0.867767	9.17369	3.21712	0.35069	-1.63208	0.29358	4.92051	6.22268	1.26464	0.318961	0.985208	0.715609	0.819544	0.873179	-0.0341453	0.995958	0.715609	0.979796	1.36918	0.23254	NA	9.17369
MSTRG.20963.2	0	0	#DIV/0!	NA	NA	4.39304	0	0	-6.03189	0.277113	2.25836	0	0	-5.4592	0.396432	0	1.39339	NA	4.62437	NA	0	0	#DIV/0!	NA	NA	0	0	#DIV/0!	NA	NA	4.39304
MSTRG.21011.3	1.1693	4.1141	3.51843	1.76806	0.999915	9.2549	6.02275	0.650763	-0.671917	0.236035	7.19599	4.04306	0.561849	-0.940993	0.777992	6.16193	2.25265	0.365575	-1.45793	0.70738	1.00894	0.693129	1.45562	0.73733	0.925714	1.00894	2.35408	2.33323	1.10176	0.942027	9.2549
MSTRG.2113.3	0	1.10603	#DIV/0!	3.55038	NA	0	0	#DIV/0!	NA	NA	0	3.56719	#DIV/0!	4.80841	NA	0.0185987	2.30666	124.023	3.6626	NA	0	0	#DIV/0!	NA	NA	0	0.609311	#DIV/0!	2.14894	NA	3.56719
MSTRG.21143.4	0.877619	0	0	-3.3242	NA	0	1.80347	#DIV/0!	4.28394	0.519052	0	2.14082	#DIV/0!	4.0729	NA	2.74475	2.97628	1.08435	0.1305	0.999696	0	0	#DIV/0!	NA	NA	0	0	#DIV/0!	NA	NA	2.97628
MSTRG.21163.2	0.712128	0	0	-3.71819	NA	1.2976	7.68234	5.92041	2.38764	0.000414098	1.16732	13.6111	11.6601	3.18127	0.000152633	1.98138	6.85029	3.45734	1.70257	0.286731	0	1.53774	0	-4.08003	0.0343124	0	0.656776	#DIV/0!	3.07859	NA	13.6111
MSTRG.21163.3	0	0	#DIV/0!	NA	NA	0.370468	4.76779	12.8697	3.3658	0.00766831	0.569265	8.94845	15.7193	3.37727	0.00240749	0.996184	3.2235	3.23585	1.53483	0.557745	0.0357443	1.73549	0.0205961	-3.00192	0.137636	0.0357443	0.933422	26.1139	2.31804	NA	8.94845
MSTRG.21191.2	0	0.0661747	#DIV/0!	0.784593	NA	0.545422	0	0	-3.40943	NA	0.161266	0.563274	3.49282	0.905438	NA	0	0.343691	NA	2.97631	NA	0.131183	0.352582	0.372064	-1.47638	NA	0.131183	9.61207	73.272	5.91316	NA	9.61207
MSTRG.21192.2	0	0	#DIV/0!	NA	NA	0	0	#DIV/0!	NA	NA	0	0	#DIV/0!	NA	NA	0	1.09863	NA	4.60777	NA	0	0	#DIV/0!	NA	NA	0	0	#DIV/0!	NA	NA	1.09863
MSTRG.21209.1	0	0	#DIV/0!	NA	NA	0	9.70268	#DIV/0!	8.04737	0.124824	0	1.97117	#DIV/0!	5.24479	0.419973	1.84656	3.71722	2.01305	1.08742	NA	0.477243	1.10042	0.433691	-0.902086	0.907827	0.477243	2.34026	4.9037	1.92736	0.623873	9.70268
MSTRG.21209.3	4.83193	4.67223	0.966948	0.112395	0.999915	5.71645	6.8666	1.2012	0.159623	0.980066	4.81863	5.36998	1.11442	-0.0125156	0.999026	5.12864	4.01912	0.783662	-0.376901	0.985416	0.516764	2.41451	0.214024	-1.90298	0.540235	0.516764	0.891556	1.72527	0.645054	0.97785	6.8666
MSTRG.21210.4	0.735192	0.889848	1.21036	0.238329	0.999915	0.171133	0	0	-3.13189	NA	0	0	#DIV/0!	NA	NA	0	0	NA	NA	NA	0	0.292421	0	-3.37469	NA	0	1.29845	#DIV/0!	5.44058	0.518352	1.29845
MSTRG.21241.3	0	0	#DIV/0!	NA	NA	0	0	#DIV/0!	NA	NA	0	0	#DIV/0!	NA	NA	0	0	NA	NA	NA	0	0	#DIV/0!	NA	NA	0	2.83516	#DIV/0!	4.82222	0.589104	2.83516
MSTRG.21263.6	0	0	#DIV/0!	NA	NA	4.04898	2.08829	0.515758	-0.926734	0.913267	0	3.35332	#DIV/0!	4.986	0.416165	0	0.79018	NA	3.44449	NA	0	0	#DIV/0!	NA	NA	0	0	#DIV/0!	NA	NA	4.04898
MSTRG.21301.4	0.0628137	0.339824	5.41003	1.63819	NA	1.03801	1.39022	1.33931	0.459674	0.938167	0.0490677	1.90686	38.8619	4.26431	0.385662	0	0.454264	NA	3.82806	NA	0.194281	0.0462443	4.20119	1.29283	NA	0.194281	0.296592	1.52661	0.954136	NA	1.90686
MSTRG.21309.3	0	0	#DIV/0!	NA	NA	0	5.14165	#DIV/0!	6.23808	0.29523	0	0	#DIV/0!	NA	NA	0	0	NA	NA	NA	0	0	#DIV/0!	NA	NA	0	0	#DIV/0!	NA	NA	5.14165
MSTRG.21321.10	1.6585	0.568857	0.342995	-1.46316	0.999915	2.34309	0	0	-6.87571	NA	0.421926	0	0	-4.71951	NA	0	0	NA	NA	NA	0	0	#DIV/0!	NA	NA	0	0.39725	#DIV/0!	3.846	NA	2.34309
MSTRG.21383.5	0.515837	0.424587	0.823103	-0.498534	NA	0	0	#DIV/0!	NA	NA	0.456859	0	0	-2.88124	NA	0.273687	1.87485	6.85034	2.65767	NA	0	3.01245	0	-4.35094	0.458651	0	0.701377	#DIV/0!	2.55024	NA	3.01245
MSTRG.21404.4	0.632876	0.673597	1.06434	0.158509	0.999915	1.58345	0	0	-4.85082	0.445378	0	0	#DIV/0!	NA	NA	0	2.40399	NA	5.76444	0.122578	0	0	#DIV/0!	NA	NA	0	0.792911	#DIV/0!	3.52367	NA	2.40399
MSTRG.21407.2	0.145867	0	0	-1.72926	NA	2.97734	0.417584	0.140254	-2.79053	0.249567	0.819302	0.276246	0.337172	-1.74528	NA	0.838584	1.35332	1.61382	0.406393	0.987477	0	0.774417	0	-3.13662	NA	0	0.778431	#DIV/0!	3.39299	NA	2.97734
MSTRG.21408.2	1.78514	2.9706	1.66407	0.988262	0.999915	0	0	#DIV/0!	NA	NA	0.858873	3.0014	3.49458	1.45702	0.842632	1.00559	2.75194	2.73664	1.36509	0.969026	0	1.76513	0	-3.61614	NA	0	4.35308	#DIV/0!	4.97843	0.0102984	4.35308
MSTRG.21435.2	0	1.26362	#DIV/0!	4.95652	0.869292	1.77073	2.96933	1.6769	0.690389	0.940604	0	2.41581	#DIV/0!	5.46054	0.395193	0	6.80461	NA	7.40325	0.000997622	1.28786	1.33013	0.968224	0.0581121	0.994958	1.28786	4.76584	3.70058	1.73098	0.896644	6.80461
MSTRG.21449.9	11.6394	19.834	1.70403	0.825337	0.999915	18.736	10.0287	0.53526	-0.991971	0.0149071	25.512	10.1398	0.397451	-1.45643	4.85098e-07	17.901	10.4537	0.58397	-0.764946	0.257926	18.6439	14.9858	1.2441	0.463634	0.446333	18.6439	14.9925	0.804152	-0.439003	0.547577	25.512
MSTRG.21523.2	8.96577	0	0	-22.2242	NA	35.001	36.3363	1.03815	-0.0618747	0.995226	108.518	41.1474	0.379175	-1.54996	0.708102	42.5107	53.64	1.2618	0.296255	0.996121	4.13478	0	#DIV/0!	6.829	1.08506e-05	4.13478	0.751296	0.181701	-2.52852	0.483011	108.518
MSTRG.21563.1	1.19607	10.8811	9.0974	3.3133	0.773656	0	0	#DIV/0!	NA	NA	0	0	#DIV/0!	NA	NA	0	0	NA	NA	NA	0	0	#DIV/0!	NA	NA	0	0	#DIV/0!	NA	NA	10.8811
MSTRG.21569.1	2.08845	2.10803	1.00938	0.0345291	0.999915	5.35173	3.39589	0.634541	-0.703999	0.143539	4.74168	4.74733	1.00119	-0.191846	0.893961	5.27393	4.80174	0.910467	-0.143474	0.979929	2.995	1.91981	1.56005	0.82442	0.290931	2.995	2.59457	0.866299	-0.321938	0.871316	5.35173
MSTRG.21631.2	2.08722	3.22257	1.54395	0.715512	0.999915	0.796326	0.174787	0.219492	-2.18873	NA	0.814698	0.395444	0.485387	-1.47336	NA	1.43504	0.602261	0.419682	-1.17024	NA	0.199666	0	#DIV/0!	1.49499	NA	0.199666	0.23074	1.15563	0.272429	NA	3.22257
MSTRG.21668.1	0	2.74375	#DIV/0!	5.22983	0.84125	2.04946	0.000125667	6.1317e-05	-3.80597	0.576163	0	3.62803	#DIV/0!	5.36773	0.375911	4.14388	1.7961	0.433435	-1.24703	0.979433	2.94679	1.25996	2.33879	1.52189	0.767503	2.94679	0	0	-5.46026	0.444	4.14388
MSTRG.21668.2	0	0	#DIV/0!	NA	NA	0	0	#DIV/0!	NA	NA	1.43226	0.367276	0.256431	-2.07916	0.829391	0	0.161735	NA	2.39382	NA	0.147706	0.200603	0.73631	0.14481	NA	0.147706	1.70999	11.577	2.96915	0.598798	1.70999
MSTRG.21668.4	1.21231	0.775491	0.639682	-0.57453	0.999915	0.399797	1.76381	4.41177	2.00984	0.810522	1.89169	0.256252	0.135462	-2.9993	0.710294	0	3.42386	NA	7.01612	0.379184	0.352912	0.12786	2.76013	1.45453	NA	0.352912	0.864339	2.44916	1.21351	0.932071	3.42386
MSTRG.21673.1	1.20816	0.377035	0.312073	-1.37979	0.999915	8.07454	4.08588	0.506021	-1.0581	0.550351	10.5073	5.82413	0.554295	-0.957777	0.362271	4.949	2.06564	0.417386	-1.19865	0.489505	3.19526	11.0659	0.288749	-1.57246	0.0144396	3.19526	2.50647	0.784435	-0.46921	0.954548	11.0659
MSTRG.21673.3	1.6832	2.20327	1.30898	0.477962	0.999915	4.19955	10.3818	2.47212	1.24664	0.819702	0	9.88621	#DIV/0!	7.24452	5.90308e-05	0	7.4231	NA	7.30319	0.0081262	4.55312	4.68741	0.971352	0.183975	0.950328	4.55312	4.19047	0.92035	-0.275772	0.976107	10.3818
MSTRG.21673.4	0	0.522691	#DIV/0!	3.69344	NA	0	0	#DIV/0!	NA	NA	0	0	#DIV/0!	NA	NA	2.76949	0.54511	0.196827	-2.33229	0.878582	2.98463	0	#DIV/0!	6.05847	0.216298	2.98463	3.54807	1.18878	0.104832	0.996242	3.54807
MSTRG.21681.7	1.90219	5.25436	2.76227	1.38558	0.856053	6.14759	15.4253	2.50916	1.27931	0.760657	4.82839	9.55737	1.97941	0.891174	0.852419	6.85704	9.71024	1.4161	0.446996	0.988499	0	1.99147	0	-4.65988	0.423056	0	0.158129	#DIV/0!	1.53577	NA	15.4253
MSTRG.21693.3	0	0.14599	#DIV/0!	2.10482	NA	0.281606	1.16312	4.13032	1.63359	0.85752	0.885943	0.32067	0.361954	-1.6239	NA	1.74859	1.03181	0.59008	-0.802069	0.882775	0	0	#DIV/0!	NA	NA	0	0.20511	#DIV/0!	1.28154	NA	1.74859
MSTRG.21709.4	0	0	#DIV/0!	NA	NA	0	0	#DIV/0!	NA	NA	2.55275	0	0	-6.46125	0.298193	0	0	NA	NA	NA	0	0	#DIV/0!	NA	NA	0	0	#DIV/0!	NA	NA	2.55275
MSTRG.21726.5	0	0	#DIV/0!	NA	NA	0	0	#DIV/0!	NA	NA	0	0	#DIV/0!	NA	NA	0	0	NA	NA	NA	2.92073	0	#DIV/0!	5.14301	0.370492	2.92073	0	0	-5.11232	NA	2.92073
MSTRG.2174.1	0.756997	2.1214	2.80239	1.41029	0.999915	4.31186	4.69303	1.0884	0.114748	0.98919	6.06152	7.53671	1.24337	0.154271	0.980519	2.77217	9.6935	3.49671	1.78289	0.879485	0	1.83932	0	-4.9672	0.388399	0	2.43893	#DIV/0!	5.38305	0.525243	9.6935
MSTRG.21766.3	0.518616	0	0	-3.72512	NA	1.36012	0	0	-4.94578	0.435029	0	2.80227	#DIV/0!	5.65571	0.373944	4.27148	1.2996	0.304251	-1.80441	0.949606	0.614412	6.03771	0.101762	-2.98426	0.358198	0.614412	0	0	-4.01412	NA	6.03771
MSTRG.21787.5	0	0	#DIV/0!	NA	NA	0	0	#DIV/0!	NA	NA	0	0	#DIV/0!	NA	NA	5.71757	0	0	-6.74755	0.443443	6.57687	0	#DIV/0!	6.69283	0.218635	6.57687	0	0	-6.66726	0.38825	6.57687
MSTRG.21839.9	0	0	#DIV/0!	NA	NA	0.0745273	0	0	-1.32979	NA	0.995045	0.033665	0.0338326	-2.46574	NA	0	0	NA	NA	NA	1.69796	3.57147	0.475424	-1.09229	0.857119	1.69796	0.0760627	0.0447965	-2.884	NA	3.57147
MSTRG.21841.2	1.101	1.7678	1.60563	0.765278	0.999915	2.14402	2.07684	0.968669	-0.138979	0.943397	2.19247	4.65798	2.12453	0.825041	0.708562	4.12849	2.4087	0.583434	-0.781809	0.903793	2.73257	2.19927	1.24249	0.526152	0.553301	2.73257	1.65665	0.606262	-0.82762	0.526519	4.65798
MSTRG.21976.2	0	0	#DIV/0!	NA	NA	0	0	#DIV/0!	NA	NA	0	0	#DIV/0!	NA	NA	0	2.18958	NA	4.50857	NA	0	0	#DIV/0!	NA	NA	0	0	#DIV/0!	NA	NA	2.18958
MSTRG.22012.2	0	0	#DIV/0!	NA	NA	0	0	#DIV/0!	NA	NA	0	0	#DIV/0!	NA	NA	5.36121	0	0	-6.77613	0.440153	0	0	#DIV/0!	NA	NA	0	0	#DIV/0!	NA	NA	5.36121
MSTRG.22019.6	1.9431	0.576853	0.296872	-1.74195	0.999915	3.50944	5.7884	1.64938	0.554238	0.958087	11.8424	4.51698	0.381423	-1.49912	0.715695	4.41906	0.0586627	0.0132749	-5.91559	0.521306	1.79053	0	#DIV/0!	5.3232	0.351076	1.79053	1.60888	0.898548	-0.226484	0.994538	11.8424
MSTRG.2206.8	4.49929	5.55357	1.23432	0.339183	0.999915	0.759472	0.989393	1.30274	0.170811	0.95737	0.677344	0.891168	1.31568	0.19852	NA	0.501797	0.620295	1.23615	0.368788	NA	0.0826633	0.878611	0.0940841	-2.13154	NA	0.0826633	0.0623897	0.754744	-0.576829	NA	5.55357
MSTRG.221.2	0.0510557	0	0	-1.13458	NA	0	5.73704	#DIV/0!	5.7289	0.347653	0	0	#DIV/0!	NA	NA	0	0	NA	NA	NA	0	0	#DIV/0!	NA	NA	0	0	#DIV/0!	NA	NA	5.73704
MSTRG.22174.2	0	0	#DIV/0!	NA	NA	0.372649	1.76422	4.73426	1.76024	0.84547	0.54059	0.735715	1.36095	0.644681	NA	0	0	NA	NA	NA	0	0	#DIV/0!	NA	NA	0	0	#DIV/0!	NA	NA	1.76422
MSTRG.2353.1	3.57611	6.57098	1.83746	1.00555	0.999915	0	8.26813	#DIV/0!	7.93166	5.40046e-05	17.5384	0.261706	0.0149219	-6.1695	1.41316e-08	16.7805	4.27886	0.254989	-2.026	0.854777	5.05457	0.440905	11.4641	3.55626	0.541853	5.05457	0	0	-6.94978	0.358785	17.5384
MSTRG.2359.3	0	0	#DIV/0!	NA	NA	1.08239	0.670703	0.619649	-0.782758	0.941122	0	0.1983	#DIV/0!	1.89227	NA	0.516222	0.563896	1.09235	0.156612	NA	0	0	#DIV/0!	NA	NA	0	0	#DIV/0!	NA	NA	1.08239
MSTRG.2359.4	0	0	#DIV/0!	NA	NA	4.25114	1.10081	0.258944	-2.04219	0.719952	0	0.213924	#DIV/0!	1.31154	NA	2.73199	4.26641	1.56165	0.685817	0.865226	0	0	#DIV/0!	NA	NA	0	0	#DIV/0!	NA	NA	4.26641
MSTRG.2362.3	1.32694	1.80046	1.35685	0.468143	0.999915	2.05248	1.75636	0.855728	-0.369422	0.868458	2.20969	1.85444	0.839233	-0.368034	0.800251	0.655813	1.71554	2.6159	1.19649	0.548984	0.406789	1.33265	0.305249	-1.03627	0.434239	0.406789	0.576799	1.41793	-0.0921567	NA	2.20969
MSTRG.2370.6	0	0	#DIV/0!	NA	NA	0.528924	0	0	-4.03336	0.547983	0	0	#DIV/0!	NA	NA	0.728031	0	0	-4.80239	NA	0	0	#DIV/0!	NA	NA	0	0	#DIV/0!	NA	NA	0.728031
MSTRG.2389.2	0.150499	0	0	-2.03984	NA	0	0	#DIV/0!	NA	NA	0.488462	0	0	-3.42752	NA	1.91094	2.88642	1.51047	0.578805	0.988499	0.735222	1.59093	0.462135	-0.74258	0.834977	0.735222	1.53375	2.08611	0.681173	0.972351	2.88642
MSTRG.2393.5	62.4752	81.382	1.30263	0.506286	0.0115879	123.356	314.406	2.54877	1.25766	3.08934e-07	165.766	429.558	2.59135	1.25362	2.69601e-05	239.381	354.563	1.48117	0.56217	0.435318	119.867	296.241	0.404628	-1.1624	6.22401e-05	119.867	410.44	3.42412	1.66996	3.26481e-08	429.558
MSTRG.2394.1	0	0.247068	#DIV/0!	2.39448	NA	0.683697	0.250726	0.366722	-1.33	0.890857	0	0.884771	#DIV/0!	3.68138	NA	2.1707	0.83743	0.385787	-1.31406	0.901943	1.26376	26.6994	0.0473329	-4.19053	0.0633237	1.26376	2.16104	1.71001	0.649339	0.974368	26.6994
MSTRG.2395.1	8.60176	1.47039	0.170941	-2.53583	NA	12.9956	0	0	-22.1845	NA	27.4084	0	0	-23.5316	NA	0.337208	12.2829	36.4254	4.99459	NA	0	3.41273	0	-5.61399	0.318867	0	0	#DIV/0!	NA	NA	27.4084
MSTRG.2395.2	9.90398	19.8838	2.00766	1.13099	0.990554	30.7115	33.8627	1.10261	0.061809	0.982391	24.5126	22.4509	0.915893	-0.266047	0.939745	24.2522	6.65294	0.274324	-1.88317	0.0382734	11.9694	12.9637	0.923297	0.0310354	0.99331	11.9694	18.832	1.57335	0.54832	0.954166	33.8627
MSTRG.2395.4	4.80955	10.4632	2.17551	1.18439	0.896141	48.7105	34.285	0.703851	-0.612724	0.712465	36.289	22.267	0.613601	-0.867771	0.635585	18.4536	19.7678	1.07122	0.064989	0.998226	8.94598	21.9207	0.408106	-1.13218	0.378213	8.94598	14.9258	1.66843	0.639289	0.902656	48.7105
MSTRG.2407.2	0	0	#DIV/0!	NA	NA	8.26472	0	0	-5.88965	0.329521	0	0	#DIV/0!	NA	NA	0	0	NA	NA	NA	0	0	#DIV/0!	NA	NA	0	0	#DIV/0!	NA	NA	8.26472
MSTRG.2426.3	2.09185	4.59941	2.19873	1.34639	0.999915	5.76164	7.0494	1.22351	0.220321	0.91985	4.83555	3.98407	0.823912	-0.454527	0.812688	2.80395	5.80801	2.07137	1.02538	0.451787	4.8551	4.44128	1.09318	0.290553	0.715225	4.8551	4.8079	0.990279	-0.140748	0.991202	7.0494
MSTRG.2450.1	1.93471	1.55959	0.806107	-0.251422	0.999915	2.92631	3.09994	1.05933	-0.037135	0.971876	3.28618	3.22731	0.982086	-0.156002	0.858274	2.95573	3.4934	1.18191	0.226007	0.920836	1.64884	1.37215	1.20164	0.466667	0.69722	1.64884	1.6656	1.01017	-0.161866	0.989923	3.4934
MSTRG.2450.3	0.952531	0.636767	0.6685	-0.440645	NA	1.55273	3.42213	2.20394	1.03297	0.88957	0.417762	0	0	-2.52772	NA	1.44618	2.31597	1.60144	0.637533	0.990357	2.47634	0	#DIV/0!	4.63252	0.38116	2.47634	0	0	-4.60811	NA	3.42213
MSTRG.2498.1	1.51436	6.50228	4.29375	2.11387	0.848121	10.766	5.62409	0.522393	-1.0159	0.796112	6.00837	2.57096	0.427897	-1.34589	0.780261	0.283553	0.820625	2.89408	1.41698	0.503007	7.86064	13.442	0.584784	-0.629565	0.812953	7.86064	8.39232	1.06764	0.00801446	0.999199	13.442
MSTRG.2498.2	4.43451	2.92336	0.659228	-0.507507	0.999915	1.76161	2.73127	1.55044	0.469143	NA	0.0625483	0	0	-3.12164	NA	0.588042	0	0	-6.04775	0.510095	2.84759	0.851028	3.34606	1.96442	NA	2.84759	1.04487	0.366932	-1.57485	NA	4.43451
MSTRG.2498.4	0	0	#DIV/0!	NA	NA	0.0816423	0	0	-2.81232	NA	0	0	#DIV/0!	NA	NA	0	3.35597	NA	8.25239	0.252217	0	0.545231	0	-4.81487	0.405465	0	0	#DIV/0!	NA	NA	3.35597
MSTRG.2498.5	4.50323	0	0	-7.72877	0.0400076	3.38411	0	0	-21.3429	NA	7.00942	0.502241	0.0716523	-3.81887	NA	3.89522	2.54826	0.654201	-0.57664	0.99024	1.41786	0	#DIV/0!	6.00653	0.280944	1.41786	0.412807	0.291148	-1.86042	0.920375	7.00942
MSTRG.2498.6	0.027447	0.162879	5.93431	2.4952	NA	0.830932	0.52174	0.627898	-0.719617	0.752466	2.14735	3.354	1.56192	0.500718	0.904512	0.515715	0.56673	1.09892	0.123217	0.990347	0.0834237	0.152076	0.548566	-0.93464	0.780864	0.0834237	0.00810933	0.0972066	-2.14398	NA	3.354
MSTRG.2498.8	3.62415	2.97008	0.819525	-0.141206	0.999915	9.98371	6.19699	0.620711	-0.753749	0.856796	7.14091	6.63693	0.929423	-0.279653	0.966	6.44549	5.18898	0.805056	-0.213729	NA	2.26849	0.275077	8.24675	3.22419	NA	2.26849	0.87468	0.385578	-1.49852	NA	9.98371
MSTRG.251.8	0.91327	1.43686	1.57331	0.872033	0.999915	0.253718	2.22478	8.76871	2.77548	0.531113	0.832039	4.45217	5.35091	2.08921	0.763171	0.741007	1.25188	1.68943	0.881562	NA	2.94947	5.18281	0.569087	-0.575649	0.774149	2.94947	5.30222	1.79769	0.618038	0.904384	5.30222
MSTRG.2512.2	1.38279	3.74866	2.71094	1.32416	0.999915	18.1473	13.5131	0.744635	-0.540345	0.958264	2.75881	22.85	8.28257	2.91366	0.66825	5.47146	6.97584	1.27495	0.428295	0.99504	5.9214	1.14165	5.1867	2.36527	0.651136	5.9214	8.65428	1.46153	0.452914	0.990459	22.85
MSTRG.2562.4	0	0	#DIV/0!	NA	NA	0	3.69753	#DIV/0!	5.09193	0.41873	0	0	#DIV/0!	NA	NA	0	0	NA	NA	NA	0	0	#DIV/0!	NA	NA	0	0	#DIV/0!	NA	NA	3.69753
MSTRG.2595.4	0	0	#DIV/0!	NA	NA	0	6.54777	#DIV/0!	7.46585	NA	0	0	#DIV/0!	NA	NA	0	2.75148	NA	6.05569	0.509364	0	1.11559	0	-4.15588	0.482956	0	0.678633	#DIV/0!	3.33857	NA	6.54777
MSTRG.2595.5	0	0	#DIV/0!	NA	NA	0	0	#DIV/0!	NA	NA	2.45993	0	0	-5.67951	0.372391	2.453	0	0	-5.62654	0.551827	3.13087	4.3181	0.725057	-0.313541	0.963603	3.13087	1.21802	0.389037	-1.38511	0.948897	4.3181
MSTRG.2610.5	1.24069	0	0	-3.87219	NA	0	0.203901	#DIV/0!	2.04981	NA	2.64319	0	0	-5.00328	NA	0	0.75168	NA	2.91542	NA	0	0	#DIV/0!	NA	NA	0	0	#DIV/0!	NA	NA	2.64319
MSTRG.2658.5	0.341746	0	0	-2.51692	NA	0.107442	0	0	-1.16755	NA	0.178523	0.112466	0.629983	-1.1653	NA	1.91946	0.488202	0.254344	-1.45109	NA	0.319904	1.0291	0.310859	-1.22724	0.70681	0.319904	1.09694	3.42897	1.41377	NA	1.91946
MSTRG.2661.2	1.29037	0	0	-5.49438	0.820092	0	0	#DIV/0!	NA	NA	0	0	#DIV/0!	NA	NA	0	0	NA	NA	NA	0	0	#DIV/0!	NA	NA	0	0	#DIV/0!	NA	NA	1.29037
MSTRG.2730.1	9.07781	6.3626	0.700896	-0.374606	0.999915	22.8134	58.1867	2.55054	1.23317	0.0981815	30.1247	43.212	1.43444	0.362718	0.868544	25.7456	33.1147	1.28623	0.334169	0.978965	26.2495	32.6418	0.804167	-0.176714	0.918223	26.2495	24.2758	0.924811	-0.212677	0.968322	58.1867
MSTRG.2757.3	11.9436	0	0	-7.98908	NA	0	0.017984	#DIV/0!	1.41272	NA	0	0	#DIV/0!	NA	NA	11.027	0	0	-22.1751	NA	0	8.50394	0	-6.76639	NA	0	0	#DIV/0!	NA	NA	11.9436
MSTRG.2801.2	2.75227	0.916035	0.332828	-1.40849	0.473438	2.06533	4.89603	2.37058	1.11089	0.231879	3.49697	4.68268	1.33907	0.226584	0.951686	2.8383	1.39729	0.492299	-1.06233	0.60635	4.57312	1.25305	3.6496	2.01803	0.692867	4.57312	0.443213	0.096917	-3.401	0.587797	4.89603
MSTRG.2811.4	0.697511	0.176175	0.252577	-1.68856	NA	0.240635	0.0888133	0.369079	-1.02893	NA	0.211626	0	0	-2.21226	NA	4.53816	0.372387	0.0820568	-3.522	0.551827	0.0923147	0.104493	0.883456	0.533218	NA	0.0923147	0.649469	7.03538	1.42578	NA	4.53816
MSTRG.2811.5	0	0	#DIV/0!	NA	NA	3.38349	0	0	-5.12304	0.413479	6.10669	0	0	-6.33809	0.3101	0	0	NA	NA	NA	3.30538	2.07444	1.59339	0.852571	0.912753	3.30538	0	0	-5.13115	0.553522	6.10669
MSTRG.2851.4	0	0	#DIV/0!	NA	NA	1.73464	0	0	-4.12368	0.518596	0	1.09204	#DIV/0!	3.35979	NA	0.383131	0	0	-2.47269	NA	0.0879827	0	#DIV/0!	1.49499	NA	0.0879827	0	0	-1.46836	NA	1.73464
MSTRG.2855.2	1.43492	0.303798	0.211718	-1.9357	0.999915	1.85334	0.538964	0.290807	-2.13015	0.463032	0.53227	1.31465	2.4699	1.08357	NA	1.78574	1.01788	0.570006	-0.698748	0.915754	0	0	#DIV/0!	NA	NA	0	0	#DIV/0!	NA	NA	1.85334
MSTRG.2869.2	1.88918	2.39646	1.26852	0.385498	0.999915	2.92565	2.43895	0.833642	-0.307129	0.739843	2.29242	3.84444	1.67702	0.559807	0.413873	2.61969	3.25138	1.24113	0.29927	0.902372	1.32438	1.25727	1.05338	0.347976	0.876907	1.32438	2.3972	1.81005	0.654195	0.724059	3.84444
MSTRG.2966.3	0	0	#DIV/0!	NA	NA	0	0	#DIV/0!	NA	NA	0	0	#DIV/0!	NA	NA	0	2.00356	NA	4.34583	NA	0	0	#DIV/0!	NA	NA	0	0	#DIV/0!	NA	NA	2.00356
MSTRG.3003.3	4.68471	0	0	-5.81624	0.698979	9.22437	6.58599	0.713977	-0.56865	0.880343	1.14917	8.26562	7.19267	2.51901	0.374331	2.84981	2.03246	0.713192	-0.407668	0.992136	2.68056	1.00259	2.67364	1.62594	0.821266	2.68056	0.828563	0.309101	-1.68442	0.933782	9.22437
MSTRG.3014.3	0	0	#DIV/0!	NA	NA	0.0480507	0	0	-0.510838	NA	0	0	#DIV/0!	NA	NA	0	0	NA	NA	NA	0	0	#DIV/0!	NA	NA	0	0	#DIV/0!	NA	NA	0.0480507
MSTRG.3028.2	0	0	#DIV/0!	NA	NA	0	0	#DIV/0!	NA	NA	0	0	#DIV/0!	NA	NA	2.72146	2.13643	0.78503	-0.260299	0.996294	0	0.553392	0	-3.73916	0.536527	0	0	#DIV/0!	NA	NA	2.72146
MSTRG.3028.3	1.68243	1.44766	0.860459	-0.110457	0.999915	3.62037	4.11846	1.13758	0.108012	0.942428	3.83318	4.15398	1.08369	-0.0079609	0.994436	1.52005	3.85091	2.5334	1.27139	0.692851	1.02722	1.69581	0.605738	-0.567328	0.568508	1.02722	1.32905	1.29384	0.219353	0.877445	4.15398
MSTRG.3028.4	0	0	#DIV/0!	NA	NA	1.01058	0	0	-5.47991	0.372415	0	1.33588	#DIV/0!	5.58608	0.381041	0	0	NA	NA	NA	0	1.05785	0	-4.86362	0.399721	0	0	#DIV/0!	NA	NA	1.33588
MSTRG.3033.4	1.07707	3.47209	3.22364	1.4644	0.999915	1.15751	0.30438	0.26296	-1.82367	0.718069	1.0712	0	0	-3.99584	NA	0.206682	0	0	-2.09017	NA	0.701943	0	#DIV/0!	3.2446	NA	0.701943	0.370327	0.527574	-1.11433	NA	3.47209
MSTRG.3138.1	0.829515	0.99785	1.20293	0.509387	0.999915	5.22861	5.56472	1.06428	0.0440545	0.964521	4.36841	4.72936	1.08263	-0.0215405	0.991557	3.25753	3.67636	1.12857	0.145606	0.988152	2.32492	4.45506	0.52186	-0.751361	0.696491	2.32492	2.36454	1.01704	-0.0888811	0.996575	5.56472
MSTRG.322.11	2.48488	0	0	-4.69953	0.892379	0.00253567	0	0	-0.510838	NA	0.003883	0.00342	0.880762	-0.456152	NA	0	0.0280503	NA	0.829435	NA	0	0	#DIV/0!	NA	NA	0	0	#DIV/0!	NA	NA	2.48488
MSTRG.324.4	0	0.388758	#DIV/0!	2.12037	NA	0.0802047	0.524405	6.53834	1.64043	NA	0	0	#DIV/0!	NA	NA	0.556619	3.68338	6.61741	2.14079	0.912915	0.598591	0	#DIV/0!	2.25461	NA	0.598591	0	0	-2.22443	NA	3.68338
MSTRG.3258.3	0	0.216577	#DIV/0!	3.19118	NA	1.14916	1.23561	1.07523	0.0618256	0.996783	0.519964	0.288619	0.555075	-0.938519	NA	1.19485	0	0	-5.68915	0.546019	0.304393	0.424788	0.716575	-0.106784	0.990598	0.304393	0.0934353	0.306957	-1.67571	NA	1.23561
MSTRG.3282.4	0.142333	0.712475	5.0057	1.86314	NA	0.0893183	1.96843	22.0384	3.274	0.100532	0.564584	1.73542	3.07381	1.18973	NA	1.11113	2.04609	1.84145	0.819509	0.979929	0	0.7772	0	-2.77792	NA	0	0.295336	#DIV/0!	1.59324	NA	2.04609
MSTRG.3306.2	1.53723	0.516866	0.336232	-1.32172	0.999915	1.02908	0	0	-3.49189	0.620559	0	1.27808	#DIV/0!	3.65804	NA	0.813532	0	0	-3.68916	NA	0.794956	0	#DIV/0!	3.47803	NA	0.794956	1.10393	1.38867	0.174701	NA	1.53723
MSTRG.3306.3	0	0	#DIV/0!	NA	NA	0.181345	0	0	-0.510838	NA	2.64297	0	0	-4.79758	NA	0.045781	0	0	-1.09412	NA	0.098487	0	#DIV/0!	1.49499	NA	0.098487	0	0	-1.46836	NA	2.64297
MSTRG.3344.4	0.225624	1.93064	8.55689	2.6682	0.961731	2.06013	0.330731	0.160539	-2.1769	0.793502	0	0.0550967	#DIV/0!	0.505621	NA	3.50621	1.55589	0.443754	-1.12866	0.983799	0	4.87654	0	-5.63509	0.254333	0	0	#DIV/0!	NA	NA	4.87654
MSTRG.3344.6	0	0	#DIV/0!	NA	NA	0	0	#DIV/0!	NA	NA	0	0	#DIV/0!	NA	NA	0	6.00279	NA	6.18902	0.497929	0	0	#DIV/0!	NA	NA	0	0	#DIV/0!	NA	NA	6.00279
MSTRG.3404.4	0	2.79862	#DIV/0!	6.58277	0.697586	0	0	#DIV/0!	NA	NA	4.75283	1.01247	0.213024	-2.42127	NA	2.39308	0.67748	0.2831	-1.90308	0.958888	0	0.332797	0	-2.77792	NA	0	0.934241	#DIV/0!	4.33298	NA	4.75283
MSTRG.3474.3	0	0	#DIV/0!	NA	NA	0.974901	0	0	-3.71301	0.590364	0	0	#DIV/0!	NA	NA	0.138269	2.33615	16.8957	3.37659	0.8444	0.882769	0.432985	2.0388	1.32439	0.791296	0.882769	0.111637	0.126463	-2.38357	NA	2.33615
MSTRG.3480.5	0	0	#DIV/0!	NA	NA	0	0	#DIV/0!	NA	NA	0	0	#DIV/0!	NA	NA	5.91343	0	0	-6.1257	0.503929	2.09524	0.123772	16.9282	3.49183	0.57218	2.09524	0	0	-4.42987	NA	5.91343
MSTRG.3490.6	0.230726	0.290827	1.26049	0.619957	NA	1.13333	0.181156	0.159844	-2.29312	0.269605	1.09048	1.98616	1.82137	0.870202	0.786861	3.39587	1.43598	0.42286	-1.15493	0.627635	0.847241	0.864098	0.980492	0.191368	0.977815	0.847241	2.27488	2.68504	1.28664	0.933805	3.39587
MSTRG.3498.1	0.765029	0.597328	0.780791	-0.066713	NA	2.79688	2.8109	1.00501	-0.0532346	0.981167	3.15449	2.23571	0.70874	-0.609496	0.927823	1.09148	3.38882	3.10479	1.58437	0.852591	0.708826	4.05845	0.174654	-2.11472	0.284636	0.708826	1.3331	1.88072	0.580522	NA	4.05845
MSTRG.352.2	1.74364	0.811037	0.465142	-0.983215	NA	1.86843	0	0	-3.81433	0.57624	0	0	#DIV/0!	NA	NA	0	1.7251	NA	3.98329	NA	0	0.193284	0	-0.428563	NA	0	0.262723	#DIV/0!	0.600877	NA	1.86843
MSTRG.352.4	0.010817	0	0	-1.13458	NA	0	0	#DIV/0!	NA	NA	2.66052	0	0	-8.14616	0.118944	0.850831	1.29633	1.5236	0.643247	NA	0	0	#DIV/0!	NA	NA	0	0	#DIV/0!	NA	NA	2.66052
MSTRG.3523.2	2.47335	0.101624	0.0410875	-3.83799	0.777658	4.06267	7.24538	1.78341	0.703297	0.909173	3.45279	9.02479	2.61376	1.32008	0.891751	8.4177	5.06438	0.601635	-0.741191	0.987266	1.19479	0	#DIV/0!	4.40821	0.453544	1.19479	0.599257	0.501558	-1.15561	NA	9.02479
MSTRG.3531.4	0	0	#DIV/0!	NA	NA	2.44386	0.420844	0.172205	-1.88386	0.600611	0.518314	0	0	-2.76215	NA	0.132381	2.02594	15.3038	3.50139	NA	0	0.240308	0	-1.03998	NA	0	0.0337427	#DIV/0!	0.384945	NA	2.44386
MSTRG.3625.1	2.79092	0.766035	0.274474	-1.81723	0.960475	3.13436	3.32488	1.06079	-0.0546197	0.994634	3.89436	10.6529	2.73547	1.22039	0.553056	3.94685	6.94779	1.76034	0.74593	0.468647	0.632485	1.76194	0.358971	-0.949619	0.902846	0.632485	0	0	-3.42777	NA	10.6529
MSTRG.3625.2	2.68944	0.475082	0.176647	-2.45015	0.653965	3.26789	4.87991	1.49329	0.493818	0.933086	2.73592	11.7109	4.28042	1.82493	0.212648	4.03135	6.95389	1.72495	0.757409	0.808405	0	0.0175873	0	-0.428563	NA	0	0	#DIV/0!	NA	NA	11.7109
MSTRG.3625.3	0.631395	0	0	-2.90857	NA	1.23682	1.2504	1.01098	-0.2301	0.980783	1.48312	5.5763	3.75984	1.66483	0.325402	2.38125	4.67929	1.96505	0.913898	0.877112	0	0	#DIV/0!	NA	NA	0	0	#DIV/0!	NA	NA	5.5763
MSTRG.3629.3	0	0	#DIV/0!	NA	NA	0.479554	0.361374	0.753563	-0.470688	0.967162	0.519547	2.78553	5.36145	2.02115	0.386215	0.532552	0.951263	1.78623	0.695421	NA	0	0	#DIV/0!	NA	NA	0	0	#DIV/0!	NA	NA	2.78553
MSTRG.3634.4	1.58878	0.897216	0.564721	-0.651645	0.999915	4.66666	2.02228	0.433346	-1.30115	0.465076	3.69628	2.34324	0.633946	-0.745821	0.797096	3.84408	2.52668	0.657291	-0.617625	0.7497	7.11956	3.08515	2.30768	1.38121	0.0732239	7.11956	4.35935	0.612306	-0.799476	0.522983	7.11956
MSTRG.364.3	0	0	#DIV/0!	NA	NA	0.28051	0.322192	1.14859	-0.188049	NA	0.919484	0	0	-3.86621	NA	1.63044	3.68164	2.25807	1.16242	0.956629	0.327056	0	#DIV/0!	2.25461	NA	0.327056	0	0	-2.22443	NA	3.68164
MSTRG.3652.1	0	0.298108	#DIV/0!	2.10482	NA	2.33924	1.92935	0.824777	-0.386952	0.800867	1.51426	2.33321	1.54083	0.42911	0.885927	1.54015	3.52379	2.28794	1.07374	0.431493	0.664805	2.38227	0.279064	-1.84737	0.405422	0.664805	2.11493	3.18127	1.58815	NA	3.52379
MSTRG.3673.4	0	0.295999	#DIV/0!	1.58493	NA	0	0.436378	#DIV/0!	2.6022	NA	0	0	#DIV/0!	NA	NA	0	4.52607	NA	5.38972	0.57958	0	0	#DIV/0!	NA	NA	0	0.753085	#DIV/0!	2.21851	NA	4.52607
MSTRG.3692.3	7.59704	8.39551	1.1051	0.298682	0.999915	15.0433	19.9239	1.32444	0.308365	0.605359	14.3841	21.9201	1.52391	0.416924	0.446719	16.6649	19.6539	1.17936	0.220515	0.884313	9.43257	12.6613	0.744993	-0.290855	0.68994	9.43257	9.33328	0.989474	-0.0681864	0.987808	21.9201
MSTRG.371.2	0	0	#DIV/0!	NA	NA	0.983206	0	0	-4.03336	0.547983	0	1.16332	#DIV/0!	4.0003	NA	0	0	NA	NA	NA	0	4.89358	0	-5.71462	0.264429	0	0.71218	#DIV/0!	2.99129	NA	4.89358
MSTRG.3732.4	2.4544	0	0	-4.86562	0.877088	3.63946	0	0	-5.21687	0.380019	3.9193	1.80234	0.459862	-1.28182	0.911179	0	0.749217	NA	3.21904	NA	0.249264	0	#DIV/0!	1.49499	NA	0.249264	1.63194	6.54703	2.56611	NA	3.9193
MSTRG.3782.4	0	0	#DIV/0!	NA	NA	5.77596	5.49717	0.951732	-0.218663	0.969973	2.95181	6.97506	2.36298	1.01298	0.924099	0	7.73594	NA	6.90331	0.402288	4.00481	7.2942	0.54904	-0.729341	0.925334	4.00481	0.857983	0.214238	-2.27484	0.881634	7.73594
MSTRG.3810.2	0	3.24016	#DIV/0!	5.72935	0.73556	6.65162	0	0	-6.58699	0.223998	3.35443	2.85908	0.852327	-0.373638	0.980887	0	2.82597	NA	5.56968	0.557745	2.91767	0	#DIV/0!	5.53429	0.256564	2.91767	2.17977	0.747092	-0.443033	0.976107	6.65162
MSTRG.3810.4	0	1.94911	#DIV/0!	4.37508	NA	0	0	#DIV/0!	NA	NA	0	0	#DIV/0!	NA	NA	0	0	NA	NA	NA	0	0	#DIV/0!	NA	NA	0	0	#DIV/0!	NA	NA	1.94911
MSTRG.3818.3	0	0.00459433	#DIV/0!	0.784593	NA	0	0	#DIV/0!	NA	NA	0	0.049883	#DIV/0!	1.98731	NA	0.959707	1.302	1.35667	0.499251	0.993654	0	0	#DIV/0!	NA	NA	0	0	#DIV/0!	NA	NA	1.302
MSTRG.3838.5	1.1076	2.1326	1.92543	0.839277	0.999915	0.0930647	0	0	-0.510838	NA	0	0	#DIV/0!	NA	NA	3.68181	0	0	-5.27086	NA	0	0	#DIV/0!	NA	NA	0	0	#DIV/0!	NA	NA	3.68181
MSTRG.3864.2	0	0	#DIV/0!	NA	NA	0	0	#DIV/0!	NA	NA	0	7.90591	#DIV/0!	6.14857	0.30996	0	0	NA	NA	NA	0	0	#DIV/0!	NA	NA	0	0	#DIV/0!	NA	NA	7.90591
MSTRG.3913.5	1.56276	2.58412	1.65356	0.775177	0.958319	1.52949	1.18155	0.772513	-0.502669	0.844253	0.762249	3.41663	4.4823	1.80371	0.525601	1.61703	0.196327	0.121412	-2.58792	0.289655	0.32024	0.098949	3.23641	1.25989	NA	0.32024	0	0	-2.80273	NA	3.41663
MSTRG.3923.1	0	0	#DIV/0!	NA	NA	0	0	#DIV/0!	NA	NA	4.9972	0	0	-6.18109	0.324127	0	0	NA	NA	NA	0	0	#DIV/0!	NA	NA	0	0	#DIV/0!	NA	NA	4.9972
MSTRG.395.2	0.75715	1.19259	1.5751	0.687353	0.999915	2.87759	1.59501	0.554288	-0.861207	0.797264	1.54807	0.665403	0.429829	-1.38593	0.440369	0.88778	0.463013	0.52154	-0.82938	0.868867	0.676098	0.385956	1.75175	0.958012	0.424617	0.676098	1.3285	1.96495	0.728864	0.757167	2.87759
MSTRG.3957.4	0	0	#DIV/0!	NA	NA	0	0	#DIV/0!	NA	NA	0	0	#DIV/0!	NA	NA	0	0	NA	NA	NA	0	0	#DIV/0!	NA	NA	0	1.5385	#DIV/0!	3.69518	NA	1.5385
MSTRG.3974.2	2.05053	1.04343	0.508859	-0.764374	0.88772	4.97505	12.3167	2.4757	1.23865	0.684151	7.44363	8.58487	1.15332	0.0721215	0.978728	5.103	5.3245	1.04341	0.0305332	0.999856	9.69905	7.62107	1.27266	0.523837	0.829377	9.69905	5.89357	0.607644	-0.82873	0.702585	12.3167
MSTRG.3974.3	0	0	#DIV/0!	NA	NA	2.52502	0	0	-6.20884	0.297356	0	0.209061	#DIV/0!	2.62552	NA	4.17977	6.05074	1.44762	0.576521	0.99024	0	2.07686	0	-5.38119	0.34334	0	1.40894	#DIV/0!	4.79899	0.591906	6.05074
MSTRG.3974.4	0	0	#DIV/0!	NA	NA	1.52132	0	0	-5.24858	0.399297	0.774317	0	0	-4.71951	NA	1.44827	0	0	-5.63305	0.551827	0	0	#DIV/0!	NA	NA	0	0	#DIV/0!	NA	NA	1.52132
MSTRG.3983.2	0	0	#DIV/0!	NA	NA	0	0	#DIV/0!	NA	NA	0	0	#DIV/0!	NA	NA	5.62918	0	0	-6.28954	0.454548	0	0	#DIV/0!	NA	NA	0	0	#DIV/0!	NA	NA	5.62918
MSTRG.4011.5	0	0	#DIV/0!	NA	NA	0	0	#DIV/0!	NA	NA	0	6.22027	#DIV/0!	6.0886	0.332003	0	0	NA	NA	NA	0	0	#DIV/0!	NA	NA	0	0	#DIV/0!	NA	NA	6.22027
MSTRG.4065.3	0	0	#DIV/0!	NA	NA	0	0	#DIV/0!	NA	NA	0	0	#DIV/0!	NA	NA	11.2253	0	0	-21.5177	NA	0	0	#DIV/0!	NA	NA	0	0	#DIV/0!	NA	NA	11.2253
MSTRG.409.1	13.5756	13.9683	1.02893	0.136296	0.999915	8.75022	14.847	1.69676	0.65856	0.74284	11.0529	17.9981	1.62836	0.601497	0.855288	5.68018	19.6378	3.45725	1.76711	0.493414	14.6139	14.4009	1.01479	0.165692	0.816889	14.6139	15.7545	1.07805	-0.0134908	0.996575	19.6378
MSTRG.4150.4	8.40308	5.00335	0.595418	-0.689352	0.999915	4.23387	1.30561	0.308372	-1.81524	0.775034	8.48901	1.24814	0.14703	-2.8059	0.663548	0.795101	1.4867	1.86982	0.848568	NA	3.12187	2.19576	1.42177	0.760069	0.898894	3.12187	0	0	-4.82949	NA	8.48901
MSTRG.4193.3	0	0	#DIV/0!	NA	NA	0	0	#DIV/0!	NA	NA	4.0654	0	0	-5.67951	0.372391	0	0	NA	NA	NA	0	0	#DIV/0!	NA	NA	0	0	#DIV/0!	NA	NA	4.0654
MSTRG.4228.2	3.3918	2.39516	0.706163	-0.379737	0.999915	6.9432	12.5832	1.81231	0.797692	0.521074	9.20407	17.1398	1.8622	0.759638	0.117392	8.91893	10.7365	1.20378	0.235046	0.979929	5.7843	11.9073	0.48578	-0.890459	0.202568	5.7843	6.12546	1.05898	-0.0185524	0.996575	17.1398
MSTRG.4228.3	0.921141	0	0	-5.74859	0.798141	1.16338	2.67825	2.30214	1.03024	NA	0	0	#DIV/0!	NA	NA	2.70258	2.01015	0.743789	-0.348971	NA	0	7.99546	0	-8.08667	4.80779e-08	0	6.51609	#DIV/0!	7.83392	9.05168e-08	7.99546
MSTRG.4228.4	0	0	#DIV/0!	NA	NA	0	0	#DIV/0!	NA	NA	0	2.70341	#DIV/0!	6.27172	0.31568	2.73789	0	0	-6.87212	0.375127	1.80901	1.52499	1.18624	0.472599	0.953708	1.80901	0	0	-5.98097	0.462096	2.73789
MSTRG.4261.3	2.64005	1.91639	0.725892	-0.440794	0.999915	2.39713	18.1222	7.55994	2.7713	0.0114162	20.9191	31.8318	1.52166	0.443975	0.890985	16.8014	22.263	1.32507	0.401498	0.82627	4.99529	22.1326	0.225698	-1.92783	0.0358495	4.99529	9.14793	1.83131	0.710072	0.83538	31.8318
MSTRG.4278.3	3.45912	3.24656	0.93855	0.0320396	0.999915	7.51628	5.81546	0.773715	-0.427487	0.130719	7.08568	4.89704	0.691119	-0.657783	0.412886	4.91224	5.85281	1.19147	0.264924	0.870239	2.24424	4.25413	0.527543	-0.735301	0.121789	2.24424	1.90197	0.847491	-0.349415	0.857658	7.51628
MSTRG.4299.7	2.41685	0	0	-4.88389	0.87507	0	3.00141	#DIV/0!	5.34783	0.389065	0.363758	0	0	-2.99174	NA	0.079517	5.56387	69.9708	4.19039	0.633848	7.49656	0.739227	10.1411	3.19731	0.511593	7.49656	7.7503	1.03385	-0.0583199	0.997017	7.7503
MSTRG.4357.2	7.65886	0	0	-7.7335	0.396931	0	0	#DIV/0!	NA	NA	0	0	#DIV/0!	NA	NA	0	0	NA	NA	NA	0	0	#DIV/0!	NA	NA	0	0	#DIV/0!	NA	NA	7.65886
MSTRG.4420.12	1.64475	0.583649	0.354855	-1.11999	0.999915	5.97619	4.01085	0.671138	-0.627866	0.858655	3.26926	0.797269	0.243869	-1.81307	0.538603	10.9631	8.26552	0.753942	-0.422082	0.972699	1.21559	2.90783	0.418039	-1.13767	0.740425	1.21559	1.01059	0.831358	0.138325	NA	10.9631
MSTRG.4451.2	2.02008	0.344514	0.170545	-2.56808	0.992549	0.823807	3.00941	3.65305	1.6204	0.68318	6.36479	0.984435	0.154669	-2.78767	0.497314	1.13903	0.466106	0.409212	-1.21116	NA	0.574899	1.33443	0.430819	-1.04903	0.838134	0.574899	0.728189	1.26664	0.525367	NA	6.36479
MSTRG.4456.3	0	0	#DIV/0!	NA	NA	0	0	#DIV/0!	NA	NA	0	2.16866	#DIV/0!	5.5077	0.38952	0	0	NA	NA	NA	9.66362	0	#DIV/0!	21.3204	NA	9.66362	0	0	-22.1598	NA	9.66362
MSTRG.4465.3	4.20035	0	0	-6.15386	0.758081	0	0	#DIV/0!	NA	NA	0	0	#DIV/0!	NA	NA	0	0	NA	NA	NA	0	0	#DIV/0!	NA	NA	0	0	#DIV/0!	NA	NA	4.20035
MSTRG.4478.4	2.03486	0	0	-5.32024	0.833039	2.20574	0	0	-4.99546	0.428532	0	0	#DIV/0!	NA	NA	0	0	NA	NA	NA	1.93599	0	#DIV/0!	5.04371	0.381092	1.93599	0	0	-5.01302	NA	2.20574
MSTRG.4482.2	1.17288	1.17204	0.999285	0.0345796	0.999915	3.4177	5.81267	1.70075	0.606746	0.807799	6.18621	5.30422	0.857427	-0.36415	0.927079	12.2934	4.36092	0.354736	-1.42762	0.793549	0.689097	0.796959	0.864658	0.216065	0.960439	0.689097	0.77504	1.12472	-0.0461306	0.99513	12.2934
MSTRG.4482.3	0	0	#DIV/0!	NA	NA	1.26466	0	0	-4.6024	0.475146	1.07081	3.1258	2.9191	1.39668	0.900386	0	1.33455	NA	4.98446	NA	0	0	#DIV/0!	NA	NA	0	0	#DIV/0!	NA	NA	3.1258
MSTRG.4482.4	0	0	#DIV/0!	NA	NA	3.69718	0	0	-5.87665	0.330912	0	0	#DIV/0!	NA	NA	0	0	NA	NA	NA	0	0	#DIV/0!	NA	NA	0	0	#DIV/0!	NA	NA	3.69718
MSTRG.4488.1	3.24516	2.80253	0.863604	-0.139398	0.999915	1.44389	0.997036	0.690519	-0.478735	0.571211	1.88658	2.138	1.13326	0.0185456	0.993566	0.974166	1.37553	1.41201	0.405715	0.84571	0.199161	0.395649	0.503377	-1.04602	0.831751	0.199161	0.046221	0.232079	-1.8025	NA	3.24516
MSTRG.4503.2	0	0	#DIV/0!	NA	NA	0	0	#DIV/0!	NA	NA	0	0	#DIV/0!	NA	NA	3.02314	0	0	-6.48052	0.471198	0	0	#DIV/0!	NA	NA	0	0	#DIV/0!	NA	NA	3.02314
MSTRG.4503.3	0.142598	0.165508	1.16067	0.105972	NA	0.411116	0.211764	0.515096	-0.725968	0.918581	0	1.79104	#DIV/0!	4.96179	0.0410405	1.55001	0.664092	0.428445	-1.25218	0.921635	0.402787	4.8581	0.0829105	-2.71181	0.234108	0.402787	0.272305	0.676051	-1.10804	NA	4.8581
MSTRG.4522.2	1.2894	0	0	-3.88441	NA	1.77018	2.92914	1.65471	0.489227	0.894535	2.40355	1.66349	0.692098	-0.628768	0.950882	0.844014	0.981023	1.16233	0.325897	NA	0	0.704819	0	-2.43449	NA	0	0	#DIV/0!	NA	NA	2.92914
MSTRG.4553.6	0	1.33518	#DIV/0!	5.19831	0.812307	0	0.396747	#DIV/0!	3.77445	NA	2.50669	0	0	-6.33809	0.3101	0	0	NA	NA	NA	0	0	#DIV/0!	NA	NA	0	0.39077	#DIV/0!	3.11963	NA	2.50669
MSTRG.4564.3	0.000151	0.290362	1922.93	3.38543	0.635985	1.51136	0.475579	0.31467	-1.61542	0.789267	0	1.75937	#DIV/0!	7.26205	NA	6.73488	2.40559	0.357184	-1.41521	0.980517	0.081828	0	#DIV/0!	3.47803	NA	0.081828	0.0373527	0.456478	-0.986267	NA	6.73488
MSTRG.4564.5	0	3.85005	#DIV/0!	8.75584	NA	0.088984	0.0320113	0.359743	-1.34037	0.804535	1.01241	0.0197033	0.0194618	-5.16014	0.00014611	9.0371	0.372583	0.0412282	-4.48056	5.29005e-17	0.204758	0	#DIV/0!	4.48097	0.445161	0.204758	0.06065	0.296203	-1.3833	NA	9.0371
MSTRG.4564.7	7.33333e-06	1.77727	242355	5.96622	NA	2.75386	1.28053	0.464996	-1.26675	NA	0	6.66709	#DIV/0!	8.49863	NA	0	7.21682	NA	9.03965	0.197727	3.85936	21.8839	0.176356	-2.342	0.2687	3.85936	5.80683	1.50461	0.470199	0.986922	21.8839
MSTRG.4592.2	0	0	#DIV/0!	NA	NA	0	0	#DIV/0!	NA	NA	0	0	#DIV/0!	NA	NA	0	6.11849	NA	6.7083	0.446655	0	0	#DIV/0!	NA	NA	0	0	#DIV/0!	NA	NA	6.11849
MSTRG.4619.3	0	0	#DIV/0!	NA	NA	0	4.11805	#DIV/0!	5.42404	0.379741	0	0	#DIV/0!	NA	NA	0	0	NA	NA	NA	0	0	#DIV/0!	NA	NA	0	0	#DIV/0!	NA	NA	4.11805
MSTRG.462.2	0	0	#DIV/0!	NA	NA	0.749993	1.84329	2.45774	0.97236	0.924511	0.769429	1.8514	2.4062	1.01426	NA	0.544531	2.87607	5.28174	2.3332	NA	0	1.99152	0	-3.28725	NA	0	0.560302	#DIV/0!	1.59324	NA	2.87607
MSTRG.4625.3	0	1.52342	#DIV/0!	4.60778	0.901989	0	0	#DIV/0!	NA	NA	0	0	#DIV/0!	NA	NA	0	2.87272	NA	5.5107	0.564898	0	0.229593	0	-1.54734	NA	0	0	#DIV/0!	NA	NA	2.87272
MSTRG.4625.6	0	0.790111	#DIV/0!	3.38194	NA	0.177812	3.78748	21.3005	3.96615	0.36902	0.30159	10.4114	34.5217	4.50115	0.373834	0	1.54479	NA	4.57527	NA	0.115825	0	#DIV/0!	1.49499	NA	0.115825	0	0	-1.46836	NA	10.4114
MSTRG.4669.2	0.629384	2.54463	4.04305	1.89701	0.953852	7.30122	0.441935	0.0605289	-3.64938	0.0562039	12.2213	0	0	-7.02809	0.220288	6.68551	3.10383	0.464262	-1.1559	0.983416	4.45259	0	#DIV/0!	5.36302	0.276746	4.45259	4.73923	1.06438	-0.109089	0.99513	12.2213
MSTRG.473.6	0	0	#DIV/0!	NA	NA	0	2.73961	#DIV/0!	4.62981	0.473581	0	0	#DIV/0!	NA	NA	0.0663387	0.0854907	1.2887	-0.132337	NA	0	0	#DIV/0!	NA	NA	0	0	#DIV/0!	NA	NA	2.73961
MSTRG.4738.2	4.53651	3.77228	0.831537	-0.179112	0.999915	11.2295	14.331	1.27619	0.320385	0.921328	12.0161	12.0795	1.00528	-0.132266	0.977877	15.8731	15.8625	0.999327	0.00143085	0.999856	5.39484	1.58864	3.39589	1.81637	0.258873	5.39484	3.43648	0.636993	-0.747121	0.836871	15.8731
MSTRG.4801.2	0.604388	0.961715	1.59122	0.800627	0.999915	1.95744	1.21971	0.623111	-0.790228	0.890238	0.108685	1.75769	16.1723	3.40776	0.00365498	0.488248	1.71186	3.50613	1.8449	0.869465	0.406505	0.810794	0.501367	-0.715366	0.776024	0.406505	1.13337	2.78809	1.21716	0.753271	1.95744
MSTRG.4801.3	0	0	#DIV/0!	NA	NA	0	0	#DIV/0!	NA	NA	2.28796	0	0	-5.18328	NA	0	0	NA	NA	NA	0	0	#DIV/0!	NA	NA	0	0	#DIV/0!	NA	NA	2.28796
MSTRG.4801.5	0	0.458247	#DIV/0!	2.70637	NA	0	0.263529	#DIV/0!	2.04981	NA	2.92096	0	0	-5.27255	NA	0	0.436518	NA	2.45551	NA	0	0.306983	0	-1.57658	NA	0	0.0707967	#DIV/0!	0.384945	NA	2.92096
MSTRG.4867.5	0	0.171839	#DIV/0!	1.48479	NA	0	0	#DIV/0!	NA	NA	2.29832	4.79812	2.08767	0.92686	0.72181	1.6319	0.387479	0.23744	-1.74636	NA	0	0	#DIV/0!	NA	NA	0	0	#DIV/0!	NA	NA	4.79812
MSTRG.4888.2	0	0	#DIV/0!	NA	NA	2.07585	0.939841	0.45275	-1.19648	0.903013	0	0	#DIV/0!	NA	NA	1.95054	1.19312	0.611689	-0.628328	NA	0	0.524005	0	-1.98282	NA	0	0	#DIV/0!	NA	NA	2.07585
MSTRG.4888.4	0	0	#DIV/0!	NA	NA	0	0	#DIV/0!	NA	NA	0	0	#DIV/0!	NA	NA	0	0	NA	NA	NA	0	0	#DIV/0!	NA	NA	0	0	#DIV/0!	NA	NA	0
MSTRG.4896.2	0	0	#DIV/0!	NA	NA	0	0	#DIV/0!	NA	NA	0	4.91674	#DIV/0!	5.77372	0.361885	0	0	NA	NA	NA	0	0	#DIV/0!	NA	NA	0	0	#DIV/0!	NA	NA	4.91674
MSTRG.494.1	7.42766	10.2541	1.38052	0.524166	0.999915	10.1513	22.6973	2.23591	1.04811	0.75779	9.39416	19.5513	2.08122	0.93805	0.808558	6.06315	19.0192	3.13684	1.65525	NA	6.14197	34.4361	0.178359	-2.34957	NA	6.14197	8.62769	1.40471	0.377536	NA	34.4361
MSTRG.4940.7	1.41807	0	0	-5.66873	0.805378	0	0	#DIV/0!	NA	NA	0.85162	2.59646	3.04884	1.40369	0.899349	2.46484	0	0	-6.65825	0.452768	0.802944	0	#DIV/0!	4.82191	0.40612	0.802944	0	0	-4.79123	NA	2.59646
MSTRG.4940.8	0	0	#DIV/0!	NA	NA	0	4.11696	#DIV/0!	6.73306	0.246607	0	0	#DIV/0!	NA	NA	0	0	NA	NA	NA	0	1.64292	0	-4.41777	0.450291	0	0	#DIV/0!	NA	NA	4.11696
MSTRG.4940.9	0	0	#DIV/0!	NA	NA	0	0	#DIV/0!	NA	NA	2.51856	5.23025	2.07668	0.939399	0.939589	0	0	NA	NA	NA	0	0	#DIV/0!	NA	NA	0	0	#DIV/0!	NA	NA	5.23025
MSTRG.4970.3	0	0	#DIV/0!	NA	NA	0	0.242601	#DIV/0!	2.04981	NA	0	0	#DIV/0!	NA	NA	2.04937	0.483409	0.235882	-1.78123	NA	0	0	#DIV/0!	NA	NA	0	0	#DIV/0!	NA	NA	2.04937
MSTRG.4985.1	1.91785	0.718847	0.374819	-1.47743	0.999915	4.73455	0	0	-6.17488	9.70291e-06	4.60039	0	0	-6.58614	6.65966e-05	4.04698	3.46018	0.855002	-0.202704	0.990357	1.05777	2.97864	0.355118	-1.16628	0.720413	1.05777	2.13256	2.01609	0.731223	0.942779	4.73455
MSTRG.5022.3	1.94091	0	0	-4.42334	NA	1.21573	0	0	-3.18223	NA	0	0	#DIV/0!	NA	NA	2.01085	1.3966	0.694532	-0.502809	NA	0	0	#DIV/0!	NA	NA	0	0	#DIV/0!	NA	NA	2.01085
MSTRG.5022.4	0	0	#DIV/0!	NA	NA	0.0933587	0	0	-0.510838	NA	0	0	#DIV/0!	NA	NA	1.43331	0.091189	0.0636213	-3.24051	NA	0	0.264876	0	-1.03998	NA	0	0	#DIV/0!	NA	NA	1.43331
MSTRG.5044.18	2.61238	0	0	-4.97071	0.810295	1.27254	1.592	1.25105	0.170901	0.989999	0.670312	0.529881	0.7905	-0.816137	NA	0.434495	0.869104	2.00026	0.798066	NA	0	0.515137	0	-1.78546	NA	0	0	#DIV/0!	NA	NA	2.61238
MSTRG.5044.28	3.29687	3.4564	1.04839	0.141499	0.999915	1.23265	2.28274	1.85189	0.686817	0.834228	3.04997	3.67333	1.20438	0.0566894	0.991189	3.53941	1.23122	0.347861	-1.46225	0.559119	4.37634	2.23252	1.96027	1.1039	0.737217	4.37634	1.23914	0.283146	-1.75549	0.709444	4.37634
MSTRG.5044.30	2.31175	1.2688	0.548849	-0.77388	0.999915	2.42538	0.313511	0.129262	-2.89705	0.207618	2.45964	2.72497	1.10787	0.230299	0.978654	0.887206	0.0872417	0.0983331	-2.61208	NA	0.546844	1.76998	0.308955	-1.46418	0.844109	0.546844	3.25623	5.95459	2.27698	0.393137	3.25623
MSTRG.5078.3	2.62267	2.46611	0.940308	0.0381802	0.999915	2.97806	3.2292	1.08433	0.0877062	0.931584	4.30878	5.4388	1.26226	0.196403	0.920675	5.81841	7.60809	1.30759	0.384303	0.818927	3.09874	0.527094	5.87891	2.63368	0.117347	3.09874	3.51121	1.13311	0.0362031	0.994619	7.60809
MSTRG.5078.4	0	0	#DIV/0!	NA	NA	0	0	#DIV/0!	NA	NA	0	0	#DIV/0!	NA	NA	0	0	NA	NA	NA	0	2.64507	0	-5.24111	0.358563	0	0	#DIV/0!	NA	NA	2.64507
MSTRG.5090.5	22.5842	18.4175	0.815505	-0.230207	0.999915	0.966379	0	0	-3.92246	0.562394	0	0.002377	#DIV/0!	0.505621	NA	0	0.743223	NA	4.02552	NA	0	0.00349867	0	-0.428563	NA	0	0	#DIV/0!	NA	NA	22.5842
MSTRG.5146.1	2.05743	2.03997	0.991511	0.150862	0.999915	2.20136	1.13851	0.517185	-0.88303	0.794126	3.21599	2.10829	0.655567	-0.75533	0.280719	2.17843	2.67318	1.22711	0.250946	0.971412	1.08398	0.382509	2.83387	1.61648	0.0664402	1.08398	1.6424	1.51516	0.418052	0.869108	3.21599
MSTRG.5146.3	3.16903	2.08234	0.65709	-0.527601	0.999915	4.23077	1.64904	0.389773	-1.39198	0.432047	3.65489	3.71844	1.01739	-0.113862	0.992074	2.39723	1.87472	0.782033	-0.294797	0.991035	1.77243	0.230068	7.70392	3.01399	0.448878	1.77243	1.27866	0.721418	-0.474642	0.951998	4.23077
MSTRG.5153.2	1.61437	2.13893	1.32493	0.564822	0.999915	2.8314	2.3915	0.844635	-0.244998	0.973093	1.60178	2.55025	1.59213	0.621057	0.958452	0	1.51584	NA	6.18266	0.457275	0.690712	1.27004	0.54385	-0.791349	0.899276	0.690712	1.85383	2.68394	1.32357	0.936798	2.8314
MSTRG.5200.6	0	0.897851	#DIV/0!	3.94874	NA	1.28561	0	0	-4.07771	0.543028	0	0	#DIV/0!	NA	NA	2.22027	2.18888	0.985861	-0.0592295	0.999856	0.25511	0.502629	0.507551	-0.621637	NA	0.25511	0	0	-2.44699	NA	2.22027
MSTRG.5201.2	8.78104	0	0	-6.15386	0.758081	0	0	#DIV/0!	NA	NA	0	0	#DIV/0!	NA	NA	0	0	NA	NA	NA	0	0	#DIV/0!	NA	NA	0	0	#DIV/0!	NA	NA	8.78104
MSTRG.5202.5	0	4.52207	#DIV/0!	5.42291	0.777658	6.1767	1.11404	0.180361	-2.35462	0.102221	2.75947	1.52982	0.554388	-1.05934	0.928763	1.52687	1.55848	1.02071	-0.111073	NA	11.13	1.20951	9.20203	3.14306	0.299573	11.13	2.20603	0.198206	-2.42926	0.810217	11.13
MSTRG.5212.3	1.8679	0	0	-4.73056	0.892159	0	1.36849	#DIV/0!	4.50647	0.488961	0	1.08184	#DIV/0!	3.65804	NA	0	1.79387	NA	4.62156	NA	2.13873	0	#DIV/0!	4.92918	0.327659	2.13873	0	0	-4.90088	NA	2.13873
MSTRG.5230.5	0	0	#DIV/0!	NA	NA	0	0	#DIV/0!	NA	NA	2.36989	0	0	-4.9946	NA	5.11338	0	0	-6.08725	0.507438	0	0	#DIV/0!	NA	NA	0	0	#DIV/0!	NA	NA	5.11338
MSTRG.5286.3	0.536178	0.625754	1.16706	0.0947041	NA	1.87903	1.87669	0.998756	-0.256407	0.937612	2.6957	1.89422	0.702685	-0.622893	0.861997	2.21338	2.94918	1.33243	0.387122	0.971283	0	1.4799	0	-3.94513	0.091173	0	0.601525	#DIV/0!	2.86037	NA	2.94918
MSTRG.5299.2	1.74161	1.75951	1.01028	0.144742	0.999915	9.84413	6.37159	0.647247	-0.699831	0.181417	5.92569	5.57599	0.940987	-0.226137	0.959536	6.04538	5.80476	0.960198	-0.0598564	0.992748	4.58269	4.58098	1.00037	0.161375	0.951036	4.58269	4.3657	0.952651	-0.182524	0.987808	9.84413
MSTRG.5320.4	0.153614	0	0	-2.17604	NA	10.9627	9.99153	0.911411	-0.269137	0.960325	11.106	0.679959	0.0612244	-4.10173	0.0385104	0	0	NA	NA	NA	0	5.26192	0	-6.07074	0.231909	0	7.09583	#DIV/0!	6.56148	NA	11.106
MSTRG.5322.4	0	0	#DIV/0!	NA	NA	0	0	#DIV/0!	NA	NA	0	2.67078	#DIV/0!	4.39736	NA	3.02442	0	0	-5.04875	NA	0	1.08844	0	-2.76139	NA	0	0	#DIV/0!	NA	NA	3.02442
MSTRG.5339.2	0	0	#DIV/0!	NA	NA	0	0	#DIV/0!	NA	NA	0	0	#DIV/0!	NA	NA	2.07967	0	0	-4.31074	NA	0	0	#DIV/0!	NA	NA	0	0	#DIV/0!	NA	NA	2.07967
MSTRG.5412.2	1.10162	1.43818	1.30551	0.351829	0.999915	2.46276	3.51445	1.42704	0.429064	0.942293	3.30823	3.39219	1.02538	-0.0655249	0.99221	2.18742	2.94718	1.34733	0.462716	0.983827	2.47316	3.02832	0.816679	-0.115543	0.962779	2.47316	2.1026	0.850165	-0.275933	0.974368	3.51445
MSTRG.5415.2	0	0	#DIV/0!	NA	NA	0	5.33026	#DIV/0!	20.7988	NA	0	0	#DIV/0!	NA	NA	0	5.67891	NA	20.7716	NA	0	2.21262	0	-5.32864	0.349462	0	1.7212	#DIV/0!	4.97185	0.571176	5.67891
MSTRG.5415.6	0	0	#DIV/0!	NA	NA	0	0	#DIV/0!	NA	NA	0	0	#DIV/0!	NA	NA	0	0	NA	NA	NA	0	0	#DIV/0!	NA	NA	0	4.19064	#DIV/0!	6.17572	0.439949	4.19064
MSTRG.5425.3	0	0	#DIV/0!	NA	NA	0.544627	2.34225	4.30066	2.09667	0.803159	0	0.185626	#DIV/0!	1.31154	NA	0	0.285251	NA	1.90411	NA	0	0	#DIV/0!	NA	NA	0	0	#DIV/0!	NA	NA	2.34225
MSTRG.5427.1	1.01591	1.26311	1.24333	0.319687	0.999915	2.73674	2.32942	0.851164	-0.263287	0.771769	2.27536	4.31277	1.89542	0.798784	0.230318	1.61092	2.47648	1.53731	0.593857	0.583781	0.260052	0.589175	0.441384	-0.746659	0.689197	0.260052	0.488557	1.87869	0.591768	NA	4.31277
MSTRG.5431.3	0	0.337877	#DIV/0!	1.98704	NA	1.54537	2.01629	1.30473	0.188851	0.988876	0	1.56505	#DIV/0!	3.88502	NA	0.329143	0.323472	0.98277	-0.490731	NA	0	0	#DIV/0!	NA	NA	0	0	#DIV/0!	NA	NA	2.01629
MSTRG.5445.3	0	0	#DIV/0!	NA	NA	0	0	#DIV/0!	NA	NA	0	2.44067	#DIV/0!	4.90396	0.448709	0	1.24502	NA	4.43853	NA	0	3.76448	0	-5.25276	0.314703	0	0.692063	#DIV/0!	2.84428	NA	3.76448
MSTRG.5491.5	0	12.6316	#DIV/0!	20.5059	NA	0	0	#DIV/0!	NA	NA	0	0	#DIV/0!	NA	NA	0	0	NA	NA	NA	0	0	#DIV/0!	NA	NA	0	0	#DIV/0!	NA	NA	12.6316
MSTRG.5494.5	0.672258	0.059183	0.0880361	-2.56929	NA	0.117703	0.683796	5.8095	1.23677	0.594663	0	0.400826	#DIV/0!	2.71164	NA	0.310593	2.9366	9.45482	2.64027	0.327725	0	0.924491	0	-3.10549	NA	0	0.205048	#DIV/0!	1.28154	NA	2.9366
MSTRG.5573.2	0	0	#DIV/0!	NA	NA	0	0	#DIV/0!	NA	NA	2.8607	0	0	-6.55255	0.289035	0	0	NA	NA	NA	0	0	#DIV/0!	NA	NA	0	0	#DIV/0!	NA	NA	2.8607
MSTRG.5613.1	3.23841	2.94334	0.908886	-0.0447873	0.999915	5.31619	7.30494	1.37409	0.375842	0.119311	6.12108	7.54151	1.23206	0.173337	0.48858	4.33277	6.72054	1.5511	0.638275	0.421698	2.69805	4.37832	0.61623	-0.549562	0.208616	2.69805	3.46572	1.28453	0.266454	0.750288	7.54151
MSTRG.5613.2	0	0	#DIV/0!	NA	NA	0	0	#DIV/0!	NA	NA	0	0	#DIV/0!	NA	NA	1.36741	0	0	-5.57368	0.557745	0	0	#DIV/0!	NA	NA	0	0	#DIV/0!	NA	NA	1.36741
MSTRG.5613.3	0	0	#DIV/0!	NA	NA	1.05228	0	0	-5.88627	0.329834	0	0	#DIV/0!	NA	NA	1.45446	0	0	-6.7843	0.439119	0	0	#DIV/0!	NA	NA	0	0	#DIV/0!	NA	NA	1.45446
MSTRG.5615.2	0	0	#DIV/0!	NA	NA	0	0	#DIV/0!	NA	NA	0	5.91323	#DIV/0!	5.82156	0.000108984	2.20449	0	0	-5.00916	NA	0.323195	0	#DIV/0!	2.47263	NA	0.323195	0	0	-2.44699	NA	5.91323
MSTRG.5635.5	7.46077	0	0	-7.12365	0.516294	0.407451	6.60901	16.2204	3.83214	0.265236	2.90223	1.98652	0.684482	-0.687789	0.951386	0.452849	3.12985	6.91146	2.60483	0.835675	0	1.24117	0	-3.84852	0.503385	0	0.20626	#DIV/0!	1.95958	NA	7.46077
MSTRG.565.3	0.12631	0	0	-2.59008	NA	2.58412	0	0	-6.04173	0.276682	1.06858	2.6071	2.43978	1.04244	0.920675	0.672094	0	0	-4.607	NA	0	0	#DIV/0!	NA	NA	0	0	#DIV/0!	NA	NA	2.6071
MSTRG.5674.2	16.0668	8.67843	0.540147	-0.762615	0.999915	10.6231	37.3229	3.51336	1.75789	0.181212	14.4269	15.4296	1.0695	-0.0467108	0.991823	12.2209	16.8529	1.37903	0.4337	0.981697	6.61642	4.8475	1.36491	0.639329	0.706672	6.61642	5.00925	0.757094	-0.532787	0.901321	37.3229
MSTRG.5724.5	0	0	#DIV/0!	NA	NA	5.3991	2.0084	0.371987	-1.45051	0.843585	0	0	#DIV/0!	NA	NA	0	3.98877	NA	5.84482	0.497008	0	1.4705	0	-3.61175	0.554433	0	2.89811	#DIV/0!	4.69565	0.576231	5.3991
MSTRG.5752.1	4.91775	4.33117	0.880722	-0.125885	0.999915	9.3768	7.32411	0.781088	-0.432607	0.774403	11.0744	15.1388	1.36701	0.350123	0.811767	8.79552	10.4367	1.1866	0.24939	0.980636	5.06652	14.9899	0.337996	-1.39967	0.062557	5.06652	11.8444	2.33778	1.10229	0.339767	15.1388
MSTRG.5765.2	0.976911	0.830599	0.85023	-0.11273	0.999915	2.28919	6.34076	2.76987	1.38438	0.674526	2.38542	4.55642	1.91011	0.798303	0.207686	2.97716	4.44624	1.49345	0.577361	0.232521	0.306176	0.47312	0.647142	-0.365729	0.88401	0.306176	0.42951	1.40282	0.326175	0.929804	6.34076
MSTRG.5811.3	0	0	#DIV/0!	NA	NA	0.466588	0	0	-2.14266	NA	1.22637	0	0	-3.54139	NA	2.78594	0	0	-4.68921	NA	0	0	#DIV/0!	NA	NA	0	0	#DIV/0!	NA	NA	2.78594
MSTRG.5835.4	0	0	#DIV/0!	NA	NA	0	0	#DIV/0!	NA	NA	0	2.88827	#DIV/0!	4.54701	NA	0	0	NA	NA	NA	0	0	#DIV/0!	NA	NA	0	0	#DIV/0!	NA	NA	2.88827
MSTRG.5862.2	0.246157	0.969943	3.94035	1.82325	0.923938	4.8025	0.0903577	0.0188147	-5.24685	0.000305977	5.22833	2.47993	0.474326	-1.18334	0.717438	1.51258	0.728054	0.481334	-0.983701	0.91509	0.532668	0	#DIV/0!	4.83396	0.0453868	0.532668	0.961788	1.8056	0.581039	0.961632	5.22833
MSTRG.5862.3	1.71567	1.17126	0.682686	-0.467043	0.999915	1.51168	1.44803	0.957897	-0.129815	0.97092	5.01857	2.27992	0.454297	-1.26904	0.408233	1.155	1.25189	1.08389	0.165135	0.998088	3.16742	0.340937	9.29033	3.11779	0.00389054	3.16742	1.40409	0.443292	-1.17222	0.497291	5.01857
MSTRG.5864.2	0	0	#DIV/0!	NA	NA	0	3.24532	#DIV/0!	4.9537	0.435221	0	3.63934	#DIV/0!	4.54701	NA	0	0	NA	NA	NA	0	0	#DIV/0!	NA	NA	0	0	#DIV/0!	NA	NA	3.63934
MSTRG.5922.3	1.17673	0	0	-4.35884	NA	0	1.96644	#DIV/0!	5.21806	0.403959	0	0	#DIV/0!	NA	NA	2.66858	1.95421	0.732304	-0.43616	0.991035	0.358819	0	#DIV/0!	2.47263	NA	0.358819	0	0	-2.44699	NA	2.66858
MSTRG.5973.2	4.3687	3.06601	0.701812	-0.435553	0.999915	8.0931	9.80504	1.21153	0.164316	0.985239	15.7997	11.6222	0.735595	-0.574099	0.909028	3.87185	14.1297	3.64933	1.82191	0.883223	1.6038	23.8017	0.0673816	-3.69828	0.165115	1.6038	16.099	10.0381	3.17894	0.42086	23.8017
MSTRG.5992.1	0	1.90598	#DIV/0!	5.67675	0.758081	4.92247	4.35489	0.884695	-0.249671	0.947882	1.79996	4.91451	2.73034	1.26802	0.828699	2.58184	2.24408	0.869176	-0.201775	0.996121	2.32139	7.58407	0.306088	-1.47785	0.358563	2.32139	6.41095	2.76168	1.2884	0.660755	7.58407
MSTRG.602.2	0.348433	0.460252	1.32092	0.298674	NA	2.84932	2.86043	1.0039	-0.00185	0.999389	1.24648	3.41536	2.73999	1.14997	0.430442	2.5036	2.31904	0.926281	-0.126369	0.991249	0	3.92991	0	-4.92682	0.00331031	0	0.656318	#DIV/0!	2.3636	NA	3.92991
MSTRG.608.2	2.12922	0.420555	0.197516	-2.00794	0.999915	2.51005	1.06129	0.422815	-1.2731	0.858655	3.98509	3.622	0.908889	-0.309088	0.777086	1.42913	0	0	-4.57375	NA	0.406523	0.36902	1.10163	0.51923	NA	0.406523	1.50055	3.69117	1.42921	NA	3.98509
MSTRG.6084.2	0	0	#DIV/0!	NA	NA	2.38267	1.1332	0.475602	-1.18937	0.876479	0	2.7967	#DIV/0!	5.80236	0.328136	2.43392	0.962119	0.395297	-1.29846	0.976287	0.740056	0	#DIV/0!	4.26066	0.471921	0.740056	0.689002	0.931014	-0.143175	0.996719	2.7967
MSTRG.6147.2	0	0	#DIV/0!	NA	NA	0	0	#DIV/0!	NA	NA	2.1857	0	0	-4.75373	NA	0	0	NA	NA	NA	0	0	#DIV/0!	NA	NA	0	0	#DIV/0!	NA	NA	2.1857
MSTRG.6189.7	1.28533	1.25727	0.978165	-0.0452678	0.999915	5.75071	1.16193	0.202049	-2.2408	0.012145	3.97555	1.4939	0.375772	-1.54967	0.431759	2.31078	2.53497	1.09702	0.168832	0.985208	0.380983	0	#DIV/0!	3.45158	NA	0.380983	0.361957	0.950061	-0.0322026	NA	5.75071
MSTRG.6240.6	0	0	#DIV/0!	NA	NA	0	0	#DIV/0!	NA	NA	0	3.49984	#DIV/0!	5.883	0.35149	1.93728	0	0	-5.62654	0.551827	0	0	#DIV/0!	NA	NA	0	0	#DIV/0!	NA	NA	3.49984
MSTRG.6240.8	0	0	#DIV/0!	NA	NA	0	0	#DIV/0!	NA	NA	0	0.0185437	#DIV/0!	0.505621	NA	7.33799	1.02192	0.139264	-2.79429	0.841238	0	1.29229	0	-3.54819	NA	0	0	#DIV/0!	NA	NA	7.33799
MSTRG.6271.2	1.49034	0.629263	0.422228	-1.00728	0.999915	0.486576	2.25927	4.6432	2.01317	0.681902	2.60005	0.992728	0.381811	-1.411	0.89138	0	0.757279	NA	5.605	0.553897	0.939362	1.00446	0.935187	0.0249198	0.996111	0.939362	0.0818137	0.0870949	-3.11642	0.633621	2.60005
MSTRG.6271.4	0	0.955625	#DIV/0!	5.08986	0.787001	3.22147	0	0	-6.68743	0.228035	1.52444	3.57363	2.34422	1.03366	0.873391	7.49592	3.3017	0.440466	-1.19442	0.581244	0.505499	0.32177	1.571	0.927818	0.905297	0.505499	0.166876	0.330122	-1.55281	NA	7.49592
MSTRG.6271.5	0	0	#DIV/0!	NA	NA	0	0	#DIV/0!	NA	NA	0	0	#DIV/0!	NA	NA	0	3.69871	NA	6.78497	0.439119	0	0	#DIV/0!	NA	NA	0	0	#DIV/0!	NA	NA	3.69871
MSTRG.6271.6	0	0.0515967	#DIV/0!	1.48479	NA	0.14867	0	0	-2.56262	NA	2.33678	0.254329	0.108837	-3.17695	0.447569	0.244325	1.80256	7.37771	2.91635	0.642241	0.00898433	0.0117143	0.766952	0.533218	NA	0.00898433	1.5387	171.265	4.31709	0.395095	2.33678
MSTRG.6272.1	0.518037	0.135019	0.260636	-1.38782	NA	2.20696	2.30972	1.04656	-0.0617967	0.993777	2.4306	2.88914	1.18865	0.0611212	0.984283	3.56054	4.39026	1.23303	0.252936	0.954124	0.373653	1.12325	0.332654	-1.01174	0.843901	0.373653	0.746506	1.99786	0.462365	NA	4.39026
MSTRG.6272.10	0	0	#DIV/0!	NA	NA	0	0	#DIV/0!	NA	NA	0	0.150714	#DIV/0!	0.505621	NA	0	0	NA	NA	NA	0	0	#DIV/0!	NA	NA	0	5.32296	#DIV/0!	5.10993	0.554707	5.32296
MSTRG.628.2	2.91049	2.77434	0.953223	0.0222074	0.999915	12.0901	4.82411	0.399012	-1.40565	6.64009e-06	10.2151	5.5212	0.540495	-1.0303	0.0339416	6.03907	6.79665	1.12545	0.174895	0.99024	6.6187	3.28967	2.01197	1.16617	0.00730455	6.6187	6.55515	0.990398	-0.0971793	0.95932	12.0901
MSTRG.6312.2	0	1.13554	#DIV/0!	3.70118	NA	3.24891	3.11171	0.957771	-0.194231	0.988453	0	0	#DIV/0!	NA	NA	3.14377	0	0	-5.38104	0.580209	0.18695	0.236804	0.78947	-0.291168	NA	0.18695	2.34359	12.5359	3.22454	NA	3.24891
MSTRG.6376.2	0.930271	0.598837	0.643723	-0.593983	0.999915	3.23977	1.86504	0.57567	-0.77882	0.35613	2.67642	3.67806	1.37425	0.330109	0.794671	3.10489	3.82333	1.23139	0.23965	0.959921	1.17415	1.4794	0.793663	-0.301078	0.879284	1.17415	2.06644	1.75995	0.742438	0.802716	3.82333
MSTRG.6384.3	1.12031	0.857213	0.765157	-0.069547	0.999915	0	0	#DIV/0!	NA	NA	0	0.142325	#DIV/0!	1.47967	NA	0	0	NA	NA	NA	0	0.00128267	0	-0.428563	NA	0	0	#DIV/0!	NA	NA	1.12031
MSTRG.6398.3	0	0	#DIV/0!	NA	NA	7.41956	1.54775	0.208604	-2.28655	0.579862	0.632771	3.09918	4.89779	1.87386	0.704869	0	0	NA	NA	NA	0	0.259293	0	-1.43193	NA	0	0.035985	#DIV/0!	0.384945	NA	7.41956
MSTRG.6399.2	0	0	#DIV/0!	NA	NA	0	4.52758	#DIV/0!	7.08047	NA	0	0	#DIV/0!	NA	NA	0	0	NA	NA	NA	0	0.12932	0	-1.57658	NA	0	0	#DIV/0!	NA	NA	4.52758
MSTRG.6400.4	0	0	#DIV/0!	NA	NA	2.32467	0	0	-4.44028	0.461712	0	0.646792	#DIV/0!	2.62552	NA	2.39893	3.07164	1.28042	0.308844	0.980081	3.42925	0	#DIV/0!	5.15485	0.369066	3.42925	0	0	-5.13115	0.553522	3.42925
MSTRG.6421.1	18.3718	14.0506	0.76479	-0.253116	0.920696	36.6841	68.7686	1.87461	0.81266	0.0044014	35.7993	70.3017	1.96377	0.837416	0.000791849	54.8592	64.0101	1.16681	0.217556	0.694939	45.3079	129.707	0.349311	-1.36599	8.34907e-08	45.3079	94.4213	2.08399	0.948919	0.000268505	129.707
MSTRG.6465.2	5.71925	5.43948	0.951083	-0.000947256	0.999915	2.47675	5.9859	2.41684	1.15821	0.0497943	4.45665	6.26329	1.40538	0.35292	0.676029	7.18128	6.26472	0.872367	-0.206762	0.88304	3.19463	3.39558	0.940822	0.0725237	0.954578	3.19463	2.43075	0.760887	-0.440914	0.815547	7.18128
MSTRG.6465.3	0	0	#DIV/0!	NA	NA	0.953285	0	0	-4.37305	0.504937	0	2.08057	#DIV/0!	5.24479	0.419973	2.13886	2.08974	0.977032	-0.0355386	0.999856	0	1.23733	0	-4.14318	0.484453	0	0	#DIV/0!	NA	NA	2.13886
MSTRG.6465.4	1.99417	2.61876	1.3132	0.408759	0.999915	1.04633	3.73939	3.57381	1.63666	0.0938645	2.35144	4.27765	1.81916	0.743753	0.596126	4.53429	3.91679	0.863815	-0.191661	0.97372	1.37784	1.73231	0.795377	-0.103416	0.961017	1.37784	0.684902	0.497083	-0.929999	0.758476	4.53429
MSTRG.6465.5	1.7183	1.31015	0.762468	-0.227171	0.999915	3.55703	0.623234	0.175212	-2.48094	0.333898	2.0463	2.71653	1.32753	0.24879	0.986245	3.14296	1.38516	0.440718	-1.10675	0.903929	0.375559	3.59362	0.104507	-3.0467	0.464996	0.375559	4.32681	11.521	3.27744	0.0469859	4.32681
MSTRG.6470.1	2.71345	3.49109	1.28658	0.373692	0.999915	4.34351	1.08071	0.24881	-2.00795	0.53063	1.46138	7.72562	5.28653	2.11422	0.408557	5.6794	2.75551	0.485177	-0.985939	0.707128	0	0.325349	0	-3.02867	NA	0	2.31784	#DIV/0!	5.36268	0.180714	7.72562
MSTRG.6470.3	3.31389	0	0	-5.32024	0.833039	0	0	#DIV/0!	NA	NA	0.273769	0	0	-2.21226	NA	0.354867	0	0	-2.09017	NA	0	0	#DIV/0!	NA	NA	0	0.142381	#DIV/0!	0.905067	NA	3.31389
MSTRG.6470.4	1.9662	1.37973	0.701721	-0.492892	0.999915	2.56182	1.67285	0.652994	-0.792086	0.721571	2.84282	5.05494	1.77814	0.694318	0.66123	2.96932	2.18432	0.73563	-0.311475	0.958888	0.72681	0.727757	0.998698	0.343286	0.952559	0.72681	0.749068	1.03062	-0.055149	NA	5.05494
MSTRG.6502.3	0	2.37945	#DIV/0!	5.38508	0.785214	0	0	#DIV/0!	NA	NA	0	0	#DIV/0!	NA	NA	0	0	NA	NA	NA	0	0	#DIV/0!	NA	NA	0	0	#DIV/0!	NA	NA	2.37945
MSTRG.6541.4	0.759329	0.603955	0.79538	-0.0541763	0.999915	2.72097	3.98939	1.46616	0.554197	0.885364	2.35239	1.52919	0.650057	-0.766163	0.79532	1.30861	1.45986	1.11558	0.096166	0.999491	3.27442	1.7797	1.83987	0.992892	0.685914	3.27442	2.20458	0.673273	-0.654409	0.924487	3.98939
MSTRG.6545.2	0	0.217577	#DIV/0!	2.39448	NA	0	0	#DIV/0!	NA	NA	2.131	0	0	-5.67951	0.372391	0	0	NA	NA	NA	0	0	#DIV/0!	NA	NA	0	0	#DIV/0!	NA	NA	2.131
MSTRG.6567.2	3.01834	2.78019	0.921101	0.0192581	0.999915	10.587	5.88369	0.555746	-0.847808	0.62136	0.862036	27.1263	31.4677	4.9401	0.0204533	12.814	7.33679	0.572562	-0.821715	0.958888	0	0	#DIV/0!	NA	NA	0	0.965323	#DIV/0!	3.69518	NA	27.1263
MSTRG.6598.2	0	0	#DIV/0!	NA	NA	1.00139	1.21684	1.21515	0.215176	0.987698	0	1.51338	#DIV/0!	3.73785	NA	0	0	NA	NA	NA	0.45342	0	#DIV/0!	2.83308	NA	0.45342	0.32669	0.720502	-0.702908	NA	1.51338
MSTRG.6621.3	0	0.926107	#DIV/0!	4.69558	0.892379	2.63827	0	0	-6.03154	0.281216	2.8095	1.73777	0.618532	-0.763638	0.910209	0	1.92252	NA	5.88374	0.485783	0	1.0227	0	-4.22055	0.474633	0	1.27427	#DIV/0!	4.47042	NA	2.8095
MSTRG.6670.2	0	0	#DIV/0!	NA	NA	0	2.51605	#DIV/0!	4.79599	0.45354	0	0	#DIV/0!	NA	NA	0	0	NA	NA	NA	0	0	#DIV/0!	NA	NA	0	0	#DIV/0!	NA	NA	2.51605
MSTRG.6701.1	12.0923	17.9425	1.4838	0.59208	0.999915	20.8214	30.5104	1.46534	0.485467	0.793204	20.0095	42.7887	2.13842	0.958153	0.43171	14.534	44.2082	3.04171	1.60775	0.0498023	12.418	26.8568	0.462379	-0.947656	0.188196	12.418	19.4266	1.56439	0.525726	0.74288	44.2082
MSTRG.6720.3	0.381032	0.593694	1.55812	0.582162	0.999915	4.47756	2.91112	0.650158	-0.69373	0.574818	2.1998	2.89633	1.31663	0.240907	0.789279	2.41042	2.82483	1.17192	0.219269	0.988188	0.162339	1.58671	0.102312	-2.70607	0.0873682	0.162339	0.416449	2.5653	0.728879	NA	4.47756
MSTRG.6824.2	0.221058	0	0	-3.0034	NA	1.1814	1.91973	1.62497	0.593048	0.867767	1.36999	1.13451	0.828117	-0.422581	0.765083	1.19273	1.1259	0.943969	-0.126729	0.991249	0.960523	0	#DIV/0!	4.78655	0.357064	0.960523	0.603557	0.628363	-0.791852	0.93109	1.91973
MSTRG.6839.2	3.10425	7.69347	2.47836	1.43046	0.999915	2.69157	0	0	-5.05472	0.378645	1.70533	4.57162	2.68078	1.18596	0.894998	1.74087	4.40732	2.53168	1.3548	0.972739	1.6968	5.23366	0.324208	-1.37356	0.652587	1.6968	1.15608	0.681331	-0.754882	0.980486	7.69347
MSTRG.6853.2	0	0	#DIV/0!	NA	NA	2.64762	0	0	-4.60463	0.446288	0	0	#DIV/0!	NA	NA	1.87117	0	0	-4.58001	NA	0	0	#DIV/0!	NA	NA	0	0	#DIV/0!	NA	NA	2.64762
MSTRG.6853.3	0	0	#DIV/0!	NA	NA	2.16626	0	0	-4.24016	0.485787	0	0	#DIV/0!	NA	NA	0	0	NA	NA	NA	0	0	#DIV/0!	NA	NA	0	0	#DIV/0!	NA	NA	2.16626
MSTRG.6853.4	0.950155	2.16191	2.27533	1.23007	0.972899	5.32159	6.24844	1.17417	0.235073	0.899678	5.05919	6.02614	1.19113	0.0637713	0.986693	3.94184	1.42431	0.361332	-1.42084	0.538418	1.80048	0	#DIV/0!	5.00926	0.0160113	1.80048	0.851361	0.472851	-1.36199	0.656521	6.24844
MSTRG.6853.6	0	0	#DIV/0!	NA	NA	2.94698	0.0678147	0.0230116	-3.61216	0.445378	0.398382	0	0	-2.29737	NA	0.0583637	0	0	-1.09412	NA	0	0	#DIV/0!	NA	NA	0	0	#DIV/0!	NA	NA	2.94698
MSTRG.690.2	0	0.562398	#DIV/0!	2.80007	NA	2.41499	0	0	-4.3522	0.0287397	1.8816	4.89814	2.60318	0.974986	0.538941	4.40191	2.00196	0.454793	-1.03305	0.775715	2.96828	0	#DIV/0!	4.8619	0.00939196	2.96828	1.21949	0.410841	-1.4304	0.646693	4.89814
MSTRG.692.1	2.05518	0.76676	0.373087	-1.18555	0.854346	3.87337	5.63184	1.45399	0.507315	0.388425	2.83019	5.97632	2.11163	0.918938	0.757548	5.36113	5.30714	0.989929	-0.0352275	0.995681	1.78378	2.2644	0.787749	-0.100392	0.984145	1.78378	2.62657	1.47247	0.355016	0.986324	5.97632
MSTRG.6937.7	0	0	#DIV/0!	NA	NA	5.18984	0	0	-7.29228	0.178201	0	0	#DIV/0!	NA	NA	0	0	NA	NA	NA	0	3.97558	0	-6.31082	0.191869	0	0.614931	#DIV/0!	3.69518	NA	5.18984
MSTRG.6938.1	15.5416	14.2777	0.918677	-0.0330876	0.999915	15.1073	15.4548	1.02301	-0.0297561	0.990138	16.7877	11.6303	0.692785	-0.668636	0.632772	10.1679	17.668	1.73762	0.741377	0.800343	25.4989	12.1884	2.09206	1.20674	0.0842667	25.4989	20.8854	0.81907	-0.397702	0.906809	25.4989
MSTRG.6996.2	1.35868	0	0	-3.87509	NA	0.047775	0.307678	6.44015	1.37388	NA	3.28611	0.203278	0.0618599	-3.42592	0.534008	0.12701	0.832709	6.55623	2.60727	NA	0	0	#DIV/0!	NA	NA	0	0	#DIV/0!	NA	NA	3.28611
MSTRG.7054.3	2.03655	3.59482	1.76515	0.937369	0.999915	0.502933	1.04116	2.07017	1.07364	0.881013	0.786624	0.482796	0.613757	-0.780208	NA	0	0.347062	NA	2.70122	NA	0	0.757011	0	-2.29917	NA	0	0	#DIV/0!	NA	NA	3.59482
MSTRG.7151.2	0	10.1222	#DIV/0!	6.74954	0.609241	0	0	#DIV/0!	NA	NA	0	0	#DIV/0!	NA	NA	0	0	NA	NA	NA	4.06668	0	#DIV/0!	5.45465	0.33674	4.06668	0	0	-5.43096	0.52086	10.1222
MSTRG.7175.2	0.0824713	0	0	-1.13458	NA	0	0.616303	#DIV/0!	3.19899	NA	2.37045	1.19493	0.504092	-1.22014	0.885927	5.69167	0.543229	0.0954429	-3.32177	0.00885332	1.01492	0.817191	1.24196	0.475544	0.899123	1.01492	0	0	-3.75532	NA	5.69167
MSTRG.719.4	0	0	#DIV/0!	NA	NA	15.9724	0	0	-21.7175	NA	0	0	#DIV/0!	NA	NA	0.0327047	0	0	-1.09412	NA	0	0.0488577	0	-0.428563	NA	0	0.0332043	#DIV/0!	0.600877	NA	15.9724
MSTRG.719.5	0	0	#DIV/0!	NA	NA	0	0	#DIV/0!	NA	NA	0	0	#DIV/0!	NA	NA	0	0	NA	NA	NA	18.1325	0	#DIV/0!	21.2118	NA	18.1325	14.5639	0.803192	-0.445387	NA	18.1325
MSTRG.7197.6	0	0	#DIV/0!	NA	NA	1.20316	0	0	-4.87849	0.442634	0	0	#DIV/0!	NA	NA	0	0	NA	NA	NA	0	0	#DIV/0!	NA	NA	0	0	#DIV/0!	NA	NA	1.20316
MSTRG.7198.12	4.2384	2.24594	0.529902	-0.791676	0.999915	0	2.48983	#DIV/0!	5.99768	0.280257	5.44643	8.64702	1.58765	0.559438	0.94625	2.80873	0	0	-6.19087	0.497929	1.2051	0.837894	1.43825	0.846679	0.913912	1.2051	3.37685	2.80213	1.38891	0.831136	8.64702
MSTRG.7207.4	0.451878	1.16994	2.58906	1.02595	NA	1.55722	2.96507	1.90408	0.743512	0.925779	1.40661	0	0	-3.87994	NA	3.23998	3.63693	1.12252	0.177782	0.99838	7.17232	4.91909	1.45806	0.669563	0.53645	7.17232	6.49882	0.906097	-0.315799	0.950456	7.17232
MSTRG.722.3	0	0	#DIV/0!	NA	NA	0	0	#DIV/0!	NA	NA	2.32399	0.504164	0.216939	-2.13171	NA	0	4.95724	NA	5.83305	0.530301	0	0	#DIV/0!	NA	NA	0	0	#DIV/0!	NA	NA	4.95724
MSTRG.7293.6	0	0	#DIV/0!	NA	NA	0	0	#DIV/0!	NA	NA	0	0	#DIV/0!	NA	NA	0	0	NA	NA	NA	0	0	#DIV/0!	NA	NA	0	1.00812	#DIV/0!	2.71538	NA	1.00812
MSTRG.7295.3	10.0686	6.37611	0.63327	-0.544138	0.999915	11.1245	9.4733	0.851575	-0.256121	0.95468	0.365055	9.92239	27.1805	3.96788	1.06494e-08	10.7182	5.26894	0.491586	-1.03956	0.880464	5.20306	8.68916	0.598799	-0.593557	0.770277	5.20306	12.6169	2.4249	1.16057	0.733244	12.6169
MSTRG.7295.4	0	0	#DIV/0!	NA	NA	0	11.98	#DIV/0!	7.06418	0.216547	0	0	#DIV/0!	NA	NA	0	0	NA	NA	NA	0	0	#DIV/0!	NA	NA	0	0	#DIV/0!	NA	NA	11.98
MSTRG.731.3	0.873	0.150873	0.172821	-2.22712	0.999915	2.66004	0.704881	0.264989	-1.95555	0.768587	0	2.08063	#DIV/0!	5.77372	0.361885	0	1.47654	NA	5.68086	0.546021	0	1.98943	0	-5.41131	0.00408834	0	0.454533	#DIV/0!	3.31974	NA	2.66004
MSTRG.7358.7	0.518412	0.1491	0.287609	-1.63461	NA	0.695914	0.957735	1.37623	0.462256	0.931213	0.15817	2.89236	18.2865	3.59426	0.136563	0.284255	2.89943	10.2001	2.92686	0.404247	0	0.452654	0	-2.64202	NA	0	0.485719	#DIV/0!	2.88836	NA	2.89943
MSTRG.7374.2	0	0.271105	#DIV/0!	2.53123	NA	1.38261	0.34489	0.249449	-1.69449	0.78521	0.654482	0	0	-3.86621	NA	3.30364	0.256219	0.0775564	-3.56397	0.626541	0.620506	0.478424	1.29698	0.478961	0.929953	0.620506	0	0	-3.53381	NA	3.30364
MSTRG.7378.5	0	2.43033	#DIV/0!	5.22983	0.84125	4.26743	0	0	-6.00425	0.318659	6.2898	6.7235	1.06895	0.0222608	0.999329	4.63667	0	0	-6.49226	0.469925	0	0	#DIV/0!	NA	NA	0	5.35438	#DIV/0!	5.77311	0.483946	6.7235
MSTRG.7398.2	1.1794	2.18121	1.84943	0.894014	0.87507	10.6733	12.1094	1.13455	0.129521	0.752913	4.93056	8.82107	1.78906	0.712664	0.862581	4.00031	9.99443	2.49841	1.32194	1.84793e-05	4.56965	8.45418	0.54052	-0.729746	0.333571	4.56965	8.1547	1.78453	0.740028	0.695531	12.1094
MSTRG.7399.2	0	0	#DIV/0!	NA	NA	0	3.22246	#DIV/0!	5.63522	0.296674	2.59135	0	0	-5.25211	NA	0	0	NA	NA	NA	0.246509	0	#DIV/0!	2.25461	NA	0.246509	0	0	-2.22443	NA	3.22246
MSTRG.7404.3	0	0.685047	#DIV/0!	4.83256	0.877777	1.01804	0.474772	0.466357	-1.20707	0.900039	0	0	#DIV/0!	NA	NA	2.532	0.945159	0.373286	-1.42553	0.980517	1.91816	6.39315	0.300034	-1.55795	0.381092	1.91816	4.41796	2.30323	1.07332	0.925361	6.39315
MSTRG.741.2	2.5275	0	0	-6.20707	0.754182	6.80179	0	0	-7.18164	0.185593	1.74822	3.89146	2.22595	0.946503	0.938936	3.7363	9.23845	2.47262	1.31321	NA	0	0	#DIV/0!	NA	NA	0	3.95553	#DIV/0!	5.93416	NA	9.23845
MSTRG.7414.2	0	0	#DIV/0!	NA	NA	0	2.20188	#DIV/0!	7.27287	NA	0	0	#DIV/0!	NA	NA	0	0	NA	NA	NA	0	0	#DIV/0!	NA	NA	0	0	#DIV/0!	NA	NA	2.20188
MSTRG.7414.3	0	1.1122	#DIV/0!	6.18397	0.685273	0	1.42612	#DIV/0!	6.69413	0.250174	0	2.2247	#DIV/0!	6.75605	NA	0	0	NA	NA	NA	0.566898	0.296877	1.90954	1.08097	0.88672	0.566898	0.710279	1.25292	0.18483	0.996242	2.2247
MSTRG.7433.3	22.0332	6.93412	0.314712	-1.54213	0.900206	1.51987	1.28459	0.8452	-0.302034	0.810265	2.81407	0.955691	0.339612	-1.65449	0.54567	0.597407	1.465	2.45227	1.32044	0.824895	8.11315	1.49862	5.41376	2.54684	7.87088e-07	8.11315	3.81938	0.470764	-1.12609	0.42032	22.0332
MSTRG.7455.2	0.560669	0	0	-4.54611	NA	7.77292	3.61183	0.464669	-1.15949	0.679671	2.64014	0.331137	0.125424	-3.1681	0.685675	0	2.57984	NA	6.6733	0.446655	0	8.74665	0	-7.6917	3.11248e-07	0	4.04852	#DIV/0!	6.61891	0.317712	8.74665
MSTRG.7506.2	7.9352	7.03679	0.886781	-0.0426556	0.999915	4.56811	3.66719	0.802781	-0.373643	0.809795	5.91964	7.0688	1.19413	0.145137	0.950952	7.79393	3.89081	0.49921	-0.99014	0.73048	3.52921	2.73481	1.29048	0.559581	0.770224	3.52921	2.67636	0.758345	-0.521162	0.920792	7.9352
MSTRG.7506.3	2.44093	3.16218	1.29548	0.467811	0.999915	0.0526363	0	0	-1.16755	NA	0.0611033	0	0	-1.41793	NA	0	2.63025	NA	6.10667	0.50529	0	0.0212033	0	-0.428563	NA	0	0.167937	#DIV/0!	1.59324	NA	3.16218
MSTRG.7516.2	1.73469	2.28674	1.31824	0.543037	0.999915	5.03165	6.22103	1.23638	0.280025	0.948548	0.831587	4.5832	5.51139	2.34764	0.482027	3.76449	5.3486	1.42081	0.499733	0.985208	3.49628	1.94561	1.79701	0.984189	0.653726	3.49628	4.45236	1.27346	0.197357	0.96507	6.22103
MSTRG.757.2	0	0.267937	#DIV/0!	2.97125	NA	3.71426	0	0	-6.5865	0.23014	0	0	#DIV/0!	NA	NA	1.39166	0	0	-5.56235	0.558759	0	0	#DIV/0!	NA	NA	0	0	#DIV/0!	NA	NA	3.71426
MSTRG.761.2	0.672332	0.425208	0.632438	-0.567772	0.999915	2.11082	3.12913	1.48242	0.415496	0.904486	1.48943	2.19582	1.47427	0.421631	0.950952	1.9681	2.52011	1.28048	0.382868	0.909663	0.52767	1.41341	0.373332	-0.958519	0.529277	0.52767	0.217495	0.412181	-1.52585	NA	3.12913
MSTRG.7638.4	0	0	#DIV/0!	NA	NA	3.00692	0	0	-5.23091	0.401272	0	0	#DIV/0!	NA	NA	2.40549	0.187278	0.0778543	-3.22235	0.857044	0	0.115234	0	-0.428563	NA	0	0	#DIV/0!	NA	NA	3.00692
MSTRG.7661.2	0	0	#DIV/0!	NA	NA	0	0	#DIV/0!	NA	NA	4.73044	0	0	-5.84909	0.355483	0	0	NA	NA	NA	0	1.08102	0	-2.88589	NA	0	0	#DIV/0!	NA	NA	4.73044
MSTRG.7701.7	0	1.89742	#DIV/0!	4.28244	NA	0	0	#DIV/0!	NA	NA	0	0	#DIV/0!	NA	NA	0	0	NA	NA	NA	0	0	#DIV/0!	NA	NA	0	0.0222423	#DIV/0!	0.384945	NA	1.89742
MSTRG.7701.9	0.591477	1.04737	1.77077	0.835091	NA	4.02491	1.24387	0.309043	-1.74768	0.5434	3.71566	2.18837	0.588957	-0.933543	0.867707	1.48275	4.76218	3.21173	1.53782	0.663277	0	0	#DIV/0!	NA	NA	0	0.98275	#DIV/0!	2.98357	NA	4.76218
MSTRG.7707.2	0.238161	0.0855367	0.359155	-0.916328	NA	2.24956	1.5657	0.696004	-0.529606	0.505411	5.15948	0.749217	0.145212	-2.89546	0.470073	0.983128	1.24413	1.26548	0.277435	0.967879	0.228812	0.232232	0.985275	0.0161082	0.995352	0.228812	0.107392	0.469347	-1.14685	NA	5.15948
MSTRG.7707.3	0.977625	0	0	-4.13909	NA	0	0	#DIV/0!	NA	NA	0.431229	1.54962	3.59349	1.54724	NA	0	0.265681	NA	2.39382	NA	0	0.509687	0	-2.55835	NA	0	0	#DIV/0!	NA	NA	1.54962
MSTRG.7748.3	0	0	#DIV/0!	NA	NA	0	0	#DIV/0!	NA	NA	0	0	#DIV/0!	NA	NA	0	2.07411	NA	4.62156	NA	0	0	#DIV/0!	NA	NA	0	0	#DIV/0!	NA	NA	2.07411
MSTRG.7810.2	1.13755	1.33947	1.1775	0.32864	0.999915	2.8834	4.39767	1.52517	0.573262	0.885836	2.60455	3.09339	1.18769	0.152869	0.982028	6.27441	2.34887	0.374357	-1.37075	0.319883	2.2062	1.37592	1.60343	0.839946	0.435677	2.2062	2.35749	1.06858	-0.00566061	0.999166	6.27441
MSTRG.7811.3	0	0	#DIV/0!	NA	NA	0	0	#DIV/0!	NA	NA	2.77676	0	0	-5.10147	NA	0	0	NA	NA	NA	0	0	#DIV/0!	NA	NA	0	0	#DIV/0!	NA	NA	2.77676
MSTRG.7814.2	0.347967	0	0	-3.3242	NA	0	3.79224	#DIV/0!	6.58212	5.3389e-05	1.88359	2.43515	1.29283	0.236849	0.976985	0	2.05291	NA	5.59099	0.514882	0	0	#DIV/0!	NA	NA	0	0.294698	#DIV/0!	2.14894	NA	3.79224
MSTRG.7849.4	0	4.20574	#DIV/0!	6.15128	0.758081	0	0	#DIV/0!	NA	NA	0	0	#DIV/0!	NA	NA	0	0	NA	NA	NA	0	0	#DIV/0!	NA	NA	0	0	#DIV/0!	NA	NA	4.20574
MSTRG.7883.4	0	0	#DIV/0!	NA	NA	1.71058	0	0	-4.03336	0.547983	0	0	#DIV/0!	NA	NA	0	0	NA	NA	NA	0	0	#DIV/0!	NA	NA	0	0	#DIV/0!	NA	NA	1.71058
MSTRG.7894.5	0.437771	0.064735	0.147874	-1.21699	NA	0.670809	0.813776	1.21313	0.0322468	0.998597	0	2.20759	#DIV/0!	4.14973	NA	0.0360067	1.17899	32.7437	2.7662	NA	0	9.02317	0	-5.7701	0.000278846	0	0	#DIV/0!	NA	NA	9.02317
MSTRG.7897.3	0	0	#DIV/0!	NA	NA	0	0	#DIV/0!	NA	NA	0	2.32878	#DIV/0!	4.07374	NA	0	0	NA	NA	NA	0	0	#DIV/0!	NA	NA	0	0	#DIV/0!	NA	NA	2.32878
MSTRG.7903.2	0	2.98347	#DIV/0!	4.84168	0.877611	2.56139	0	0	-4.39998	0.501378	12.8592	0	0	-7.12092	0.204991	0	0	NA	NA	NA	0	0	#DIV/0!	NA	NA	0	1.92671	#DIV/0!	3.52789	NA	12.8592
MSTRG.7970.3	0	0	#DIV/0!	NA	NA	0	0	#DIV/0!	NA	NA	0	1.60522	#DIV/0!	4.4691	NA	0.63994	0	0	-3.88121	NA	0	0	#DIV/0!	NA	NA	0	0.41316	#DIV/0!	2.3636	NA	1.60522
MSTRG.7981.4	1.16653	0.970557	0.832002	-0.331755	0.999915	3.23919	1.15403	0.356272	-1.38646	0.306877	1.67444	1.70826	1.0202	-0.109251	0.985911	4.10244	1.50745	0.367453	-1.45619	0.156122	3.05723	1.30614	2.34066	1.37518	0.481517	3.05723	3.30609	1.0814	-0.0420674	0.996575	4.10244
MSTRG.8012.4	0	1.89455	#DIV/0!	4.50999	0.903947	0	0	#DIV/0!	NA	NA	0	4.4362	#DIV/0!	5.22539	0.388952	0.467764	0.599315	1.28123	0.361655	NA	0.0731127	2.00035	0.0365499	-2.71722	0.466796	0.0731127	0	0	-1.46836	NA	4.4362
MSTRG.8030.1	0	1.11312	#DIV/0!	4.30376	NA	1.19068	2.33702	1.96277	0.852362	0.915518	2.23809	2.02455	0.904589	-0.280383	0.948919	2.09134	1.01676	0.486174	-1.03155	0.984627	1.23279	0	#DIV/0!	4.4536	0.448069	1.23279	1.60232	1.29975	0.250633	0.991605	2.33702
MSTRG.806.2	4.33145	3.18131	0.734468	-0.359307	0.999915	4.17737	4.71134	1.12782	0.0877329	0.882097	4.6541	4.07262	0.875061	-0.344634	0.482437	4.01729	3.97135	0.988564	-0.0185658	0.997465	2.27825	1.97429	1.15396	0.390383	0.821391	2.27825	1.85422	0.81388	-0.405934	0.665071	4.71134
MSTRG.8237.1	0	0	#DIV/0!	NA	NA	0	8.92058	#DIV/0!	7.89718	0.114095	0	6.80713	#DIV/0!	6.96625	NA	0	8.75327	NA	7.72569	0.299888	0	0	#DIV/0!	NA	NA	0	0.0111847	#DIV/0!	0.384945	NA	8.92058
MSTRG.8257.2	3.74587	3.2687	0.872614	-0.152685	0.999915	14.7067	6.05418	0.411662	-1.32629	0.619103	7.80926	10.6241	1.36045	0.280548	0.76615	11.3566	9.68773	0.853047	-0.225298	0.931064	11.1216	5.9545	1.86776	1.08635	0.660308	11.1216	9.12233	0.820236	-0.376941	0.971673	14.7067
MSTRG.8310.3	0	0	#DIV/0!	NA	NA	0	0	#DIV/0!	NA	NA	0	9.91714	#DIV/0!	6.46654	0.297362	0.0329443	0	0	-1.09412	NA	0	0	#DIV/0!	NA	NA	0	0	#DIV/0!	NA	NA	9.91714
MSTRG.8324.3	0	0	#DIV/0!	NA	NA	1.13908	0	0	-3.45153	NA	2.0121	0	0	-4.54875	NA	0	2.06501	NA	4.39891	NA	0	0	#DIV/0!	NA	NA	0	0	#DIV/0!	NA	NA	2.06501
MSTRG.834.2	0.351683	0	0	-2.89248	NA	0	5.93608	#DIV/0!	6.98583	0.000499234	1.83037	4.24072	2.31687	1.07905	0.852768	0	2.70891	NA	5.77346	0.497929	1.82991	0.179234	10.2096	3.26582	0.459475	1.82991	0.299372	0.163599	-2.61266	0.852449	5.93608
MSTRG.834.3	0.120045	0	0	-1.13458	NA	0.198246	0	0	-1.32979	NA	3.01264	0.203763	0.0676359	-3.36855	NA	0.0606733	0	0	-1.09412	NA	0	0.320544	0	-1.73747	NA	0	0	#DIV/0!	NA	NA	3.01264
MSTRG.8350.3	0.378106	5.9052	15.6179	3.71724	0.725524	1.56913	0.455972	0.290589	-1.40893	0.290677	1.37685	0.370724	0.269254	-1.7966	0.786718	7.68911	4.90523	0.637945	-0.62582	0.970304	1.94354	0	#DIV/0!	5.3359	0.277689	1.94354	2.92648	1.50575	0.432255	0.944054	7.68911
MSTRG.8362.4	1.32535	1.90886	1.44027	0.420322	0.999915	1.73217	3.12883	1.80631	0.841665	0.873519	1.10756	1.20563	1.08855	0.0136424	0.999495	3.08372	1.89015	0.612946	-0.736615	0.961986	0.0849507	3.03672	0.0279745	-4.02839	0.0202358	0.0849507	0	0	-1.46836	NA	3.12883
MSTRG.8437.3	0.401161	0	0	-3.3242	NA	1.11787	0	0	-4.30212	0.514252	1.48488	3.49453	2.3534	1.13727	0.904512	2.26259	3.55075	1.56933	0.549716	0.983827	0.358466	3.98433	0.089969	-2.91361	0.471267	0.358466	0	0	-3.21415	NA	3.98433
MSTRG.8437.4	0	0	#DIV/0!	NA	NA	0	0	#DIV/0!	NA	NA	0	0	#DIV/0!	NA	NA	2.40053	0	0	-5.00916	NA	0	0	#DIV/0!	NA	NA	0	0	#DIV/0!	NA	NA	2.40053
MSTRG.8437.5	0	0	#DIV/0!	NA	NA	0	0	#DIV/0!	NA	NA	0	0	#DIV/0!	NA	NA	0	3.01191	NA	6.13594	0.503007	0	0	#DIV/0!	NA	NA	0	0	#DIV/0!	NA	NA	3.01191
MSTRG.8447.2	0.360425	0.617183	1.71238	0.831839	0.999915	0.708382	0	0	-4.21318	0.526341	0.816782	0	0	-4.84603	NA	1.48835	0.744621	0.500299	-0.985531	0.985208	0.406115	0	#DIV/0!	3.7743	NA	0.406115	2.49981	6.15542	2.27098	0.497525	2.49981
MSTRG.8447.3	1.88823	2.39863	1.27031	0.385634	0.999915	3.10401	3.77074	1.2148	0.209624	0.887004	5.50862	4.03677	0.73281	-0.562176	0.283276	3.17047	3.84096	1.21148	0.25557	0.937789	2.1068	2.40145	0.877303	0.0141649	0.992268	2.1068	0.978871	0.464624	-1.03943	0.790278	5.50862
MSTRG.8483.2	0.24294	0	0	-2.81002	NA	0.135652	0.113352	0.835607	0.431334	NA	0	0.089818	#DIV/0!	0.505621	NA	0.093553	0.101282	1.08261	-0.132337	NA	3.55265	0.0366207	97.0122	5.00723	0.0851025	3.55265	0	0	-5.94581	0.18283	3.55265
MSTRG.8501.6	0	0	#DIV/0!	NA	NA	0	0	#DIV/0!	NA	NA	0	2.00371	#DIV/0!	4.29642	NA	0	0	NA	NA	NA	0	0	#DIV/0!	NA	NA	0	0	#DIV/0!	NA	NA	2.00371
MSTRG.8538.2	0	0	#DIV/0!	NA	NA	0	0.474674	#DIV/0!	2.9211	NA	0	0.140182	#DIV/0!	0.505621	NA	0	0	NA	NA	NA	0	6.16659	0	-5.31121	0.351076	0	0	#DIV/0!	NA	NA	6.16659
MSTRG.8544.2	4.72397	4.21687	0.892654	-0.0491498	0.999915	7.57072	3.64916	0.482009	-1.10193	0.0892179	6.35854	5.70513	0.897239	-0.278724	0.629114	4.88547	4.70896	0.96387	-0.0460275	0.996294	5.54305	5.5602	0.996917	0.147719	0.838273	5.54305	7.35439	1.32677	0.335324	0.810217	7.57072
MSTRG.8544.3	1.84582	0.574744	0.311376	-1.3802	0.901989	4.76338	2.9926	0.628253	-0.803324	0.825229	2.54267	3.02214	1.18857	0.0424475	0.990746	1.77944	1.32431	0.744231	-0.534866	0.942864	3.64293	0.940527	3.87329	1.91664	0.0212368	3.64293	2.43325	0.667937	-0.657893	0.647722	4.76338
MSTRG.8552.2	0	0	#DIV/0!	NA	NA	0	0	#DIV/0!	NA	NA	0	2.30638	#DIV/0!	4.0003	NA	4.51225	0.114092	0.0252849	-4.58012	0.397666	0	0	#DIV/0!	NA	NA	0	0	#DIV/0!	NA	NA	4.51225
MSTRG.8562.1	1.00731	3.13837	3.1156	1.71619	0.999915	7.25768	4.22377	0.581972	-0.832591	0.506891	4.8663	4.95253	1.01772	-0.119156	0.982482	3.16612	5.20526	1.64405	0.684376	0.855409	0.494862	0.480438	1.03002	0.0890683	0.968669	0.494862	1.02877	2.0789	0.826089	0.92348	7.25768
MSTRG.858.3	0	0	#DIV/0!	NA	NA	0	0	#DIV/0!	NA	NA	0	0	#DIV/0!	NA	NA	2.00156	0	0	-4.31074	NA	0	0	#DIV/0!	NA	NA	0	0	#DIV/0!	NA	NA	2.00156
MSTRG.8635.2	0.75732	0	0	-3.3242	NA	0	0	#DIV/0!	NA	NA	1.40993	0.0529823	0.0375779	-3.13876	NA	0	0.699685	NA	2.91542	NA	0	0	#DIV/0!	NA	NA	0	0	#DIV/0!	NA	NA	1.40993
MSTRG.8671.2	0.005839	0.854037	146.264	3.57461	0.999915	0	2.93293	#DIV/0!	6.55223	0.203542	0.914601	0.535694	0.585713	-0.825424	0.948919	2.14061	2.5485	1.19055	0.24409	0.995499	2.22481	1.47419	1.50917	0.85914	0.911639	2.22481	3.38169	1.51999	0.480373	0.987808	3.38169
MSTRG.8671.3	2.35709	1.53151	0.649749	-0.543525	0.999915	3.49374	1.57031	0.449464	-1.21967	0.555944	2.08801	3.30566	1.58316	0.546375	0.843504	0.827277	1.47613	1.78432	0.70183	0.956444	3.0714	6.00892	0.511141	-0.800203	0.771276	3.0714	2.0557	0.669304	-0.72066	0.950456	6.00892
MSTRG.8693.3	0.323826	0.692322	2.13794	1.22163	NA	0.644073	2.71218	4.21098	2.08139	0.320893	0.575814	2.08878	3.62753	1.51001	0.493757	0.567761	5.28498	9.30847	2.70759	0.23704	0.265689	0.206018	1.28964	0.568969	NA	0.265689	0.306806	1.15476	-0.0743213	NA	5.28498
MSTRG.8693.4	0.162536	0.330036	2.03055	0.417265	NA	7.45578	0.355181	0.0476383	-4.29187	0.141879	0.843994	0.265227	0.314252	-1.49725	NA	0.072955	0.152442	2.08953	0.942342	NA	0.239701	0	#DIV/0!	2.46029	NA	0.239701	0	0	-2.43547	NA	7.45578
MSTRG.8693.5	0.170408	0.192863	1.13177	0.131577	NA	0.0386747	1.85525	47.9706	4.14618	0.0985944	3.73314	3.70208	0.991681	-0.11813	0.993566	0.191846	0.498335	2.59758	0.818149	NA	0	0.105183	0	-0.428563	NA	0	0.086472	#DIV/0!	0.600877	NA	3.73314
MSTRG.8695.3	3.72832	1.29864	0.348318	-1.28898	0.88164	0.3146	0.225759	0.717606	0.114154	NA	0	0.96502	#DIV/0!	3.17543	NA	0	0.418071	NA	2.28576	NA	0.518497	0.27967	1.85396	0.672314	NA	0.518497	1.56855	3.02519	1.61062	NA	3.72832
MSTRG.8722.2	0	0.382921	#DIV/0!	2.8505	NA	3.42991	1.0388	0.302866	-1.78279	0.543499	0	0	#DIV/0!	NA	NA	0.882786	0.574104	0.650332	-0.809972	NA	2.02908	0.647827	3.13214	1.95142	0.661516	2.02908	0.98585	0.48586	-1.17214	0.94286	3.42991
MSTRG.8734.3	0	0.988383	#DIV/0!	3.33272	NA	0	0	#DIV/0!	NA	NA	0	0	#DIV/0!	NA	NA	0	0	NA	NA	NA	0	0	#DIV/0!	NA	NA	0	0	#DIV/0!	NA	NA	0.988383
MSTRG.8742.2	0	0	#DIV/0!	NA	NA	1.71135	0	0	-3.81433	0.57624	1.74413	0	0	-4.2695	NA	1.36415	0	0	-4.05067	NA	0	0	#DIV/0!	NA	NA	0	0	#DIV/0!	NA	NA	1.74413
MSTRG.8758.4	0	0	#DIV/0!	NA	NA	2.02078	0	0	-4.87849	0.442634	0.206869	0	0	-2.12709	NA	0.111158	0.065306	0.587504	-0.132337	NA	0	0	#DIV/0!	NA	NA	0	0	#DIV/0!	NA	NA	2.02078
MSTRG.8796.5	1.16007	0.815795	0.703229	-0.520071	0.999915	1.18805	1.15515	0.972307	-0.0556752	0.989999	3.11682	0.854445	0.27414	-1.86824	0.716825	1.44139	0.979383	0.679469	-0.39378	0.991035	0	0.225816	0	-1.57658	NA	0	0.342052	#DIV/0!	2.3636	NA	3.11682
MSTRG.8796.6	0.0687687	0	0	-1.13458	NA	1.38625	3.52175	2.54049	1.19426	0.793502	0	0.000665667	#DIV/0!	0.505621	NA	2.46237	1.23168	0.500201	-0.960583	0.988744	0	0.59433	0	-2.9684	NA	0	0.106314	#DIV/0!	0.905067	NA	3.52175
MSTRG.8816.3	0	0	#DIV/0!	NA	NA	1.76232	2.20587	1.25169	0.111974	0.993625	0	0	#DIV/0!	NA	NA	1.58989	4.38984	2.7611	1.50921	0.965769	0	0	#DIV/0!	NA	NA	0	1.01265	#DIV/0!	3.58716	NA	4.38984
MSTRG.8914.2	0	0	#DIV/0!	NA	NA	0.173445	0.539813	3.11231	1.61914	0.863445	1.21186	1.41658	1.16893	-0.0184942	0.999487	0	1.85944	NA	5.1731	0.606496	0	0.514544	0	-2.55835	NA	0	0	#DIV/0!	NA	NA	1.85944
MSTRG.8951.2	0	6.75713	#DIV/0!	20.8909	NA	0	0	#DIV/0!	NA	NA	0	0	#DIV/0!	NA	NA	0	0	NA	NA	NA	0	0	#DIV/0!	NA	NA	0	0	#DIV/0!	NA	NA	6.75713
MSTRG.8951.3	0	0	#DIV/0!	NA	NA	0	0	#DIV/0!	NA	NA	0	0	#DIV/0!	NA	NA	8.28172	0	0	-7.04723	NA	0	0.635598	0	-2.56106	NA	0	0	#DIV/0!	NA	NA	8.28172
MSTRG.8984.4	0.601867	0	0	-4.36426	NA	5.4129	0	0	-7.20191	1.31409e-05	1.28711	4.87386	3.78668	1.72193	0.734414	0.271839	3.68142	13.5426	3.63728	NA	0	0	#DIV/0!	NA	NA	0	0	#DIV/0!	NA	NA	5.4129
MSTRG.8986.8	1.98784	2.12608	1.06955	0.181962	0.999915	2.38233	5.35655	2.24845	1.08364	0.22439	8.91633	1.45365	0.163033	-2.72262	7.45234e-13	2.46647	2.27699	0.923179	-0.10677	0.985208	4.8586	3.07984	1.57755	0.799959	0.26365	4.8586	1.6516	0.339933	-1.71437	0.0344135	8.91633
MSTRG.8987.7	0	0	#DIV/0!	NA	NA	0	0	#DIV/0!	NA	NA	0	0	#DIV/0!	NA	NA	0	2.44798	NA	5.09495	NA	0	0	#DIV/0!	NA	NA	0	0	#DIV/0!	NA	NA	2.44798
MSTRG.9009.4	0	0	#DIV/0!	NA	NA	0.670161	1.03097	1.53839	0.578352	0.95724	0	4.89301	#DIV/0!	5.94186	0.345705	8.61196	0.985418	0.114424	-3.00617	NA	0	2.22872	0	-4.48175	0.391866	0	0.352473	#DIV/0!	2.10469	NA	8.61196
MSTRG.903.5	0	0	#DIV/0!	NA	NA	0	0	#DIV/0!	NA	NA	0	3.00354	#DIV/0!	4.39607	NA	0	0	NA	NA	NA	0	0	#DIV/0!	NA	NA	0	0	#DIV/0!	NA	NA	3.00354
MSTRG.9041.2	0	0	#DIV/0!	NA	NA	0	0	#DIV/0!	NA	NA	0	0	#DIV/0!	NA	NA	1.7904	4.20579	2.34908	1.23807	0.980327	0	0	#DIV/0!	NA	NA	0	0	#DIV/0!	NA	NA	4.20579
MSTRG.9041.3	0	0	#DIV/0!	NA	NA	0.214334	0	0	-1.73425	NA	0	0	#DIV/0!	NA	NA	0.448436	2.33347	5.20358	2.24252	0.941748	0.0914127	0	#DIV/0!	1.49499	NA	0.0914127	0	0	-1.46836	NA	2.33347
MSTRG.9041.4	2.50134	0	0	-4.4538	NA	0	0	#DIV/0!	NA	NA	0	0	#DIV/0!	NA	NA	0	0	NA	NA	NA	0	0	#DIV/0!	NA	NA	0	0	#DIV/0!	NA	NA	2.50134
MSTRG.9041.5	1.87598	0.287067	0.153022	-2.28958	0.999915	0.213609	0.260913	1.22145	0.302519	NA	0	0	#DIV/0!	NA	NA	2.70174	0.332557	0.12309	-2.42375	0.871136	0	0.303544	0	-1.03998	NA	0	0	#DIV/0!	NA	NA	2.70174
MSTRG.9093.4	0	0	#DIV/0!	NA	NA	1.85129	1.36248	0.735962	-0.503446	0.952683	7.05665	0.935087	0.132511	-2.95224	0.609323	1.81229	1.34026	0.739536	-0.373637	0.994545	3.26328	0	#DIV/0!	5.72595	0.235437	3.26328	1.69621	0.519788	-1.13618	0.943814	7.05665
MSTRG.9134.3	17.3049	10.6292	0.614233	-0.563148	0.999915	15.5791	10.3948	0.667228	-0.671835	0.654852	12.492	14.9906	1.20002	0.13141	0.953698	21.6808	12.9479	0.597206	-0.757437	0.458079	21.6744	10.8744	1.99316	1.14632	0.0280135	21.6744	22.4058	1.03374	-0.0497736	0.989923	22.4058
MSTRG.9134.5	6.23018	0	0	-21.6698	3.93229e-06	0.22522	5.22238	23.1879	4.41988	0.418987	6.31986	3.08913	0.488798	-1.18238	NA	0.720037	2.60485	3.61766	1.74723	0.961998	0.194296	0.00231567	83.9049	2.02304	NA	0.194296	2.22651	11.4594	2.92882	0.746501	6.31986
MSTRG.9250.6	0	0	#DIV/0!	NA	NA	0	5.47643	#DIV/0!	6.70676	0.000486813	1.73615	0.302718	0.174361	-2.55399	NA	4.92414	1.71082	0.347436	-1.61426	0.973247	1.80763	4.59242	0.393612	-1.03864	0.79628	1.80763	0	0	-5.03457	NA	5.47643
MSTRG.9274.3	0.100299	0	0	-3.72512	NA	0.0230747	0.214513	9.29649	2.76853	0.717532	0	0.978241	#DIV/0!	6.52802	0.290618	0	2.78762	NA	21.8413	NA	0	0.18133	0	-3.66285	0.547183	0	0	#DIV/0!	NA	NA	2.78762
MSTRG.9274.4	0	0.486527	#DIV/0!	5.69266	0.80143	2.36749	3.51155	1.48324	0.527493	0.941852	3.39529	1.1907	0.350691	-1.65975	NA	2.87052	0	0	-22.5567	NA	0	0.0776437	0	-2.29917	NA	0	0.891524	#DIV/0!	5.91734	NA	3.51155
MSTRG.9274.7	9.44752	6.10022	0.645696	-0.4787	0.999915	13.8327	0.75571	0.0546323	-4.1121	0.0550048	5.49397	6.06916	1.1047	-0.0241833	0.999226	11.8368	9.59727	0.810802	-0.27875	0.964211	9.94468	3.80573	2.61309	1.53172	0.596131	9.94468	14.5337	1.46146	0.440358	0.972005	14.5337
MSTRG.9328.2	0	0	#DIV/0!	NA	NA	2.443	0	0	-5.70696	0.34874	0	2.30301	#DIV/0!	5.37034	0.405046	4.80473	0	0	-6.98021	0.357738	3.48851	0.973271	3.58432	1.97642	0.771362	3.48851	6.10455	1.7499	0.7197	0.97691	6.10455
MSTRG.9417.6	6.55837	0.977	0.14897	-2.46011	0.954471	1.7957	0.1507	0.0839229	-2.83431	0.509882	0	2.31067	#DIV/0!	4.7028	NA	0.563227	0	0	-3.46755	NA	1.91344	0.138669	13.7986	3.20276	0.609614	1.91344	1.73188	0.905113	-0.331113	0.991727	6.55837
MSTRG.9441.2	7.05381	11.6047	1.64517	0.799657	0.999915	10.6604	2.16532	0.203117	-2.43497	0.397927	9.61138	11.1775	1.16294	0.112524	0.97672	0.777403	7.47682	9.61769	3.16019	0.17834	1.09749	1.76792	0.62078	-0.426242	0.897862	1.09749	2.96122	2.69818	1.11694	0.893816	11.6047
MSTRG.9555.5	0.141801	7.7449	54.6182	5.01426	0.0512844	1.82214	6.99557	3.8392	1.82277	0.302296	6.20001	1.65915	0.267604	-2.07911	0.637794	4.56937	2.13046	0.466248	-1.02838	0.637049	0.265554	5.12128	0.0518531	-3.96274	0.0321462	0.265554	3.93696	14.8255	3.59274	0.0438128	7.7449
MSTRG.9568.3	5.30961	8.61948	1.62337	0.61204	NA	6.99541	8.3652	1.19581	0.269271	0.940212	10.9529	4.1677	0.38051	-1.48797	0.306207	7.4537	3.9962	0.536137	-0.822872	0.735174	2.76006	0.720548	3.8305	1.92241	0.12284	2.76006	1.84506	0.668485	-0.779786	0.728976	10.9529
MSTRG.9568.4	5.9164	3.15929	0.533988	-0.810205	0.999915	12.2178	3.62614	0.296792	-1.77432	0.0413737	15.0526	6.3638	0.42277	-1.34102	0.00683317	14.6116	6.95778	0.476181	-1.06233	0.402854	10.5379	2.08269	5.05974	2.49368	0.147396	10.5379	7.80008	0.740196	-0.507003	0.653119	15.0526
MSTRG.9568.5	0.38015	0.11756	0.309246	-1.6283	NA	6.01857	0.387544	0.0643914	-3.7974	0.405461	1.42829	6.13045	4.29217	1.85697	0.682815	5.39229	0.522294	0.0968595	-3.24254	0.421698	0	0	#DIV/0!	NA	NA	0	1.63152	#DIV/0!	3.52789	NA	6.13045
MSTRG.9573.3	0	0	#DIV/0!	NA	NA	0	0	#DIV/0!	NA	NA	0	2.45395	#DIV/0!	4.2994	NA	0	0	NA	NA	NA	0	0	#DIV/0!	NA	NA	0	0.212823	#DIV/0!	0.905067	NA	2.45395
MSTRG.9591.4	0.932697	0.484617	0.519587	-0.755024	0.999915	4.98273	1.46755	0.294527	-1.82708	0.332923	2.99534	3.52179	1.17575	0.0572176	0.995413	3.75976	2.95016	0.784667	-0.355283	0.918349	1.97709	0	#DIV/0!	6.56171	0.162649	1.97709	0	0	-6.53363	0.31065	4.98273
MSTRG.9595.3	0	0	#DIV/0!	NA	NA	3.30927	0	0	-5.67663	0.351546	0	0	#DIV/0!	NA	NA	0	0	NA	NA	NA	0	0	#DIV/0!	NA	NA	0	0	#DIV/0!	NA	NA	3.30927
MSTRG.9598.3	0	0	#DIV/0!	NA	NA	0	0	#DIV/0!	NA	NA	1.06146	1.81783	1.71257	0.683259	NA	0	0	NA	NA	NA	0	0	#DIV/0!	NA	NA	0	0	#DIV/0!	NA	NA	1.81783
MSTRG.9630.3	0	0	#DIV/0!	NA	NA	0.679956	0	0	-2.48941	NA	1.78277	1.33543	0.749076	-0.570937	NA	0.166107	0	0	-1.09412	NA	0	0	#DIV/0!	NA	NA	0	0.749759	#DIV/0!	2.42492	NA	1.78277
MSTRG.9679.3	0	0	#DIV/0!	NA	NA	0	0	#DIV/0!	NA	NA	0	0	#DIV/0!	NA	NA	0	5.96516	NA	5.86088	0.527434	0	0	#DIV/0!	NA	NA	0	0	#DIV/0!	NA	NA	5.96516
MSTRG.9738.2	3.17508	0.110035	0.0346559	-4.3458	0.64461	8.49316	3.46504	0.407979	-1.37667	0.745494	0	8.1995	#DIV/0!	6.26196	0.281804	5.6359	0	0	-6.324	0.432156	0	1.22304	0	-3.24833	NA	0	1.84671	#DIV/0!	3.846	NA	8.49316
MSTRG.9770.5	0	0	#DIV/0!	NA	NA	3.06625	5.38265	1.75545	0.625007	0.946488	0	2.53129	#DIV/0!	4.06111	NA	2.72145	1.59282	0.585283	-0.794258	0.988499	0	1.38796	0	-2.77792	NA	0	1.04991	#DIV/0!	2.55024	NA	5.38265
MSTRG.9772.3	4.18736	5.27526	1.2598	0.498341	0.999915	4.48096	4.16784	0.930122	-0.137528	0.948553	7.28817	3.97402	0.545269	-0.955875	0.381155	8.8366	5.28702	0.59831	-0.767661	0.736848	2.61984	7.5786	0.345689	-1.36143	0.28048	2.61984	5.03829	1.92313	0.813576	0.774317	8.8366
MSTRG.9785.2	10.6217	9.29074	0.87469	-0.0843081	0.999915	10.9788	7.36518	0.670856	-0.633631	0.160965	12.6565	9.35087	0.738818	-0.570786	0.268035	8.74408	6.28067	0.718277	-0.513617	0.70008	4.27887	0.829537	5.15814	2.31076	0.0142116	4.27887	2.69913	0.630804	-0.784085	0.539488	12.6565
MSTRG.9808.4	0	0	#DIV/0!	NA	NA	0	0	#DIV/0!	NA	NA	0	0	#DIV/0!	NA	NA	0	2.08552	NA	20.7591	NA	0	0	#DIV/0!	NA	NA	0	0	#DIV/0!	NA	NA	2.08552
MSTRG.9842.3	1.23228	0.814748	0.661173	-0.507934	0.999915	3.78935	51.8324	13.6785	3.6707	2.09034e-17	7.13296	71.5689	10.0335	3.19941	1.15564e-08	13.2329	50.1282	3.78814	1.90878	2.23769e-14	0.629957	6.32808	0.0995495	-2.91178	0.0107041	0.629957	13.2082	20.9668	3.9627	0.000515537	71.5689
MSTRG.9842.6	6.21438	5.10569	0.821594	-0.223464	0.999915	19.2706	44.8491	2.32732	1.14443	0.0514254	34.1039	57.4159	1.68356	0.625912	0.173715	27.7827	45.8988	1.65206	0.722806	0.0916967	0.513071	3.71368	0.138157	-2.66514	0.569478	0.513071	15.3438	29.9059	4.79498	0.0518265	57.4159
MSTRG.9865.2	0	8.32267	#DIV/0!	6.45583	0.653965	0	20.062	#DIV/0!	7.87553	0.130823	12.4611	23.4864	1.88478	0.824017	0.945829	22.5264	13.7716	0.611354	-0.78224	0.991035	0	24.1385	0	-7.23903	0.131825	0	20.0612	#DIV/0!	7.01321	0.27966	24.1385
MSTRG.9925.2	0	0	#DIV/0!	NA	NA	0	0	#DIV/0!	NA	NA	0	0	#DIV/0!	NA	NA	0	0	NA	NA	NA	9.53392	0	#DIV/0!	6.24612	0.186867	9.53392	0	0	-6.21767	0.345072	9.53392
MSTRG.9988.3	0	0	#DIV/0!	NA	NA	2.13983	0	0	-6.27107	NA	0	0	#DIV/0!	NA	NA	0	1.6623	NA	6.10354	0.50529	0	0	#DIV/0!	NA	NA	0	1.65081	#DIV/0!	5.33968	0.530092	2.13983
MSTRG.10149.3	0	4.6226	#DIV/0!	5.69888	0.757203	0.110383	0.201343	1.82405	0.445059	NA	20.6007	6.55594	0.318238	-1.81063	0.578804	12.2255	17.8072	1.45656	0.52331	0.985208	0	1.67406	0	-3.67317	0.509173	0	1.60154	#DIV/0!	3.65935	NA	20.6007
MSTRG.10213.1	2.94236	4.76687	1.62009	0.707129	0.999915	11.8832	3.0073	0.253073	-1.99777	0.000708749	16.5248	3.47428	0.210246	-2.36123	0.00770117	5.50246	5.37525	0.976881	-0.0449996	0.999275	2.81001	0	#DIV/0!	6.27825	0.183755	2.81001	1.91876	0.682832	-0.562973	0.937538	16.5248
MSTRG.10238.2	0	0	#DIV/0!	NA	NA	2.09654	1.04328	0.497621	-1.09271	0.870115	1.07636	1.38779	1.28933	0.183644	NA	1.87801	0.966536	0.51466	-0.846345	NA	0	2.28488	0	-3.8461	0.482956	0	0.578789	#DIV/0!	2.10469	NA	2.28488
MSTRG.10281.3	1.68935	4.5589	2.69862	1.5416	0.999915	2.24724	3.0042	1.33684	0.285492	0.980066	1.23026	5.27349	4.28647	1.90479	0.398724	3.5641	5.72162	1.60535	0.702927	0.967062	0	0	#DIV/0!	NA	NA	0	0	#DIV/0!	NA	NA	5.72162
MSTRG.10281.4	0.61568	0	0	-4.58424	NA	2.11029	2.8446	1.34797	0.403132	0.950711	0.68482	3.01114	4.39698	1.99779	0.794503	6.11245	4.86088	0.795241	-0.314164	0.991035	0	0	#DIV/0!	NA	NA	0	0	#DIV/0!	NA	NA	6.11245
MSTRG.10281.5	1.52468	0.163357	0.107142	-2.84841	0.999915	5.07972	0.386413	0.0760698	-3.80173	0.0800812	1.26868	4.08951	3.22344	1.5224	0.863164	3.34844	1.56001	0.465892	-1.08826	0.942775	0	0	#DIV/0!	NA	NA	0	0	#DIV/0!	NA	NA	5.07972
MSTRG.10318.6	0	0	#DIV/0!	NA	NA	1.72937	1.17606	0.680048	-0.697816	0.921669	1.57268	3.08223	1.95985	0.721095	0.891221	0	1.01977	NA	3.39717	NA	0.910049	0.400511	2.27222	0.925463	NA	0.910049	0	0	-3.01139	NA	3.08223
MSTRG.10347.1	0.0120467	1.18204	98.1214	5.09277	NA	4.0313	3.02247	0.74975	-0.460214	0.945816	3.06738	2.37601	0.774604	-0.419704	NA	2.46805	4.2229	1.71103	0.76434	0.984627	1.3668	3.28952	0.415502	-1.09202	0.607236	1.3668	1.497	1.09525	0.0201512	0.999166	4.2229
MSTRG.10396.5	1.55364	1.05813	0.681062	-0.396896	0.999915	0.997336	3.00067	3.00869	1.39542	0.540554	8.88387	4.47369	0.503575	-1.13364	0.856544	3.91798	1.3849	0.353474	-1.43207	0.865095	4.42202	0.866337	5.10427	2.45735	0.405737	4.42202	2.67661	0.605291	-0.790971	0.893184	8.88387
MSTRG.10426.1	1.76998	2.31643	1.30873	0.448164	0.999915	5.38335	4.74009	0.88051	-0.293049	0.654051	4.34861	4.16189	0.957062	-0.19959	0.884656	3.99782	4.23863	1.06024	0.0875159	0.992139	1.36146	2.01514	0.675617	-0.369151	0.732977	1.36146	1.34982	0.991445	-0.0840753	0.990459	5.38335
MSTRG.10520.6	0	0	#DIV/0!	NA	NA	0	0	#DIV/0!	NA	NA	10.6301	5.58961	0.52583	-1.07649	0.917908	0	4.22864	NA	5.26908	0.550805	13.648	0	#DIV/0!	6.84148	2.86128e-06	13.648	1.10582	0.0810246	-3.4916	0.195902	13.648
MSTRG.10741.10	0	0	#DIV/0!	NA	NA	1.89486	0	0	-5.30404	0.392728	0	4.34911	#DIV/0!	6.43294	0.266243	0	2.27453	NA	5.90255	0.523127	0	4.30505	0	-6.09826	0.27181	0	0	#DIV/0!	NA	NA	4.34911
MSTRG.10745.4	0.231273	0.0662017	0.286249	-1.07806	NA	0.740962	0.273945	0.369715	-1.73473	0.70552	0.77688	0.102501	0.131939	-2.91354	NA	0.578746	0.40268	0.695781	-0.436389	NA	4.365	3.50264	1.2462	0.496302	0.918677	4.365	2.61816	0.599807	-0.826347	0.937224	4.365
MSTRG.11540.1	4.00092	4.1176	1.02916	0.178937	0.999915	4.00155	2.6913	0.672565	-0.631206	0.50261	3.34766	2.83638	0.847273	-0.405689	0.589972	2.71224	2.53949	0.936307	-0.133517	0.986414	2.84164	3.20223	0.887392	-0.00930314	0.993773	2.84164	3.37924	1.18919	0.190907	0.948897	4.1176
MSTRG.1162.2	0	0	#DIV/0!	NA	NA	1.69732	1.15832	0.682444	-0.505201	0.953752	0	0	#DIV/0!	NA	NA	0	0.72468	NA	3.50441	NA	0	0.233739	0	-1.03998	NA	0	1.48236	#DIV/0!	3.77207	NA	1.69732
MSTRG.11664.2	0	0	#DIV/0!	NA	NA	0	0	#DIV/0!	NA	NA	0	0	#DIV/0!	NA	NA	1.56407	0	0	-4.33949	NA	0	0	#DIV/0!	NA	NA	0	0	#DIV/0!	NA	NA	1.56407
MSTRG.11780.2	4.89959	2.54094	0.518603	-0.819439	0.999915	2.73361	1.35629	0.496151	-0.986747	0.789692	1.18976	0.394344	0.331447	-1.75235	0.866033	3.70131	2.45567	0.66346	-0.671726	0.98808	0.953358	0	#DIV/0!	4.55968	0.435494	0.953358	1.6287	1.70838	0.580111	0.987808	4.89959
MSTRG.11780.7	0	0	#DIV/0!	NA	NA	7.06866	0	0	-21.2949	NA	0	0	#DIV/0!	NA	NA	0	0	NA	NA	NA	0	0	#DIV/0!	NA	NA	0	0	#DIV/0!	NA	NA	7.06866
MSTRG.11791.2	1.40285	1.05165	0.749648	-0.296195	0.999915	0.393413	0.429769	1.09241	0.175061	0.964575	0.531629	0.717472	1.34957	0.0519155	NA	0.686386	0.716776	1.04428	-0.154429	NA	0.239421	0.49147	0.487153	-0.641965	NA	0.239421	1.11102	4.64044	1.75838	NA	1.40285
MSTRG.1208.2	3.54454	3.32842	0.939026	0.0110231	0.999915	0.997846	6.42273	6.43659	2.55701	0.00368619	4.39819	6.90354	1.56963	0.504287	0.806644	6.14884	4.32613	0.703568	-0.483375	0.942775	3.83107	32.6461	0.117352	-2.91303	0.00443069	3.83107	2.166	0.565377	-0.969895	0.808271	32.6461
MSTRG.12150.3	1.216	3.87922	3.19014	1.76955	0.999915	0.532834	0	0	-2.14266	NA	0	0	#DIV/0!	NA	NA	0	0	NA	NA	NA	0	0	#DIV/0!	NA	NA	0	0	#DIV/0!	NA	NA	3.87922
MSTRG.12265.6	0.577235	0	0	-3.14993	NA	0	1.06068	#DIV/0!	4.14386	0.536788	0.827146	0	0	-3.90913	NA	2.99516	0	0	-5.67513	0.503007	0	0	#DIV/0!	NA	NA	0	0.402971	#DIV/0!	2.14894	NA	2.99516
MSTRG.12599.5	0.450978	0.0826967	0.183372	-2.34017	NA	0.224216	0.267327	1.19227	-0.203864	NA	0	0.328832	#DIV/0!	2.30502	NA	0	0.311358	NA	2.92759	NA	3.38441	0.449165	7.53489	2.56003	0.332709	3.38441	0.0737493	0.0217909	-4.78022	0.388275	3.38441
MSTRG.12703.1	3.8997	0	0	-5.90654	0.717432	0.036335	8.59634	236.586	6.18882	0.0881548	3.77435	7.84065	2.07735	0.889468	0.93791	0	5.25277	NA	6.41114	0.477601	5.61563	16.6724	0.336822	-1.41813	0.565963	5.61563	6.53009	1.16284	0.117722	0.99513	16.6724
MSTRG.12749.2	1.73433	0.050148	0.0289149	-3.49714	NA	0	0	#DIV/0!	NA	NA	0	0	#DIV/0!	NA	NA	0	0	NA	NA	NA	0	0	#DIV/0!	NA	NA	0	0	#DIV/0!	NA	NA	1.73433
MSTRG.13228.3	0	1.16351	#DIV/0!	5.69266	0.80143	0.628268	2.13426	3.39706	1.72174	0.807524	5.20526	2.85424	0.548337	-0.994457	0.777099	3.00039	5.42465	1.80798	0.870926	0.94208	0.924299	0	#DIV/0!	5.44331	0.266308	0.924299	1.14388	1.23757	0.155082	0.993001	5.42465
MSTRG.13353.1	3.1183	2.81102	0.90146	-0.067264	0.999915	4.24372	6.89266	1.6242	0.591653	0.273221	6.25508	1.99483	0.318914	-1.7653	0.00551006	5.87135	4.4378	0.75584	-0.37281	0.980517	2.30907	3.11816	0.740525	-0.214756	0.859125	2.30907	1.90655	0.825678	-0.436141	0.936256	6.89266
MSTRG.13503.3	0	1.33298	#DIV/0!	5.58042	0.812307	0.646786	2.09602	3.24066	1.64036	0.819702	0	0	#DIV/0!	NA	NA	0	0	NA	NA	NA	0.549697	1.08131	0.508362	-0.712124	0.927464	0.549697	0.844158	1.53568	0.376134	0.991202	2.09602
MSTRG.13503.4	1.79567	0.951138	0.529683	-0.905493	0.999915	1.93371	0.840372	0.434592	-1.37961	0.873519	4.09739	4.82991	1.17878	0.0481262	0.996385	3.35958	2.02201	0.601865	-0.679068	NA	1.25188	2.12612	0.588807	-0.512167	0.949675	1.25188	2.64676	2.11423	0.955112	0.967043	4.82991
MSTRG.13975.5	1.52275	0	0	-5.87916	0.693528	0	0	#DIV/0!	NA	NA	1.94444	0	0	-6.3029	0.313417	0	0	NA	NA	NA	0.940314	0	#DIV/0!	5.04371	0.381092	0.940314	0	0	-5.01302	NA	1.94444
MSTRG.14052.1	1.1393	2.08428	1.82945	0.928648	0.896238	2.82076	2.87723	1.02002	0.00290693	0.999389	4.40951	1.9667	0.446012	-1.35045	0.351213	3.30125	1.63796	0.496164	-0.863251	0.931619	0	0	#DIV/0!	NA	NA	0	0.223317	#DIV/0!	1.28154	NA	4.40951
MSTRG.1406.1	38.3624	42.5648	1.10955	0.238447	0.999915	54.9551	60.754	1.10552	0.0515297	0.935259	29.1005	64.0482	2.20093	1.00151	7.94888e-12	57.656	60.3572	1.04685	0.0652776	0.950077	37.3323	67.7287	0.551204	-0.704519	0.341743	37.3323	47.9003	1.28308	0.258338	0.92268	67.7287
MSTRG.14199.6	1.6023	0.930071	0.58046	-0.671265	0.999915	0.661016	3.19439	4.83255	2.11555	0.785573	3.61473	4.5167	1.24953	0.133516	0.99221	5.69963	3.90291	0.684766	-0.500295	0.991035	0.787783	0.16051	4.90799	2.14165	0.750804	0.787783	0.378484	0.480442	-1.01736	0.953867	5.69963
MSTRG.14199.7	3.39351	2.86422	0.844028	-0.157529	0.999915	8.72287	5.74199	0.658269	-0.648861	0.816576	9.8256	5.68401	0.57849	-0.923465	0.663836	2.81941	2.47419	0.877558	-0.241482	0.99325	1.83825	0.808936	2.27242	1.29185	0.71311	1.83825	0.439789	0.239244	-1.96898	0.727271	9.8256
MSTRG.14199.8	0.125002	0	0	-1.72926	NA	0.350683	0.123178	0.351252	-1.59962	NA	0	0.038945	#DIV/0!	0.505621	NA	0.344896	2.17983	6.32026	1.81471	0.797881	0	0	#DIV/0!	NA	NA	0	0.741952	#DIV/0!	2.71538	NA	2.17983
MSTRG.14279.3	0	1.07511	#DIV/0!	3.61651	NA	1.14195	1.41169	1.23621	0.104737	0.994204	2.33378	1.39719	0.598681	-0.90817	0.920272	0.700454	0	0	-3.31086	NA	0	0	#DIV/0!	NA	NA	0	0.891266	#DIV/0!	2.71538	NA	2.33378
MSTRG.14401.1	0	0	#DIV/0!	NA	NA	0	0.940479	#DIV/0!	4.80407	0.405044	3.30606	0.0267203	0.00808223	-5.56541	0.184739	0.229243	0.817323	3.56532	1.69754	NA	0	1.11418	0	-4.0803	0.443112	0	0.088947	#DIV/0!	0.905067	NA	3.30606
MSTRG.1455.1	0	0.725724	#DIV/0!	3.4572	NA	0	0.991846	#DIV/0!	3.94592	0.561928	0.916383	0	0	-3.90913	NA	1.98814	0	0	-4.79612	NA	1.67148	0	#DIV/0!	4.548	0.380298	1.67148	0	0	-4.52039	NA	1.98814
MSTRG.14775.1	1.2335	0.686267	0.556359	-0.67899	0.999915	3.99215	8.58175	2.14965	1.05775	0.112343	4.85298	6.87647	1.41696	0.371325	0.65221	5.40999	6.02358	1.11342	0.123319	0.99504	0.807961	8.29005	0.0974616	-2.93347	0.0121945	0.807961	1.07002	1.32434	0.20048	0.990918	8.58175
MSTRG.14775.3	2.10013	0	0	-5.39861	0.827765	0	0	#DIV/0!	NA	NA	0.0330567	0	0	-1.41793	NA	0	3.28235	NA	6.13464	0.503007	0	2.57567	0	-4.96542	0.388561	0	1.18729	#DIV/0!	3.84507	NA	3.28235
MSTRG.15103.3	0	0	#DIV/0!	NA	NA	3.37774	2.68595	0.795192	-0.467024	0.966181	0	0	#DIV/0!	NA	NA	11.2903	0	0	-7.88073	NA	0	0	#DIV/0!	NA	NA	0	0	#DIV/0!	NA	NA	11.2903
MSTRG.15103.5	0	0	#DIV/0!	NA	NA	4.53588	0	0	-6.85173	NA	0	0	#DIV/0!	NA	NA	0	3.28772	NA	6.62733	0.455881	0	2.10307	0	-5.16534	0.366823	0	2.15893	#DIV/0!	5.29193	0.53533	4.53588
MSTRG.15224.2	1.66522	2.34294	1.40698	0.49628	0.999915	15.4728	17.4224	1.126	0.0901945	0.864374	14.5217	13.8926	0.956676	-0.218801	0.700248	14.533	12.042	0.828602	-0.239974	0.913357	9.75508	15.2685	0.638902	-0.493691	0.858067	9.75508	13.7392	1.40841	0.402182	0.967043	17.4224
MSTRG.15385.2	0	0	#DIV/0!	NA	NA	1.40879	2.39607	1.7008	0.66213	0.940212	0.794362	1.30998	1.6491	0.462657	NA	2.77652	0.894333	0.322106	-1.52541	0.8667	0.464805	0	#DIV/0!	3.35168	NA	0.464805	0.558997	1.20265	0.0867387	NA	2.77652
MSTRG.1542.2	0.79555	0	0	-2.89248	NA	0	0	#DIV/0!	NA	NA	0	0	#DIV/0!	NA	NA	0	1.83198	NA	3.92152	NA	0	0	#DIV/0!	NA	NA	0	0	#DIV/0!	NA	NA	1.83198
MSTRG.1566.3	0	0	#DIV/0!	NA	NA	0	0	#DIV/0!	NA	NA	0	0	#DIV/0!	NA	NA	0	0	NA	NA	NA	0.939794	0	#DIV/0!	3.80111	NA	0.939794	2.51088	2.67173	1.07685	0.944054	2.51088
MSTRG.16214.2	0.728723	0.67786	0.930203	0.0335737	0.999915	1.52924	2.12215	1.38771	0.389396	0.669263	1.25535	4.52453	3.60419	1.68022	0.248685	3.11758	2.75244	0.882876	-0.124519	0.99504	1.0397	4.24218	0.245085	-1.79501	0.00972604	1.0397	1.48993	1.43305	0.380967	0.879232	4.52453
MSTRG.16223.6	2.40623	0	0	-4.54611	NA	1.09602	0	0	-3.29889	NA	0	0	#DIV/0!	NA	NA	0	0	NA	NA	NA	0	0	#DIV/0!	NA	NA	0	0.702605	#DIV/0!	2.14894	NA	2.40623
MSTRG.16223.9	0.469913	0	0	-2.89248	NA	0.605527	4.67774	7.72507	2.79164	0.0101501	0.657101	1.21371	1.84707	0.708078	NA	0.105712	1.12828	10.6732	3.07206	NA	0.130535	0.181552	0.718995	-0.0781969	NA	0.130535	0.210315	1.61118	0.319763	NA	4.67774
MSTRG.16279.3	3.43018	3.18836	0.929503	-0.0608937	0.999915	4.0996	4.37118	1.06625	-0.0376889	0.971427	4.43671	1.07505	0.242307	-2.12296	0.211442	4.11706	1.60169	0.389037	-1.27121	0.761869	2.83244	1.55988	1.81581	1.00427	0.211518	2.83244	2.31937	0.818859	-0.406051	0.774875	4.43671
MSTRG.16383.1	18.8527	12.3219	0.653589	-0.51237	0.780985	24.9643	33.1984	1.32983	0.334056	0.266738	30.7376	38.2058	1.24297	0.18479	0.825626	31.2686	39.468	1.26222	0.32928	0.749631	20.1331	60.7101	0.331628	-1.43231	1.4309e-05	20.1331	38.9543	1.93483	0.837038	0.276151	60.7101
MSTRG.16486.1	1.7577	1.69798	0.966024	0.0337172	0.999915	2.61026	1.8227	0.698285	-0.402471	0.803664	1.9507	1.41949	0.727681	-0.31218	NA	3.32423	3.19697	0.961716	-0.145518	0.992298	2.22236	1.6354	1.35891	0.33281	0.862504	2.22236	1.23246	0.554571	-0.581597	NA	3.32423
MSTRG.16494.6	5.34448	0	0	-7.12649	NA	3.39048	0	0	-6.14382	0.303936	0.075644	0.0518637	0.685628	-0.456152	NA	0	0	NA	NA	NA	0	0.213275	0	-1.57658	NA	0	13.6665	#DIV/0!	7.56547	NA	13.6665
MSTRG.16494.7	0.027433	0	0	-1.14677	NA	0.0381043	0	0	-0.510838	NA	0.031121	13.6076	437.247	6.84532	NA	0	0	NA	NA	NA	0	0	#DIV/0!	NA	NA	0	0.0112343	#DIV/0!	0.384945	NA	13.6076
MSTRG.1667.5	0	0.0153733	#DIV/0!	0.784593	NA	0	3.24984	#DIV/0!	4.9537	0.435221	0	0	#DIV/0!	NA	NA	0	0	NA	NA	NA	0	0	#DIV/0!	NA	NA	0	0	#DIV/0!	NA	NA	3.24984
MSTRG.16674.3	3.95646	1.04564	0.264286	-1.49472	0.997421	1.59427	2.1742	1.36376	0.497156	0.921669	2.51661	0.875155	0.347751	-1.58816	NA	1.94261	1.69336	0.871695	-0.0352123	0.999856	0.778304	0.510332	1.52509	0.997551	NA	0.778304	0.552033	0.709277	-0.992619	NA	3.95646
MSTRG.16740.1	0.99608	0.777576	0.780636	-0.253006	0.999915	3.69546	4.02962	1.09043	0.0869698	0.89481	3.31899	3.62054	1.09086	-0.0115722	0.992179	3.23889	3.38696	1.04572	0.0551033	0.990357	0.718912	1.9668	0.365524	-1.26831	0.231844	0.718912	0.731609	1.01766	-0.002724	0.999535	4.02962
MSTRG.16742.3	3.7108	0	0	-5.26328	0.761418	0.608186	0	0	-2.46041	NA	0	2.03082	#DIV/0!	3.88502	NA	1.96896	3.44932	1.75185	0.909795	0.988499	0	0	#DIV/0!	NA	NA	0	1.53259	#DIV/0!	3.22685	NA	3.7108
MSTRG.16742.4	0	0	#DIV/0!	NA	NA	0	0	#DIV/0!	NA	NA	0	0	#DIV/0!	NA	NA	3.65979	0.0163443	0.00446592	-4.22819	NA	0	0	#DIV/0!	NA	NA	0	0	#DIV/0!	NA	NA	3.65979
MSTRG.16793.1	7.97707	8.57947	1.07552	0.21915	0.967679	15.79	12.4692	0.789689	-0.411813	0.0625453	15.8062	13.3763	0.846269	-0.376678	0.374331	13.5916	11.3771	0.837065	-0.261409	0.473024	13.0087	9.98686	1.30259	0.535752	0.0416966	13.0087	10.9685	0.843162	-0.34304	0.628101	15.8062
MSTRG.16805.7	0	0	#DIV/0!	NA	NA	3.10714	0	0	-21.3166	NA	6.31541	1.29107	0.204432	-2.42661	0.760863	0	0	NA	NA	NA	0	0	#DIV/0!	NA	NA	0	0	#DIV/0!	NA	NA	6.31541
MSTRG.16950.8	1.16765	0.667349	0.571532	-0.621982	0.999915	1.60246	5.55753	3.46813	1.67521	0.420171	4.75652	2.24104	0.471152	-1.23613	0.833847	2.12142	2.6558	1.2519	0.333541	0.9893	2.68787	0	#DIV/0!	6.19569	0.189727	2.68787	0.401305	0.149302	-2.82137	0.704707	5.55753
MSTRG.16996.2	3.18158	5.65263	1.77667	0.856033	0.654558	1.02131	1.58976	1.5566	0.470293	0.755756	1.18593	5.40978	4.56164	2.01545	0.339133	1.204	1.76157	1.4631	0.582987	0.836741	1.82987	3.6669	0.499023	-0.821297	0.297373	1.82987	2.18204	1.19246	0.108128	0.979653	5.65263
MSTRG.17033.6	0	2.36991	#DIV/0!	6.13255	0.76133	0	0	#DIV/0!	NA	NA	0	0	#DIV/0!	NA	NA	0	0	NA	NA	NA	0	0	#DIV/0!	NA	NA	0	0	#DIV/0!	NA	NA	2.36991
MSTRG.17142.1	1.78512	12.5759	7.04482	2.87694	0.72375	0	4.00313	#DIV/0!	5.5065	0.370386	0	5.49336	#DIV/0!	5.42758	0.398624	10.6977	0	0	-6.89554	0.427995	40.248	19.8935	2.02317	1.12226	0.665146	40.248	32.8005	0.814961	-0.395628	0.971673	40.248
MSTRG.17501.1	1.8882	0.6571	0.348004	-1.54784	0.999915	7.42369	6.00447	0.808826	-0.343813	0.774696	11.9828	4.99131	0.41654	-1.4202	0.296476	5.77378	4.62305	0.800697	-0.355675	0.888301	6.19489	3.38806	1.82845	1.03291	0.226235	6.19489	3.05175	0.492624	-1.18559	0.521868	11.9828
MSTRG.17702.5	0	1.58267	#DIV/0!	3.83768	NA	0	0	#DIV/0!	NA	NA	0	0	#DIV/0!	NA	NA	0	0	NA	NA	NA	0	0	#DIV/0!	NA	NA	0	0.518949	#DIV/0!	1.89635	NA	1.58267
MSTRG.17702.6	0	0.125181	#DIV/0!	0.784593	NA	0	1.45939	#DIV/0!	3.965	0.559466	0	0	#DIV/0!	NA	NA	0	0	NA	NA	NA	0	0	#DIV/0!	NA	NA	0	0	#DIV/0!	NA	NA	1.45939
MSTRG.17950.2	0	0	#DIV/0!	NA	NA	3.24482	0.125073	0.0385453	-4.28741	0.511365	3.03565	0	0	-6.22285	0.320292	0	4.4319	NA	6.54154	0.463528	0	5.89608	0	-6.21179	0.204311	0	0	#DIV/0!	NA	NA	5.89608
MSTRG.18061.1	2.20009	1.58618	0.720959	-0.539138	0.999915	5.91037	3.52336	0.596131	-0.811091	0.931191	2.85669	7.88842	2.76139	1.27894	0.818838	16.4008	2.93766	0.179117	-2.40431	0.756016	6.76614	4.75107	1.42413	0.678307	0.88401	6.76614	8.45965	1.25029	0.215828	0.987808	16.4008
MSTRG.18305.1	0.441381	0	0	-3.12007	NA	1.18469	4.92463	4.15689	1.84158	0.405449	0.305203	2.54141	8.32696	2.6134	0.615087	1.19332	1.97543	1.6554	0.645403	0.985208	0	6.24414	0	-5.92971	0.0130487	0	0	#DIV/0!	NA	NA	6.24414
MSTRG.18305.2	0	0	#DIV/0!	NA	NA	0	0	#DIV/0!	NA	NA	0	0	#DIV/0!	NA	NA	0	0	NA	NA	NA	0	5.61329	0	-4.89489	0.396166	0	0	#DIV/0!	NA	NA	5.61329
MSTRG.18446.1	2.14405	5.9675	2.78328	1.38479	NA	0	0	#DIV/0!	NA	NA	0	0	#DIV/0!	NA	NA	0	2.29391	NA	5.3604	0.568414	0	0.825988	0	-3.13662	NA	0	0	#DIV/0!	NA	NA	5.9675
MSTRG.1854.3	0	0.490146	#DIV/0!	4.849	0.877611	1.40254	2.46566	1.75799	0.680253	0.943413	2.08716	1.81875	0.8714	-0.252389	0.986747	2.68117	2.93177	1.09347	0.117778	0.996239	0.5294	1.79785	0.294462	-1.59797	0.766813	0.5294	1.49032	2.81512	1.40382	0.924783	2.93177
MSTRG.1902.5	1.8337	1.46111	0.796806	-0.230019	0.999915	3.73467	4.0514	1.08481	-0.00755502	0.99562	3.17541	4.1071	1.29341	0.202829	0.915479	4.00278	3.76442	0.940451	-0.0839258	0.990357	2.51393	4.37114	0.575119	-0.59541	0.533478	2.51393	4.04071	1.60733	0.623806	0.61337	4.37114
MSTRG.19311.1	3.13754	3.39243	1.08124	0.140289	0.999915	7.18638	10.8599	1.51118	0.518535	0.187028	6.80001	9.69207	1.4253	0.390509	0.383154	8.0018	8.59799	1.07451	0.101397	0.97372	3.77827	8.30357	0.455018	-0.971359	0.0212377	3.77827	5.41703	1.43373	0.418276	0.589555	10.8599
MSTRG.19332.2	1.73847	0.900319	0.51788	-0.721072	0.999915	3.88105	2.71219	0.698829	-0.567971	0.298394	3.87723	1.9313	0.498113	-1.13495	0.0888666	2.80926	1.73657	0.618157	-0.681874	0.672393	1.16162	0.690709	1.68178	0.767903	0.501044	1.16162	0.343221	0.295468	-1.75238	0.309116	3.88105
MSTRG.19537.2	0	0	#DIV/0!	NA	NA	1.76648	1.32599	0.750639	-0.46734	0.966499	0	0	#DIV/0!	NA	NA	0	0	NA	NA	NA	0	1.4532	0	-3.6603	0.506805	0	0.945832	#DIV/0!	2.99129	NA	1.76648
MSTRG.19565.5	3.17501	0	0	-5.24632	0.84075	0	0	#DIV/0!	NA	NA	0	0	#DIV/0!	NA	NA	0	0	NA	NA	NA	0	0	#DIV/0!	NA	NA	0	0	#DIV/0!	NA	NA	3.17501
MSTRG.1964.6	0	0.0713363	#DIV/0!	1.58493	NA	1.48885	0	0	-5.1123	0.388047	0	0	#DIV/0!	NA	NA	0	0.182008	NA	2.45551	NA	0.438512	0.2615	1.67691	0.935555	NA	0.438512	0.25862	0.589766	-0.772239	NA	1.48885
MSTRG.19740.1	8.28389	10.865	1.31158	0.453874	0.877611	4.83371	8.41723	1.74136	0.693126	0.238758	5.60155	6.66372	1.18962	0.0936046	0.922679	8.39531	10.206	1.21568	0.304648	0.867375	4.84652	1.09686	4.41853	2.16459	0.068594	4.84652	6.67951	1.37821	0.354411	0.741365	10.865
MSTRG.20431.3	0	0	#DIV/0!	NA	NA	0	0	#DIV/0!	NA	NA	0	1.24239	#DIV/0!	5.10588	0.436345	2.14635	0	0	-6.46112	0.473735	0.84653	0	#DIV/0!	4.9136	0.395825	0.84653	0.00362933	0.00428731	-3.99837	NA	2.14635
MSTRG.2065.4	0.414002	1.49407	3.60885	1.74067	0.999915	0.757827	1.31507	1.73532	0.764737	0.94315	1.54619	1.34291	0.86853	-0.250426	NA	0.420383	2.41537	5.74566	2.57941	NA	0.589746	1.26537	0.466068	-0.838497	0.804334	0.589746	0.578839	0.981506	-0.359186	NA	2.41537
MSTRG.20843.5	1.12714	0.939452	0.833484	0.0303382	0.999915	1.30139	0	0	-4.88579	0.441689	0	1.06776	#DIV/0!	4.57262	NA	3.0382	1.58289	0.520997	-0.901386	0.974686	1.36596	0	#DIV/0!	5.14148	0.299573	1.36596	0.482173	0.352992	-1.5763	0.883246	3.0382
MSTRG.20895.4	0	0	#DIV/0!	NA	NA	0	0	#DIV/0!	NA	NA	0	2.77158	#DIV/0!	5.45581	0.364184	0	2.07499	NA	5.4492	0.573417	0.90966	2.58709	0.351615	-1.20505	0.871946	0.90966	0	0	-4.20833	NA	2.77158
MSTRG.21301.1	3.21232	1.79815	0.559769	-0.610567	0.999915	6.48399	1.98886	0.306734	-1.56881	0.708567	4.14482	4.46078	1.07623	-0.0269042	0.99855	5.83311	3.36141	0.576264	-0.749951	0.983827	0	0.116202	0	-0.428563	NA	0	0	#DIV/0!	NA	NA	6.48399
MSTRG.21301.2	0	0	#DIV/0!	NA	NA	2.03706	1.80457	0.885872	-0.146401	0.979354	1.07004	0.349034	0.326187	-1.77369	NA	0.221922	0.156697	0.706093	-0.930562	NA	0	0	#DIV/0!	NA	NA	0	0	#DIV/0!	NA	NA	2.03706
MSTRG.21442.2	1.16653	0.744611	0.638313	-0.781141	0.999915	3.39907	2.17466	0.639782	-0.68143	0.894829	2.87541	3.30306	1.14873	0.177375	0.967469	2.27489	3.01261	1.32429	0.435866	0.991035	2.00578	1.82477	1.09919	0.43483	0.842242	2.00578	2.145	1.06941	-0.0480411	0.996575	3.39907
MSTRG.21477.2	0	0	#DIV/0!	NA	NA	2.47758	0	0	-4.66324	0.468268	0	0	#DIV/0!	NA	NA	0	0	NA	NA	NA	0	0	#DIV/0!	NA	NA	0	0	#DIV/0!	NA	NA	2.47758
MSTRG.21633.2	2.19464	0.592342	0.269904	-1.77861	0.999915	0	0	#DIV/0!	NA	NA	0	0	#DIV/0!	NA	NA	0.374451	0	0	-2.67951	NA	0	0	#DIV/0!	NA	NA	0	0	#DIV/0!	NA	NA	2.19464
MSTRG.21634.1	6.55004	5.56123	0.849038	-0.124387	0.999915	2.90158	1.60856	0.554374	-0.751679	0.345704	2.5353	1.7771	0.700942	-0.582802	0.595665	2.25678	2.65159	1.17494	0.20455	0.969827	0.274478	0.10813	2.5384	1.48794	NA	0.274478	0.323222	1.17759	0.0520403	NA	6.55004
MSTRG.21845.4	0	0	#DIV/0!	NA	NA	0	0	#DIV/0!	NA	NA	0	5.22863	#DIV/0!	5.58988	0.381032	0	0	NA	NA	NA	4.96631	0	#DIV/0!	5.81984	0.298385	4.96631	0	0	-5.7891	0.483011	5.22863
MSTRG.21852.2	1.00844	0.59317	0.588207	-0.540049	0.999915	6.98811	2.07805	0.297369	-1.7643	0.435319	8.12498	3.77732	0.464902	-1.22471	0.000148313	5.49233	3.80139	0.692127	-0.527888	0.551827	3.6171	0.622946	5.80644	2.57979	8.4753e-05	3.6171	2.4963	0.690138	-0.55062	0.666424	8.12498
MSTRG.21852.3	0	0	#DIV/0!	NA	NA	1.90142	0	0	-5.92906	0.32603	0	0	#DIV/0!	NA	NA	0	0	NA	NA	NA	0.00247467	0	#DIV/0!	1.49499	NA	0.00247467	0	0	-1.46836	NA	1.90142
MSTRG.2431.2	0	0	#DIV/0!	NA	NA	0	2.47656	#DIV/0!	6.15985	0.303	0	0	#DIV/0!	NA	NA	0	2.19097	NA	5.85947	0.527434	0	0	#DIV/0!	NA	NA	0	0	#DIV/0!	NA	NA	2.47656
MSTRG.2491.2	0	2.82216	#DIV/0!	6.35054	0.73556	0	4.38125	#DIV/0!	7.16864	0.178475	0	2.76063	#DIV/0!	5.93973	0.345705	1.37162	4.5463	3.31455	1.74062	NA	0.902024	17.4601	0.0516621	-4.0265	0.0817518	0.902024	0.733725	0.813421	-0.473577	0.989923	17.4601
MSTRG.2497.2	0	0	#DIV/0!	NA	NA	0	3.08069	#DIV/0!	5.33405	0.390171	0	0	#DIV/0!	NA	NA	0	0	NA	NA	NA	0	0	#DIV/0!	NA	NA	0	0	#DIV/0!	NA	NA	3.08069
MSTRG.2502.1	46.5103	46.3145	0.995792	0.0612992	0.999915	1.81737	1.94588	1.07071	0.0257811	0.98771	0.670475	0.508101	0.757822	-0.640092	0.951317	0.582774	0.825041	1.41571	0.50566	0.993884	0	4.50192	0	-6.72401	1.68984e-06	0	0.655243	#DIV/0!	3.9808	NA	46.5103
MSTRG.2502.3	21.5199	12.0702	0.560885	-0.610076	0.999915	0	0	#DIV/0!	NA	NA	1.06037	0.538081	0.507446	-1.0715	0.927823	0	1.77111	NA	5.89615	0.490906	0	0	#DIV/0!	NA	NA	0	0	#DIV/0!	NA	NA	21.5199
MSTRG.2542.1	0.948891	0	0	-4.16996	NA	1.63098	3.78868	2.32294	1.06435	0.893418	2.56596	1.56432	0.609645	-0.797002	0.950952	1.3048	2.98576	2.28829	1.27643	0.974686	0	0	#DIV/0!	NA	NA	0	0	#DIV/0!	NA	NA	3.78868
MSTRG.3028.1	1.44226	0	0	-4.36426	NA	0	7.44128	#DIV/0!	6.87739	6.7959e-07	2.54363	0	0	-5.4171	0.400832	7.12928	0	0	-6.83182	1.66887e-05	0	2.11043	0	-4.14296	0.438432	0	0.442726	#DIV/0!	2.10469	NA	7.44128
MSTRG.303.6	0	0	#DIV/0!	NA	NA	0	2.99879	#DIV/0!	21.5692	NA	0	0	#DIV/0!	NA	NA	0	0	NA	NA	NA	0	0	#DIV/0!	NA	NA	0	0	#DIV/0!	NA	NA	2.99879
MSTRG.3111.3	0	1.61938	#DIV/0!	5.42558	0.826745	3.79883	0	0	-6.40645	0.251944	0	0	#DIV/0!	NA	NA	0	0.857805	NA	4.50857	NA	0.714871	0	#DIV/0!	4.26066	0.471921	0.714871	0.33464	0.468112	-1.20893	NA	3.79883
MSTRG.3138.3	0	0	#DIV/0!	NA	NA	0	0	#DIV/0!	NA	NA	0	0	#DIV/0!	NA	NA	0	0	NA	NA	NA	0	0	#DIV/0!	NA	NA	0	1.43707	#DIV/0!	3.12055	NA	1.43707
MSTRG.3227.1	2.92019	2.75621	0.943847	0.0150394	0.999915	4.47621	5.17729	1.15663	0.128148	0.864705	5.14899	5.96993	1.15944	0.0986532	0.930317	6.41953	5.83554	0.90903	-0.145894	0.9567	3.44981	4.95069	0.696835	-0.353022	0.639384	3.44981	4.10487	1.18988	0.211257	0.944054	6.41953
MSTRG.3365.1	0	0	#DIV/0!	NA	NA	0	4.59115	#DIV/0!	6.20069	0.298651	0	6.68493	#DIV/0!	6.19754	0.322131	4.53452	0	0	-6.26999	0.491833	0	9.87988	0	-6.41562	0.186654	0	0	#DIV/0!	NA	NA	9.87988
MSTRG.3520.3	0.562876	12.0236	21.361	4.50615	0.814808	0	2.70903	#DIV/0!	6.29441	1.49787e-05	0.130584	2.18452	16.7289	3.72727	0.373185	0.71197	4.87472	6.84681	2.74929	0.0760889	0.319947	0.0682933	4.68489	2.28283	NA	0.319947	8.68372	27.1411	4.35669	0.535126	12.0236
MSTRG.3800.3	0	0	#DIV/0!	NA	NA	0	0	#DIV/0!	NA	NA	0	0.0125977	#DIV/0!	0.505621	NA	0	0	NA	NA	NA	0	3.25843	0	-4.27175	0.46848	0	0.00258667	#DIV/0!	0.384945	NA	3.25843
MSTRG.3927.3	0	0	#DIV/0!	NA	NA	0	0.160392	#DIV/0!	2.6022	NA	0	0.577032	#DIV/0!	3.48779	NA	0	0	NA	NA	NA	2.39889	0	#DIV/0!	5.75853	0.304461	2.39889	0.902582	0.37625	-1.52602	0.941164	2.39889
MSTRG.3957.3	0	0	#DIV/0!	NA	NA	0	0	#DIV/0!	NA	NA	0	0	#DIV/0!	NA	NA	0	3.0227	NA	5.38497	0.57958	0	1.9347	0	-3.96056	0.508265	0	4.70096	#DIV/0!	5.32301	0.462684	4.70096
MSTRG.4363.6	0	0	#DIV/0!	NA	NA	0	0.948224	#DIV/0!	3.65835	NA	0.458293	2.19226	4.78353	2.23172	NA	0.422842	1.07943	2.5528	1.44993	NA	1.08426	0	#DIV/0!	3.69371	NA	1.08426	0	0	-3.66747	NA	2.19226
MSTRG.4420.11	0	1.53852	#DIV/0!	4.60778	0.901989	0	0	#DIV/0!	NA	NA	0	0	#DIV/0!	NA	NA	0	0	NA	NA	NA	0	0	#DIV/0!	NA	NA	0	0	#DIV/0!	NA	NA	1.53852
MSTRG.4476.1	0	0	#DIV/0!	NA	NA	0	0	#DIV/0!	NA	NA	0	0	#DIV/0!	NA	NA	0	5.01416	NA	20.9905	NA	0	0	#DIV/0!	NA	NA	0	0	#DIV/0!	NA	NA	5.01416
MSTRG.4484.3	6.93387	0.0320673	0.00462474	-7.15224	0.17439	0.209171	0.377297	1.80377	0.887254	0.663403	0.303659	0.294993	0.971462	-0.0993764	NA	0.156888	0.169804	1.08233	-0.340309	NA	0	0	#DIV/0!	NA	NA	0	0	#DIV/0!	NA	NA	6.93387
MSTRG.4484.4	0	2.09915	#DIV/0!	6.29905	0.741391	0	0	#DIV/0!	NA	NA	0	0	#DIV/0!	NA	NA	0	0	NA	NA	NA	0	0	#DIV/0!	NA	NA	0	0	#DIV/0!	NA	NA	2.09915
MSTRG.4564.6	25.8765	21.2609	0.82163	-0.18299	0.999915	1.41404	7.50775	5.30944	2.31785	NA	2.559	5.84763	2.28513	1.03239	0.795259	4.35919	0.248658	0.0570423	-3.84976	0.463692	4.87327	5.02061	0.970653	0.102796	0.958023	4.87327	10.8771	2.23199	1.05322	0.699014	25.8765
MSTRG.4600.3	0	0	#DIV/0!	NA	NA	1.95078	0	0	-5.7607	0.319054	0	0.468973	#DIV/0!	3.54848	NA	0	1.81139	NA	5.99592	0.0458956	0	0.03903	0	-0.428563	NA	0	0.232599	#DIV/0!	2.3636	NA	1.95078
MSTRG.5152.6	0	0	#DIV/0!	NA	NA	0	0	#DIV/0!	NA	NA	0	1.07384	#DIV/0!	6.78956	NA	0	0	NA	NA	NA	0	0	#DIV/0!	NA	NA	0	0	#DIV/0!	NA	NA	1.07384
MSTRG.5336.6	0	0	#DIV/0!	NA	NA	0	0	#DIV/0!	NA	NA	3.31203	0	0	-5.29402	NA	0	0	NA	NA	NA	0	0	#DIV/0!	NA	NA	0	0	#DIV/0!	NA	NA	3.31203
MSTRG.5343.3	0	1.25633	#DIV/0!	4.46212	0.920696	4.94217	0.0582243	0.0117811	-5.38828	NA	3.95961	5.23315	1.32163	0.240677	0.978654	0	0	NA	NA	NA	0	2.93038	0	-4.91079	0.394679	0	0	#DIV/0!	NA	NA	5.23315
MSTRG.5784.5	0.499744	0	0	-3.36821	NA	0	4.1535	#DIV/0!	6.47252	0.211333	1.2797	3.85634	3.01348	1.51789	0.852684	3.13458	4.18312	1.3345	0.436803	0.985208	0.363594	1.65418	0.219803	-1.97855	0.64845	0.363594	0	0	-2.80273	NA	4.18312
MSTRG.6125.3	0	0	#DIV/0!	NA	NA	1.56394	0	0	-3.58819	0.606726	0	0	#DIV/0!	NA	NA	0	0.799617	NA	3.03325	NA	0	0	#DIV/0!	NA	NA	0	0	#DIV/0!	NA	NA	1.56394
MSTRG.6252.1	1.91552	3.17779	1.65897	0.718643	0.999915	7.5475	11.2871	1.49548	0.471949	0.965822	0.00892033	0	0	-1.41793	NA	3.59677	4.35732	1.21145	0.300392	NA	8.05241	12.4793	0.645263	-0.512872	0.868358	8.05241	2.92422	0.363149	-1.57093	0.926473	12.4793
MSTRG.646.3	1.65142	1.1533	0.698371	-0.610834	0.999915	0	0	#DIV/0!	NA	NA	0	0	#DIV/0!	NA	NA	3.32688	0	0	-5.07621	NA	0	0.672827	0	-1.98282	NA	0	0	#DIV/0!	NA	NA	3.32688
MSTRG.646.4	0	0	#DIV/0!	NA	NA	3.47047	0	0	-4.95295	0.434064	0	0	#DIV/0!	NA	NA	0.303395	0	0	-1.9892	NA	0	0	#DIV/0!	NA	NA	0	0	#DIV/0!	NA	NA	3.47047
MSTRG.6548.5	0.465478	0	0	-2.57857	NA	2.612	3.94106	1.50883	0.513797	0.96279	2.25378	2.5524	1.1325	0.129041	0.993566	6.54147	5.50118	0.84097	-0.257821	0.99237	1.31303	0.561098	2.3401	1.49293	0.841266	1.31303	0.149072	0.113533	-2.90907	NA	6.54147
MSTRG.6716.3	1.53084	4.62411	3.02065	1.73018	0.997421	4.24508	1.15443	0.271945	-1.85194	0.762947	4.27115	4.65956	1.09094	-0.11259	0.991596	1.21423	1.35861	1.11891	-0.161644	0.99875	0.642136	2.04799	0.313544	-1.53218	0.735156	0.642136	1.23786	1.92772	0.843911	NA	4.65956
MSTRG.7036.4	0	1.84999	#DIV/0!	4.69003	0.892379	0	0	#DIV/0!	NA	NA	0	0	#DIV/0!	NA	NA	0	0	NA	NA	NA	0	0	#DIV/0!	NA	NA	0	0	#DIV/0!	NA	NA	1.84999
MSTRG.7073.2	0.986924	1.76203	1.78537	0.910434	0.999915	1.41102	0.239007	0.169386	-1.89302	0.835417	1.42212	1.0556	0.742271	-0.602081	NA	0.965436	0.312455	0.323641	-1.28795	NA	0.226473	0.935607	0.24206	-1.6358	NA	0.226473	1.36174	6.0128	2.03154	NA	1.76203
MSTRG.7079.2	23.9612	25.1775	1.05076	0.122355	0.999915	14.6859	8.32604	0.56694	-0.867464	0.0191582	31.0059	7.06237	0.227775	-2.23683	0.00872315	10.3482	11.375	1.09922	0.138739	0.980327	9.21294	7.22583	1.275	0.510888	0.37691	9.21294	21.0877	2.28892	1.06679	0.574238	31.0059
MSTRG.741.4	0	2.17439	#DIV/0!	5.66858	0.75763	0	0	#DIV/0!	NA	NA	0	0	#DIV/0!	NA	NA	0	0	NA	NA	NA	0	0	#DIV/0!	NA	NA	0	0	#DIV/0!	NA	NA	2.17439
MSTRG.741.5	0	0	#DIV/0!	NA	NA	1.25078	0	0	-4.58386	0.477468	2.92511	0	0	-6.0773	0.333793	0	0	NA	NA	NA	0	0	#DIV/0!	NA	NA	0	0	#DIV/0!	NA	NA	2.92511
MSTRG.7429.3	0	0	#DIV/0!	NA	NA	3.24336	3.00078	0.925206	-0.130603	0.987961	1.13151	1.35831	1.20043	0.166069	0.9929	2.36778	1.55035	0.654772	-0.662165	0.991437	0	0.732797	0	-4.35094	0.458651	0	0	#DIV/0!	NA	NA	3.24336
MSTRG.7595.1	9.89044	0	0	-7.13564	NA	0	0	#DIV/0!	NA	NA	0	0	#DIV/0!	NA	NA	0	17.2357	NA	21.282	NA	0	0	#DIV/0!	NA	NA	0	0	#DIV/0!	NA	NA	17.2357
MSTRG.808.4	0.502735	0.442452	0.880089	-0.309934	NA	0.243401	0.434341	1.78447	1.03673	NA	2.90407	0.28586	0.0984343	-3.23317	0.234249	1.78735	0.233091	0.130411	-2.92994	NA	0	0.285309	0	-1.88507	NA	0	0	#DIV/0!	NA	NA	2.90407
MSTRG.8192.3	0	0	#DIV/0!	NA	NA	0	0.987781	#DIV/0!	3.2955	NA	0.584841	2.26806	3.87808	1.75778	NA	0	0.577005	NA	2.39382	NA	0	0	#DIV/0!	NA	NA	0	0	#DIV/0!	NA	NA	2.26806
MSTRG.8691.2	3.86945	4.10637	1.06123	0.242858	0.999915	7.53809	4.86363	0.645207	-0.674758	0.450382	4.48319	9.60534	2.14252	0.966268	0.719133	9.45446	6.51937	0.689555	-0.496657	0.683613	3.33357	2.9026	1.14848	0.27132	0.915271	3.33357	3.33814	1.00137	-0.0833611	0.994619	9.60534
MSTRG.8728.10	0	0	#DIV/0!	NA	NA	0	0	#DIV/0!	NA	NA	0	9.64072	#DIV/0!	20.4864	NA	1.39279	11.6684	8.37775	2.95876	NA	0	0	#DIV/0!	NA	NA	0	0	#DIV/0!	NA	NA	11.6684
MSTRG.8728.16	5.58835	2.48844	0.445291	-1.04971	0.999915	38.0006	34.0253	0.895388	-0.203643	0.909838	38.6027	44.6848	1.15756	0.0845594	0.953534	44.6	40.1483	0.900185	-0.14868	0.92853	11.9313	23.4477	0.508848	-0.782403	0.632568	11.9313	19.8246	1.66156	0.611909	0.91913	44.6848
MSTRG.8728.22	5.36186	2.26459	0.422352	-1.12138	0.999915	14.0436	0	0	-22.2816	NA	27.7964	24.7362	0.889905	-0.360287	0.98197	13.8829	56.2637	4.05273	1.95908	0.892939	22.2901	13.5595	1.64387	0.862103	0.289638	22.2901	14.8341	0.665501	-0.701313	0.670879	56.2637
MSTRG.8728.23	0	0	#DIV/0!	NA	NA	20.7049	28.9131	1.39643	0.341107	0.950238	26.2625	35.5072	1.35201	0.256328	0.9825	25.2899	45.8197	1.81178	0.885877	0.958888	7.06708	5.63779	1.25352	0.458182	0.878098	7.06708	8.76614	1.24042	0.20963	0.987808	45.8197
MSTRG.8728.24	3.00009	1.93247	0.644138	-0.54511	0.999915	16.3094	6.93096	0.424968	-1.30654	0.631131	12.7481	19.022	1.49215	0.421239	0.697383	14.1713	11.0845	0.782182	-0.333337	0.991757	0	0	#DIV/0!	NA	NA	0	6.98721	#DIV/0!	6.6496	0.309578	19.022
MSTRG.8728.27	3.10827	1.8022	0.57981	-0.682982	0.999915	15.6831	7.20575	0.459461	-1.19896	0.680922	12.703	17.5304	1.38001	0.308201	0.801432	13.3143	10.428	0.78322	-0.329221	0.991637	0	0	#DIV/0!	NA	NA	0	6.35689	#DIV/0!	6.70981	0.300898	17.5304
MSTRG.8728.29	3.24075	1.82635	0.563559	-0.718039	0.999915	16.5441	8.74112	0.528351	-1.00794	0.759444	15.1696	20.9755	1.38273	0.305871	0.786861	16.6466	12.1322	0.728808	-0.43883	0.989745	0	0	#DIV/0!	NA	NA	0	6.37369	#DIV/0!	6.70981	0.300898	20.9755
MSTRG.8728.32	5.76409	2.84338	0.493292	-0.973637	0.999915	153.799	82.7794	0.538232	-0.932805	0.634214	85.4716	106.006	1.24025	0.185156	0.958021	92.874	84.1685	0.906265	-0.191278	0.991035	22.3483	53.7893	0.415478	-1.08974	0.453544	22.3483	8.26418	0.36979	-1.54458	0.129743	153.799
MSTRG.8728.33	0	0	#DIV/0!	NA	NA	0	0	#DIV/0!	NA	NA	27.2872	0	0	-23.4231	NA	0	0	NA	NA	NA	0.018072	3.72936	0.00484587	-4.67901	0.271592	0.018072	0.00553067	0.306035	-0.360893	NA	27.2872
MSTRG.8728.43	0	0	#DIV/0!	NA	NA	4.20986	21.4477	5.09465	2.29982	0.675259	3.85273	5.09674	1.32289	0.33756	0.982009	7.2527	15.9299	2.19641	1.16342	0.893141	0	0	#DIV/0!	NA	NA	0	0	#DIV/0!	NA	NA	21.4477
MSTRG.8728.45	0	0	#DIV/0!	NA	NA	6.84174	10.4699	1.5303	0.601168	0.941495	7.6583	32.8373	4.28781	1.99114	0.441906	7.95543	7.19444	0.904344	-0.173896	0.99838	3.11357	0.024803	125.532	5.40026	0.341743	3.11357	0.797448	0.25612	-1.91165	0.888285	32.8373
MSTRG.8728.46	0.284917	0.290518	1.01966	0.0624734	NA	10.0679	14.2117	1.41158	0.450051	0.842116	3.34234	12.5658	3.75959	1.79851	0.532731	68.4903	4.03917	0.0589743	-4.05396	1.41147e-07	1.59739	0.640675	2.49329	1.34293	0.316169	1.59739	20.8993	13.0834	3.33635	0.0674481	68.4903
MSTRG.8728.48	0	0	#DIV/0!	NA	NA	3.06359	5.0852	1.65988	0.660616	0.950168	2.71247	2.48112	0.914709	-0.27281	0.986725	3.72373	2.7674	0.74318	-0.282012	0.996294	0	1.85844	0	-4.82073	0.404899	0	0.886028	#DIV/0!	3.77207	NA	5.0852
MSTRG.8734.2	2.67056	1.89331	0.708955	-0.369892	0.999915	5.17689	1.83183	0.353846	-1.50991	0.275802	3.18609	6.33156	1.98725	0.872879	0.753862	3.45876	5.40646	1.56312	0.614888	0.705503	1.62661	2.47706	0.656671	-0.400721	0.75544	1.62661	1.96346	1.20708	0.0965309	0.992781	6.33156
MSTRG.8935.5	0.557254	0.0931473	0.167154	-1.9307	NA	0.259743	0.95784	3.68765	1.58927	0.865425	2.51741	2.80284	1.11338	-0.00684063	0.999762	0.890359	1.37744	1.54706	0.68575	NA	0	1.00571	0	-2.85431	NA	0	0.441743	#DIV/0!	1.95958	NA	2.80284
MSTRG.9274.2	0.300148	0	0	-5.00223	0.866634	1.10366	0.00867133	0.00785688	-5.71377	NA	0.393816	1.81344	4.60479	2.06488	NA	1.93171	3.20669	1.66002	0.667014	0.984408	0	0	#DIV/0!	NA	NA	0	1.27496	#DIV/0!	6.30123	NA	3.20669
MSTRG.9339.3	1.24368	0	0	-4.13503	NA	2.62437	0	0	-4.92495	0.436747	1.67178	0	0	-4.79758	NA	1.32069	1.86708	1.41372	0.440735	0.99504	2.11587	0	#DIV/0!	4.92918	0.327659	2.11587	0.917754	0.433747	-1.28978	0.92907	2.62437
MSTRG.9439.3	0	0	#DIV/0!	NA	NA	0.8178	0	0	-4.07771	0.543028	0	0	#DIV/0!	NA	NA	1.62021	0.532809	0.328852	-1.47929	0.979622	0	0	#DIV/0!	NA	NA	0	0	#DIV/0!	NA	NA	1.62021
MSTRG.10023.1	2.50741	4.10926	1.63884	0.753722	0.90886	2.78558	2.5895	0.929611	-0.192297	0.888668	3.86415	6.31889	1.63526	0.561286	0.561204	5.08344	5.21545	1.02597	0.0566171	0.995881	19.3395	12.7242	1.5199	0.766087	0.214345	19.3395	19.4333	1.00485	-0.107152	0.989383	19.4333
MSTRG.10066.1	1.83011	0.992452	0.542292	-0.75618	0.999915	0.499336	1.11617	2.23531	0.985376	0.539409	0.514599	1.97575	3.83941	1.22617	0.41299	1.4044	2.25837	1.60807	0.705559	0.774397	0.397273	0.548993	0.723639	0.108156	NA	0.397273	0.590889	1.48736	0.123438	NA	2.25837
MSTRG.10067.1	2.70529	3.32749	1.23	0.405397	0.999915	2.80626	2.15695	0.76862	-0.407828	0.603109	2.39238	3.30766	1.38258	0.353492	0.779486	2.3854	2.5478	1.06808	0.0962762	0.99024	1.88939	1.59829	1.18214	0.365226	0.86596	1.88939	1.88293	0.996578	-0.0680707	0.994933	3.32749
MSTRG.10077.1	1.16497	0.453059	0.388903	-0.94106	NA	1.46242	1.185	0.8103	-0.394558	0.882569	1.69818	0.687839	0.405045	-1.26652	NA	1.7352	2.31898	1.33643	0.396743	0.958888	0.251955	0.708614	0.35556	-0.607971	NA	0.251955	0.17561	0.696992	-0.866995	NA	2.31898
MSTRG.10090.1	1.10692	0.969331	0.8757	-0.184219	0.999915	1.62232	1.66672	1.02737	0.247034	0.917968	0.394878	0.702569	1.77921	0.936777	NA	0.57319	2.09079	3.64765	1.51254	NA	0.212127	0.141401	1.50018	0.533218	NA	0.212127	0.657007	3.09724	1.44162	NA	2.09079
MSTRG.10108.1	0.920463	1.30953	1.42269	0.634398	0.754122	3.55829	5.37694	1.5111	0.521162	0.136712	3.51524	5.01061	1.4254	0.355962	0.692715	3.91848	6.26459	1.59873	0.702993	0.347729	1.10869	3.39107	0.326945	-1.42762	0.0162719	1.10869	1.98468	1.79011	0.686011	0.502063	6.26459
MSTRG.10118.1	2.24757	1.45304	0.646494	-0.469992	0.999915	4.08769	3.75979	0.919782	-0.145524	0.869638	5.00908	3.27898	0.654608	-0.699315	0.213223	2.57887	2.30046	0.892045	-0.145571	0.981697	2.90308	1.55206	1.87047	1.05757	0.0987559	2.90308	1.9804	0.68217	-0.653777	0.499352	5.00908
MSTRG.10132.1	2.06847	3.46039	1.67292	0.754955	0.643213	0.788754	0.67796	0.859533	-0.175522	0.949279	0.554419	0.524389	0.945835	-0.207161	0.938742	0.295324	0.70639	2.39192	1.06146	0.598145	0.24457	0.370015	0.660974	-0.306885	0.909716	0.24457	0.300339	1.22803	0.234694	NA	3.46039
MSTRG.10137.1	1.39558	0.842748	0.603867	-0.605141	0.785214	2.23105	3.28366	1.4718	0.488764	0.150691	2.61039	2.81683	1.07908	-0.0266166	0.983441	2.38449	3.30016	1.38401	0.474889	0.352678	0.883413	1.67454	0.527557	-0.734733	0.273172	0.883413	1.28458	1.45411	0.413994	0.782981	3.30016
MSTRG.10147.1	3.73449	10.1538	2.71892	1.50476	1.69273e-05	0.849774	2.08436	2.45284	1.23455	0.00722468	1.03776	1.58598	1.52826	0.443309	0.45543	1.41966	1.85513	1.30675	0.366087	0.615963	0.499076	3.95089	0.12632	-2.63201	1.93181e-06	0.499076	1.03558	2.07499	0.738819	0.497101	10.1538
MSTRG.10148.1	0.870127	0.865792	0.995018	0.127419	NA	0.562624	1.3025	2.31504	1.19844	0.532327	1.51025	1.80935	1.19805	0.0837778	NA	2.3704	2.18109	0.920137	0.0120892	0.999856	3.78293	2.42185	1.562	0.821995	0.606889	3.78293	3.08584	0.815727	-0.555886	0.958355	3.78293
MSTRG.10154.1	0	0	#DIV/0!	NA	NA	0.186011	1.40935	7.57667	2.30623	0.392989	0.35818	0.643297	1.79601	0.366813	NA	0.10459	1.88498	18.0225	3.31181	NA	0	0.820107	0	-2.67583	NA	0	0	#DIV/0!	NA	NA	1.88498
MSTRG.10161.1	1.42995	2.02873	1.41874	0.717663	0.999915	10.2494	6.38448	0.62291	-0.704288	0.131842	9.7507	10.961	1.12412	0.0388988	0.977226	8.90673	6.35807	0.71385	-0.478075	0.491769	4.79201	14.2993	0.335122	-1.37507	0.000628298	4.79201	4.89977	1.02249	-0.129401	0.970552	14.2993
MSTRG.10181.1	5.25373	8.20033	1.56086	0.655877	0.897013	8.53418	4.9722	0.582622	-0.778768	0.296328	9.36937	11.1356	1.18851	0.0870261	0.968772	10.7957	11.0904	1.02729	0.0598003	0.995499	88.0657	44.579	1.9755	1.11858	0.121323	88.0657	57.5838	0.653873	-0.718865	0.779685	88.0657
MSTRG.10200.1	0.540065	0.344874	0.638579	-0.559878	NA	3.05567	2.63386	0.861957	-0.205268	0.912964	2.47137	2.33794	0.946012	-0.0868299	0.976956	2.92707	2.88787	0.986606	-0.0191673	0.999856	1.66626	1.08841	1.53091	0.776041	0.652083	1.66626	1.65961	0.996011	-0.0901422	NA	3.05567
MSTRG.10203.1	0.810105	0.704125	0.869178	-0.183911	0.999915	3.7172	1.67026	0.449332	-1.03091	0.361341	3.19176	3.30988	1.03701	-0.224341	0.893706	1.93343	2.83645	1.46706	0.509203	0.949729	1.06856	0.842669	1.26807	0.2714	0.901207	1.06856	1.61419	1.51062	0.614557	NA	3.7172
MSTRG.10205.1	0.510624	0.4016	0.786489	0.139043	0.999915	2.85972	2.03648	0.712128	-0.549689	0.446288	2.89886	3.17955	1.09683	0.00292919	0.999226	3.23762	2.29572	0.709077	-0.466033	0.818453	0.87506	1.53712	0.569285	-0.527465	0.622951	0.87506	0.575142	0.65726	-0.695288	0.778243	3.23762
MSTRG.10212.1	1.57921	3.01997	1.91233	1.09755	0.999915	3.26324	1.08182	0.331516	-1.54577	0.720743	2.99231	3.05165	1.01983	-0.0348301	0.997556	0.089363	1.61467	18.0687	3.83063	NA	0.664565	0.698826	0.950973	0.110605	0.986809	0.664565	1.06002	1.59506	0.515157	NA	3.26324
MSTRG.10212.3	2.71289	0.080331	0.0296109	-2.84948	0.797867	0.12617	0.0587307	0.465487	-0.388873	NA	0.05408	0	0	-1.41793	NA	0.132693	0	0	-2.04034	NA	0	0.416975	0	-2.021	NA	0	1.79433	#DIV/0!	3.91638	NA	2.71289
MSTRG.10212.4	1.2748	1.5198	1.19219	0.335729	0.999915	4.4921	2.54424	0.566381	-0.85522	0.398012	3.12817	2.17662	0.695813	-0.686545	0.64367	3.00398	2.20411	0.733728	-0.39333	0.988499	0.831961	0.847469	0.981701	0.143107	0.950113	0.831961	2.48743	2.98984	1.28443	0.598892	4.4921
MSTRG.10220.1	1.84171	1.76098	0.956163	0.00845419	0.999915	6.88112	10.0052	1.45401	0.46686	0.277094	4.67539	8.44799	1.80691	0.686054	0.143502	4.9451	6.44505	1.30332	0.397313	0.635207	3.03244	5.54017	0.547355	-0.681805	0.307093	3.03244	3.37308	1.11233	0.0598205	0.990918	10.0052
MSTRG.10230.1	1.23386	1.01204	0.820224	-0.215219	0.999915	6.33542	3.39256	0.535491	-0.972961	0.0415817	7.62315	2.99789	0.393261	-1.47329	0.0229323	3.44992	3.04542	0.882751	-0.164573	0.985208	4.52298	1.56683	2.88671	1.60728	0.0048318	4.52298	2.63599	0.5828	-0.901531	0.335897	7.62315
MSTRG.10237.1	0.871126	0.274622	0.31525	-1.20296	NA	1.45678	0.545826	0.374679	-1.27907	0.498827	1.19534	0.736397	0.616055	-0.871917	NA	1.3116	1.93678	1.47666	0.527786	0.967329	0.198941	0.153196	1.29861	0.533218	NA	0.198941	0	0	-1.46836	NA	1.93678
MSTRG.1025.1	0.340556	0	0	-3.16336	NA	0.125266	2.49091	19.885	3.66934	0.0142779	0.264616	3.62094	13.6838	3.03394	0.0175867	0	0.717381	NA	3.88338	NA	0	0.180087	0	-1.29618	NA	0	0.100688	#DIV/0!	0.600877	NA	3.62094
MSTRG.10250.1	1.94833	0.974299	0.500068	-0.909508	0.997421	5.22951	3.91997	0.749586	-0.452673	0.820072	5.48444	5.45053	0.993818	-0.168146	0.845556	5.04891	3.5993	0.712886	-0.521148	0.94911	2.76329	3.67696	0.751516	-0.291372	0.800642	2.76329	2.65507	0.960836	-0.153589	0.953512	5.48444
MSTRG.10250.2	0.122281	0.794615	6.49825	1.69379	0.999915	1.05887	4.58317	4.32835	1.91469	0.330437	1.11773	0.83147	0.743889	-0.484463	0.799371	0.617518	2.75579	4.46268	2.06933	0.819338	0.341911	2.09783	0.162983	-2.12326	0.327009	0.341911	0.226504	0.662466	-0.439352	NA	4.58317
MSTRG.10250.3	0.678403	0.256647	0.378311	-1.565	NA	3.82729	2.01818	0.527313	-0.935561	0.66443	3.0928	2.80148	0.905805	-0.363017	0.85097	3.89821	0.736067	0.188822	-2.26788	0.865304	2.06205	1.1542	1.78656	1.12778	0.40814	2.06205	0.337994	0.163912	-2.79299	NA	3.89821
MSTRG.10250.4	1.06447	0.63725	0.598656	-0.871872	NA	3.15919	0.787921	0.249406	-1.72683	0.468268	3.28597	3.29928	1.00405	-0.112791	0.962668	3.10404	1.16475	0.375236	-1.29971	0.971001	3.13454	1.69107	1.85358	1.11905	0.476868	3.13454	6.47251	2.0649	0.708278	0.626256	6.47251
MSTRG.10255.1	1.12167	0.684	0.609804	-0.608802	0.983376	3.75312	2.90996	0.775344	-0.388409	0.497026	3.4886	3.21781	0.922376	-0.275331	0.769427	3.20029	3.3544	1.04815	0.0667612	0.991637	1.19728	0.667215	1.79444	0.916371	0.277091	1.19728	1.28059	1.06958	-0.123779	0.976107	3.75312
MSTRG.10256.1	1.4862	1.2491	0.840462	-0.17819	0.999915	4.82022	2.55315	0.529674	-0.782103	0.404944	5.02219	3.66438	0.729639	-0.474672	0.708061	3.07698	3.9834	1.29458	0.246959	0.980327	1.24144	0.503662	2.46483	1.60897	0.413365	1.24144	1.88068	1.51492	0.202016	NA	5.02219
MSTRG.10259.1	0.213879	0	0	-1.14677	NA	0.260469	3.37712	12.9655	3.2349	0.0909327	0.170806	3.4464	20.1773	2.74808	NA	0.344483	2.33334	6.77346	2.67136	NA	0.223065	3.51761	0.0634139	-3.27608	0.0700791	0.223065	0.829568	3.71895	1.76736	NA	3.51761
MSTRG.10262.1	1.94378	0.992126	0.51041	-0.723896	0.781916	4.59825	5.02538	1.09289	0.088399	0.913224	5.34389	4.3012	0.804882	-0.433567	0.440504	4.25439	4.17102	0.980404	-0.0355943	0.996121	2.29648	2.05246	1.11889	0.295847	0.692062	2.29648	1.08655	0.473137	-1.10696	0.193923	5.34389
MSTRG.10266.1	0.549069	0.205936	0.375063	-1.26292	0.877712	2.07386	0.206295	0.0994735	-3.07907	0.124113	0.606277	0.447786	0.738584	-0.54738	0.722886	0.412797	0.314551	0.762	-0.362168	0.953076	0.203844	0.012558	16.2322	3.51036	0.311059	0.203844	0.0170493	0.083639	-2.97893	NA	2.07386
MSTRG.10268.1	0.398824	0.244706	0.613569	-0.6621	0.999915	2.48193	0.18535	0.0746799	-3.28341	0.170052	0.723854	0.702882	0.971027	-0.0849062	0.9825	0.378247	0.628113	1.66059	0.457701	NA	0.107072	0	#DIV/0!	2.25461	NA	0.107072	0	0	-2.22443	NA	2.48193
MSTRG.10269.1	0.994465	0.841869	0.846555	-0.405872	0.999915	3.38772	0.141245	0.0416932	-3.75732	0.217028	0.995883	1.05665	1.06102	-0.290847	NA	1.07061	0.714617	0.667484	-0.447137	NA	0.833701	0.427039	1.95228	1.1918	0.67922	0.833701	0.159329	0.191111	-1.99125	NA	3.38772
MSTRG.1027.1	0.434391	0.189881	0.437119	-0.762124	NA	2.34545	6.45163	2.7507	1.29142	0.388538	0.723982	3.58738	4.95507	1.72022	0.327529	2.02672	2.06773	1.02024	0.104423	0.99504	0.665761	3.04047	0.218967	-1.5567	0.338199	0.665761	0.950629	1.42788	0.324393	NA	6.45163
MSTRG.10271.1	0.788267	0.224217	0.284443	-1.8816	0.844748	2.63227	1.19215	0.452898	-1.09069	0.31998	1.58825	2.41757	1.52216	0.405823	0.842666	1.02326	2.17998	2.13044	0.95707	0.883893	0.241734	0.108568	2.22657	0.681418	NA	0.241734	0	0	-2.22443	NA	2.63227
MSTRG.10272.1	0.736519	0.790446	1.07322	0.238347	0.999915	3.03599	0.664741	0.218954	-1.96966	0.0561062	3.01022	2.71163	0.900809	-0.250638	0.926512	1.85172	3.3454	1.80664	0.859352	0.885314	0.307811	0.084783	3.63058	1.67142	NA	0.307811	0.025789	0.0837818	-2.32262	NA	3.3454
MSTRG.10273.2	0	0	#DIV/0!	NA	NA	0	0	#DIV/0!	NA	NA	0	0	#DIV/0!	NA	NA	0	2.82465	NA	5.43989	0.574426	0	0	#DIV/0!	NA	NA	0	0	#DIV/0!	NA	NA	2.82465
MSTRG.10278.1	1.02567	0.545164	0.531521	-0.666296	0.978919	2.96469	2.19393	0.74002	-0.466165	0.405011	3.17163	1.92495	0.606928	-0.883513	0.155918	2.93739	3.03406	1.03291	0.0629589	0.991637	0.910473	1.19371	0.762723	-0.227673	0.857119	0.910473	1.17462	1.29012	0.190695	0.96507	3.17163
MSTRG.10279.1	1.5435	0.857766	0.555728	-0.726258	0.723885	4.65066	3.0459	0.65494	-0.666928	0.0989171	4.53631	2.50813	0.552902	-0.99731	0.0183477	3.05468	2.97201	0.972938	-0.0403632	0.99504	2.01749	0.899399	2.24316	1.25674	0.039414	2.01749	0.879491	0.435932	-1.19969	0.110534	4.65066
MSTRG.1029.1	1.90132	0.989518	0.520438	-0.75244	0.999915	3.35243	1.58275	0.47212	-0.946949	0.456235	4.16317	2.96428	0.712025	-0.702717	0.605949	1.58379	0.532672	0.336328	-1.43711	NA	1.23515	0.588227	2.09979	1.30618	NA	1.23515	0.248648	0.20131	-1.64767	NA	4.16317
MSTRG.10298.1	1.18943	1.64371	1.38194	0.58592	0.999915	2.67405	4.71568	1.7635	0.739195	0.527072	3.76413	3.29308	0.874856	-0.343075	0.840715	3.21809	2.1054	0.65424	-0.645772	0.907987	0.68665	0.789958	0.869223	0.273195	0.941896	0.68665	0.544718	0.793298	-0.353637	NA	4.71568
MSTRG.10301.1	2.66373	2.79627	1.04976	0.144051	0.999915	5.58717	6.05239	1.08327	0.0834396	0.944744	7.20023	5.5813	0.775155	-0.524874	0.470243	4.52721	4.93784	1.0907	0.137911	0.984627	4.04048	2.64528	1.52743	0.750836	0.25659	4.04048	3.27924	0.811597	-0.410098	0.759228	7.20023
MSTRG.10302.1	2.72526	0.920327	0.337702	-1.46907	0.63241	4.88268	9.08141	1.85992	0.793045	0.319289	6.10939	10.1362	1.65912	0.59531	0.684656	10.9599	3.89588	0.355467	-1.46173	0.000688958	5.27896	13.4623	0.392129	-1.17695	0.186867	5.27896	10.0334	1.90064	0.812693	0.73151	13.4623
MSTRG.10302.3	0.0452117	0	0	-1.14677	NA	0	0.349877	#DIV/0!	3.19899	NA	0.262151	0.703685	2.68427	1.33807	NA	3.90681	0.37392	0.0957097	-3.02472	0.0996904	2.45011	0.214448	11.4252	3.17005	0.487557	2.45011	0.253888	0.103623	-2.92788	0.709316	3.90681
MSTRG.10302.4	0	0	#DIV/0!	NA	NA	0.055986	0.122557	2.18907	0.450943	NA	0	0	#DIV/0!	NA	NA	0	0	NA	NA	NA	4.11309	0	#DIV/0!	5.28963	0.354757	4.11309	4.45034	1.08199	0.00429805	0.999837	4.45034
MSTRG.10302.5	0	2.58663	#DIV/0!	4.60646	0.901989	0.075953	0	0	-0.510838	NA	0	0	#DIV/0!	NA	NA	0.1419	0	0	-1.09412	NA	0	0	#DIV/0!	NA	NA	0	0.0441087	#DIV/0!	0.384945	NA	2.58663
MSTRG.10309.1	14.379	15.3369	1.06661	0.149566	0.999915	12.1952	7.05558	0.578554	-0.860175	0.233961	13.6776	9.81102	0.717305	-0.632515	0.490096	19.3877	11.3325	0.58452	-0.742648	0.573396	9.84593	9.44357	1.04261	0.217028	0.834716	9.84593	13.9677	1.41862	0.358425	0.756584	19.3877
MSTRG.10313.1	2.185	2.7816	1.27305	0.411126	0.999915	4.8868	6.68205	1.36737	0.345646	0.527811	4.68213	5.17656	1.1056	0.0106339	0.99478	2.99448	4.30286	1.43693	0.542245	0.585307	1.36139	3.55198	0.383275	-1.09504	0.189275	1.36139	1.23285	0.905582	-0.364386	0.947133	6.68205
MSTRG.10314.1	1.97415	1.73225	0.877468	-0.0380915	0.999915	2.87369	3.8418	1.33689	0.312722	0.788872	2.7668	3.12256	1.12858	0.00465061	0.998928	3.34493	4.56579	1.36499	0.462679	0.681487	2.19771	2.78191	0.789998	-0.123387	0.923522	2.19771	0.960325	0.436967	-1.19568	0.442369	4.56579
MSTRG.10319.1	1.08458	0.800334	0.73792	-0.316727	0.999915	5.1832	2.94786	0.568733	-0.865909	0.15102	8.07134	3.85521	0.477642	-1.23729	0.114908	8.37692	4.38392	0.523333	-0.900416	0.368577	12.1527	5.73505	2.11903	1.1956	0.00409308	12.1527	7.49208	0.616492	-0.81522	0.204125	12.1527
MSTRG.10321.1	5.80917	6.81383	1.17294	0.277551	0.999915	5.09902	3.67983	0.721674	-0.518611	0.623023	7.87609	5.70855	0.724794	-0.64058	0.280145	7.51916	8.16393	1.08575	0.0902269	0.99024	43.2062	48.7794	0.885748	-0.0147936	0.983496	43.2062	58.8774	1.36271	0.327509	0.748223	58.8774
MSTRG.10322.1	0	0.170349	#DIV/0!	0.784593	NA	0.146573	0	0	-1.48472	NA	0	0.0779953	#DIV/0!	0.505621	NA	0	0.094405	NA	1.64724	NA	4.29282	3.7283	1.15142	0.46844	0.71602	4.29282	4.61496	1.07504	-0.148613	0.989129	4.61496
MSTRG.10325.1	0.769746	0.920903	1.19637	0.394224	0.999915	2.08513	1.60872	0.77152	-0.341934	0.817183	3.32378	3.09957	0.932543	-0.214979	0.879387	1.93828	3.46491	1.78762	0.776075	0.55428	0.984138	0.968222	1.01644	0.299864	0.881812	0.984138	0.762079	0.774362	-0.62381	NA	3.46491
MSTRG.10329.1	4.40995	3.10301	0.703639	-0.361496	0.928286	6.80474	8.6335	1.26875	0.287093	0.53551	8.04597	8.25287	1.02571	-0.106323	0.900369	7.6006	8.1171	1.06796	0.109517	0.971428	3.62926	4.33288	0.837609	-0.0928485	0.850977	3.62926	3.60755	0.994017	-0.0891526	0.955222	8.6335
MSTRG.10332.1	1.83081	2.86672	1.56581	0.567664	0.999915	2.93164	1.37099	0.467653	-0.951817	0.493536	1.53801	2.50047	1.62578	0.538492	0.772378	1.91934	2.88814	1.50476	0.454348	0.927154	2.83668	3.90603	0.726231	-0.205528	0.886942	2.83668	3.58084	1.26234	-0.0318909	0.996575	3.90603
MSTRG.10333.1	0.855655	0.551355	0.644366	-0.514535	0.999915	3.81318	2.93652	0.770098	-0.457661	0.579151	6.60187	4.70797	0.713127	-0.61905	0.449487	1.62995	5.78029	3.54629	1.86495	0.0300356	0.427012	0.49946	0.854949	-0.0624794	0.977484	0.427012	1.08227	2.53452	0.9556	0.762172	6.60187
MSTRG.10344.1	3.5756	3.34975	0.936837	0.0946598	0.999915	2.45215	2.39552	0.976903	-0.0100071	0.997294	3.55308	3.36359	0.946668	-0.268732	0.88122	2.87619	3.07858	1.07037	0.0809709	0.99504	5.86879	7.05534	0.831822	-0.111615	0.921062	5.86879	4.88239	0.831924	-0.339231	0.894743	7.05534
MSTRG.10351.1	3.17035	3.12295	0.985049	-0.0711171	0.999915	4.60988	1.446	0.313674	-1.74085	0.044717	7.25992	1.34465	0.185216	-2.37267	0.046111	3.4277	1.84937	0.539538	-0.811491	0.840848	0.291004	0.479825	0.60648	-0.457333	NA	0.291004	0.175637	0.603555	-1.28283	NA	7.25992
MSTRG.10353.1	0.174037	0.285072	1.638	0.011253	NA	2.33296	0.69745	0.298955	-1.45899	0.221949	3.33369	1.11417	0.334215	-1.67042	0.292134	0.901947	0.968734	1.07405	0.00790185	0.999856	0.236275	0.372888	0.633636	-0.506475	NA	0.236275	0	0	-2.80273	NA	3.33369
MSTRG.10356.1	0	0	#DIV/0!	NA	NA	1.84553	0	0	-4.15651	0.4998	0	2.86173	#DIV/0!	4.63118	NA	1.12838	0	0	-3.79622	NA	0.602571	0	#DIV/0!	2.83308	NA	0.602571	0	0	-2.80273	NA	2.86173
MSTRG.10361.1	3.89539	3.81893	0.980371	0.0694413	0.999915	6.01593	4.66356	0.775201	-0.452606	0.483495	5.22425	4.27791	0.818856	-0.440395	0.37972	4.62528	5.2474	1.1345	0.165243	0.937547	2.41688	2.7335	0.884172	0.00277135	0.997514	2.41688	0.960433	0.397385	-1.4246	0.0897803	6.01593
MSTRG.10374.1	0.284982	1.52296	5.34406	1.99561	0.758081	0.588247	0.651477	1.10749	-0.147259	0.966499	0.977894	0.602737	0.616362	-0.699509	NA	0.730132	1.00608	1.37795	0.348831	NA	8.88853	11.6291	0.764338	-0.220641	0.874885	8.88853	12.1838	1.37073	0.313171	0.960702	12.1838
MSTRG.10381.1	1.63239	0.482034	0.295293	-1.46837	0.514179	5.88586	4.18315	0.710712	-0.596452	0.333045	6.41771	4.06533	0.633455	-0.788319	0.121328	4.8217	3.56051	0.738435	-0.433759	0.785155	3.46131	2.32258	1.49029	0.67303	0.364397	3.46131	3.0436	0.879322	-0.267061	0.900875	6.41771
MSTRG.10382.1	36.0861	36.1084	1.00062	0.11521	0.999915	39.7625	37.463	0.942168	-0.176043	0.802649	56.9898	55.8099	0.979297	-0.173204	0.76504	55.9954	53.2833	0.951565	-0.0700569	0.979272	59.5062	59.5909	0.998579	0.147752	0.609233	59.5062	57.4132	0.964827	-0.155045	0.923039	59.5909
MSTRG.10385.1	1.45526	1.22749	0.843486	0.0958991	0.999915	4.40494	4.58547	1.04098	0.0390542	0.981825	3.48922	3.08295	0.883564	-0.295774	0.848301	2.9212	2.09561	0.717382	-0.419298	0.933948	0.89989	2.74977	0.327259	-1.0035	0.504173	0.89989	1.43357	1.59305	0.31559	NA	4.58547
MSTRG.10391.1	0.343697	0.073914	0.215056	-1.54036	NA	2.50646	2.70754	1.08023	0.189565	0.928662	2.74635	4.53207	1.65021	0.423569	0.727659	2.44919	3.32484	1.35753	0.345479	0.949718	0.28771	2.08873	0.137744	-2.17586	0.367339	0.28771	0.270407	0.939861	-0.133638	NA	4.53207
MSTRG.10397.1	0.703294	0.62227	0.884794	0.20019	NA	3.21373	0.770205	0.239661	-2.17908	0.0742354	4.34563	1.05477	0.24272	-2.1747	0.172447	1.00414	1.33586	1.33034	0.397689	NA	0.338622	0.141548	2.39228	1.41046	NA	0.338622	0.147102	0.434412	-1.29661	NA	4.34563
MSTRG.10410.1	2.21718	1.78359	0.804441	-0.201421	0.999915	5.84318	5.55313	0.95036	-0.13769	0.69983	6.99925	5.9076	0.844033	-0.389316	0.104068	6.49168	5.96117	0.918279	-0.124991	0.911083	1.89292	2.44489	0.774236	-0.238109	0.667279	1.89292	2.67506	1.41319	0.432215	0.468982	6.99925
MSTRG.10421.1	1.09535	1.48039	1.35152	0.616669	0.999915	2.87192	2.94264	1.02462	-0.0101835	0.995226	3.38836	2.98887	0.882099	-0.362251	0.68436	2.47247	2.03202	0.821862	-0.252078	0.971643	0.956497	0.131811	7.25656	2.71589	0.136135	0.956497	0.326408	0.341254	-1.61771	NA	3.38836
MSTRG.10423.1	1.3576	1.04033	0.766302	-0.316831	0.999915	2.52289	3.23384	1.2818	0.293866	0.569844	3.7482	2.88317	0.769215	-0.518326	0.423822	3.24374	2.76946	0.853784	-0.223581	0.957097	0.607037	0.153687	3.94984	1.81728	0.123246	0.607037	0.067541	0.111263	-2.45982	0.125823	3.7482
MSTRG.10431.1	2.50801	1.34316	0.535549	-0.750331	0.777658	5.12159	5.3747	1.04942	-0.0198355	0.992912	4.89794	5.76457	1.17694	0.124701	0.935093	6.88106	5.03397	0.731569	-0.449741	0.77828	2.62718	1.80199	1.45793	0.70848	0.459811	2.62718	3.17991	1.21039	0.157366	0.961632	6.88106
MSTRG.10432.1	0.091773	0.54012	5.88539	1.97526	NA	1.05387	2.35968	2.23906	1.08393	0.421375	0.243193	3.60017	14.8038	2.94161	0.168006	0.88026	0.844982	0.959924	0.128327	NA	0.210008	0.979605	0.214381	-1.7061	NA	0.210008	0.242807	1.15618	-0.0567079	NA	3.60017
MSTRG.10435.1	3.13726	2.97309	0.947672	-0.0219339	0.999915	5.37139	5.53597	1.03064	-0.0504292	0.965811	5.31614	5.99311	1.12734	-0.0163456	0.993604	4.93386	3.79464	0.769102	-0.393237	0.835675	3.92815	2.33514	1.68219	0.803372	0.370604	3.92815	2.56522	0.653037	-0.636107	0.864776	5.99311
MSTRG.105.1	4.28817	1.57647	0.367632	-1.16522	0.870043	1.43706	4.12428	2.86993	1.21256	0.236234	1.69666	3.93642	2.3201	0.86059	0.45474	5.62477	4.81971	0.856872	-0.149046	0.991249	2.51266	1.13791	2.20813	1.0701	0.411406	2.51266	0.500431	0.199164	-2.46965	NA	5.62477
MSTRG.10592.1	9.78988	9.5384	0.974312	0.066006	0.999915	85.1946	42.519	0.499081	-1.08786	0.0581857	115.806	36.7489	0.317332	-1.80838	0.106199	134.142	80.7603	0.602051	-0.738729	0.788793	91.7837	16.2023	5.66486	2.63364	3.25637e-06	91.7837	64.1089	0.698478	-0.617405	0.42032	134.142
MSTRG.10593.1	1.44089	1.87794	1.30332	0.472036	0.999915	8.6028	3.91635	0.455242	-1.19346	0.067765	10.9678	3.57626	0.32607	-1.76229	0.0144319	11.6956	6.9674	0.595727	-0.727055	0.407199	15.3864	8.24596	1.86593	1.0287	0.0857093	15.3864	15.5606	1.01132	-0.0499533	0.988994	15.5606
MSTRG.10602.1	1.48266	0.580371	0.39144	-1.08965	0.911585	2.24118	4.85573	2.16659	1.05363	0.231548	2.80409	15.0747	5.37597	2.30253	0.0660564	5.9673	10.7509	1.80164	0.850656	0.140048	1.17441	1.07455	1.09293	0.512588	0.703974	1.17441	8.96291	7.63186	2.53672	0.00034162	15.0747
MSTRG.10633.1	8.74005	8.7481	1.00092	0.129546	0.999915	8.35053	8.51219	1.01936	0.0227501	0.989172	12.765	8.16878	0.639936	-0.77204	0.15244	15.6255	10.5434	0.674758	-0.569852	0.750906	37.8453	38.2595	0.989173	0.147443	0.897829	37.8453	56.7037	1.4983	0.488876	0.488015	56.7037
MSTRG.10819.1	8.99587	4.54278	0.504986	-0.839563	0.810295	3.81041	8.20506	2.15333	0.930709	0.213768	5.77269	10.6625	1.84706	0.81122	0.316044	4.11513	4.61075	1.12044	0.130201	0.991035	1.11892	6.60557	0.16939	-1.94508	0.0396589	1.11892	3.49338	3.12211	1.12984	0.589	10.6625
MSTRG.10945.1	0.567522	0.0712233	0.125499	-1.93965	NA	1.13707	36.9591	32.5038	4.8874	2.22043e-16	3.5351	26.6315	7.53345	2.68823	7.80663e-06	3.81987	17.9768	4.70613	2.17574	2.2298e-05	0.776903	1.55289	0.500295	-0.734213	0.726644	0.776903	2.80024	3.60437	1.63212	0.449705	36.9591
MSTRG.1096.1	8.22593	8.39312	1.02032	0.0572127	0.999915	2.02811	3.90699	1.92642	0.829775	0.389771	3.28518	3.53071	1.07474	-0.0980442	0.963721	2.583	2.32488	0.900068	-0.184914	0.99024	1.83576	3.47626	0.528084	-0.516713	0.718094	1.83576	2.30209	1.25402	0.137958	0.986072	8.39312
MSTRG.10969.1	4.42526	2.96595	0.670232	-0.499107	0.84075	5.8002	8.53094	1.4708	0.479488	0.196179	5.99509	8.56059	1.42793	0.375807	0.528949	6.29722	8.11543	1.28873	0.365039	0.757644	4.1882	11.115	0.376806	-1.20752	0.00507533	4.1882	6.10413	1.45746	0.367243	0.749867	11.115
MSTRG.10971.1	8.92719	8.77848	0.983343	0.129215	0.999915	4.65263	6.2775	1.34924	0.33864	0.811279	7.21321	7.8817	1.09268	-0.0356838	0.98786	6.0025	7.34869	1.22427	0.266522	0.970359	4.08108	4.06615	1.00367	0.074291	0.958474	4.08108	2.91788	0.714978	-0.639608	0.807576	8.92719
MSTRG.10991.4	0.311793	0.228712	0.73354	-0.839653	NA	1.9507	1.12342	0.575903	-0.843166	0.734898	0.442401	0.429726	0.971351	0.224516	NA	0.335356	0.255984	0.76332	-0.12148	NA	0	0.347069	0	-1.78546	NA	0	0.137876	#DIV/0!	0.600877	NA	1.9507
MSTRG.11083.1	0.890054	0.527003	0.592102	-0.692898	0.781916	4.78747	1.89274	0.395354	-1.43558	0.00264929	3.71867	2.4785	0.666502	-0.726289	0.299297	3.64784	2.43217	0.666742	-0.599303	0.732237	1.50145	0.218486	6.87207	2.64718	3.73948e-05	1.50145	0.981848	0.653933	-0.745823	0.342579	4.78747
MSTRG.11084.1	0	0	#DIV/0!	NA	NA	0	0.590313	#DIV/0!	2.57247	NA	2.28751	0.596802	0.260896	-1.85513	NA	0.588236	0	0	-2.88523	NA	0	0	#DIV/0!	NA	NA	0	0	#DIV/0!	NA	NA	2.28751
MSTRG.11122.3	0	0	#DIV/0!	NA	NA	0	0.564556	#DIV/0!	4.33222	0.470574	0	0	#DIV/0!	NA	NA	0.134599	0	0	-2.47269	NA	0	15.9447	0	-8.0489	6.82131e-07	0	0	#DIV/0!	NA	NA	15.9447
MSTRG.11140.1	0.711579	1.01103	1.42083	0.725941	NA	0	4.44505	#DIV/0!	5.75659	0.000698569	0.108167	4.42448	40.9041	4.21142	0.0220108	0.843179	2.05076	2.43217	1.15137	NA	0	0	#DIV/0!	NA	NA	0	1.34024	#DIV/0!	3.35445	NA	4.44505
MSTRG.11146.1	1.38601	1.03143	0.744175	-0.255334	0.999915	3.21537	2.37523	0.73871	-0.500127	0.184711	3.59168	2.8548	0.794836	-0.466395	0.200331	3.45699	2.45311	0.709611	-0.518919	0.377963	1.61334	0.83738	1.92665	1.06727	0.0284375	1.61334	0.742893	0.460468	-1.16505	0.0427787	3.59168
MSTRG.11221.1	5.61428	3.70112	0.659233	-0.470388	0.412582	9.30725	6.49332	0.697663	-0.599449	0.352177	8.28485	8.08695	0.976113	-0.174679	0.848301	8.48624	8.65024	1.01933	0.0325807	0.994043	3.11459	3.19642	0.974401	0.121484	0.842654	3.11459	3.48657	1.11943	0.0638794	0.967043	9.30725
MSTRG.11221.2	0	0	#DIV/0!	NA	NA	0	0	#DIV/0!	NA	NA	2.69641	0	0	-7.30186	NA	0	0	NA	NA	NA	0	0	#DIV/0!	NA	NA	0	0	#DIV/0!	NA	NA	2.69641
MSTRG.11221.3	0	0	#DIV/0!	NA	NA	0	4.59594	#DIV/0!	8.30014	0.111415	0	2.37554	#DIV/0!	6.83034	NA	0.518217	0.557625	1.07604	-0.00192844	0.999856	0	1.06164	0	-5.27597	0.296119	0	0	#DIV/0!	NA	NA	4.59594
MSTRG.11227.1	0	0	#DIV/0!	NA	NA	0	0	#DIV/0!	NA	NA	0	0	#DIV/0!	NA	NA	0	0	NA	NA	NA	0	1.97317	0	-3.42362	NA	0	0	#DIV/0!	NA	NA	1.97317
MSTRG.11234.1	0	0.224289	#DIV/0!	2.80063	NA	0.402873	4.00389	9.93835	3.26852	0.000703209	0.831407	4.77336	5.7413	2.30333	0.00632574	0.941379	2.95143	3.13522	1.55615	0.273937	0.191219	3.91012	0.0489036	-3.67782	0.00667401	0.191219	0.325634	1.70294	0.531636	NA	4.77336
MSTRG.11246.1	46.2796	41.4994	0.896709	-0.0437649	0.999915	1.33841	1.63272	1.21989	0.205153	0.702663	1.49997	1.47256	0.981725	-0.170945	0.909529	0.887657	1.26232	1.42209	0.534264	0.710528	0.432846	1.35386	0.319711	-1.38159	0.0239621	0.432846	0.433266	1.00097	-0.113924	0.984218	46.2796
MSTRG.11258.1	6.69307	7.60248	1.13587	0.281064	0.851769	1.07952	1.05725	0.979377	-0.0535179	0.960142	1.09031	1.52475	1.39846	0.309896	0.722683	0.940708	0.951235	1.01119	-0.0125041	0.999856	0.5624	0.59024	0.952833	0.103631	0.925599	0.5624	0.279012	0.49611	-0.89786	0.482332	7.60248
MSTRG.11260.1	1.59957	1.22766	0.767492	-0.136693	0.999915	5.71685	5.00921	0.876217	-0.237418	0.705943	4.16665	4.94801	1.18753	0.086447	0.943059	3.91278	3.66995	0.937941	-0.0868987	0.99024	3.932	4.2297	0.929618	0.066279	0.932295	3.932	3.80157	0.966827	-0.16398	0.944054	5.71685
MSTRG.11261.1	0.397269	0.310977	0.782786	-0.330964	NA	1.60052	3.809	2.37985	1.13399	0.168332	1.93529	4.03217	2.08349	0.991652	0.322691	2.69736	4.4361	1.64461	0.781971	0.600172	0.240759	2.08705	0.115358	-2.50166	0.190208	0.240759	1.09689	4.55598	1.64141	NA	4.4361
MSTRG.11263.1	0.703881	0.437875	0.622087	-0.374033	0.999915	1.50685	3.42735	2.27451	1.10325	0.150631	1.99613	3.5244	1.76561	0.652012	0.484238	2.05747	3.80701	1.85034	0.859481	0.539471	0.909224	2.42474	0.374978	-1.00208	0.373235	0.909224	1.26147	1.38741	0.0886242	0.991202	3.80701
MSTRG.11265.1	0.448669	0.200491	0.446858	-0.813002	NA	3.31953	0.93556	0.281835	-1.69114	0.315238	0.742019	0.383296	0.516558	-1.74653	NA	2.36161	2.34796	0.994222	-0.0534195	0.999856	0.20236	0	#DIV/0!	1.49499	NA	0.20236	0.378509	1.87047	0.672559	NA	3.31953
MSTRG.11266.1	0.432292	0.509305	1.17815	0.191518	NA	1.95482	0.623068	0.318735	-1.25648	0.413861	0.610192	0.261405	0.428398	-1.43926	NA	3.02288	3.02042	0.999187	0.00268111	0.999856	0.408631	0	#DIV/0!	2.25461	NA	0.408631	0.096448	0.236027	-1.3329	NA	3.02288
MSTRG.11267.1	2.17417	2.19553	1.00982	0.205138	0.999915	3.92252	1.17646	0.299924	-1.7562	0.142041	1.76998	0.625504	0.353397	-1.35936	0.245711	1.83627	3.0941	1.685	0.750396	0.847324	0.461799	1.11541	0.414015	-0.982252	0.663137	0.461799	1.57456	3.40963	1.65646	0.549903	3.92252
MSTRG.11271.1	0.491189	0.480982	0.97922	-0.285338	NA	0.925305	3.63898	3.93273	1.79774	0.131402	1.76183	1.81629	1.03091	-0.31453	0.90054	2.26439	2.23921	0.988879	0.0240917	0.999856	0.560519	0.725704	0.772379	-0.196162	NA	0.560519	0.997101	1.77889	0.665021	NA	3.63898
MSTRG.11275.1	4.08632	3.72129	0.91067	-0.0508102	0.999915	3.58651	2.49456	0.695539	-0.569902	0.212137	3.60676	2.86675	0.794825	-0.474907	0.321529	3.23874	2.92017	0.901638	-0.148908	0.942157	1.52474	3.15817	0.482792	-0.854063	0.0846384	1.52474	2.3075	1.51337	0.480576	0.661472	4.08632
MSTRG.11279.1	0.948493	0.413279	0.435722	-0.458316	NA	2.6909	3.69118	1.37172	0.451741	0.718793	2.89465	3.14795	1.08751	-0.0325151	0.994983	2.39022	2.66858	1.11646	0.130574	0.992547	0.757026	0.164399	4.6048	2.4086	NA	0.757026	0.162229	0.214297	-1.78323	NA	3.69118
MSTRG.11283.1	1.63344	1.89226	1.15845	0.261495	0.999915	1.13192	1.18098	1.04334	0.111616	0.966579	2.26062	2.18057	0.964588	-0.319168	0.870937	2.27219	2.07673	0.913978	-0.147226	0.99024	6.1412	7.11199	0.863501	-0.0594192	0.968615	6.1412	7.05972	1.14957	0.0758809	0.993001	7.11199
MSTRG.11284.1	1.02026	1.2031	1.17921	0.327878	0.999915	4.02924	3.11964	0.774249	-0.306997	0.86199	3.30654	1.35797	0.410691	-1.37255	0.386488	3.17897	2.35724	0.741511	-0.448456	0.92434	0.428224	0.194192	2.20516	1.40172	NA	0.428224	0.281193	0.656651	-0.438772	NA	4.02924
MSTRG.1129.1	5.81496	4.83752	0.83191	-0.14118	0.999915	6.08962	5.1481	0.845389	-0.332999	0.547987	6.02648	6.90322	1.14548	0.0439537	0.967469	5.70477	7.27026	1.27442	0.352172	0.713149	5.6966	7.72452	0.737471	-0.287422	0.573295	5.6966	7.60398	1.33483	0.340193	0.794092	7.72452
MSTRG.11308.1	2.35507	3.18387	1.35192	0.430812	0.999915	3.27062	3.19129	0.975745	-0.0236444	0.994015	4.12918	1.95811	0.474212	-1.13216	0.381041	3.32285	3.33405	1.00337	-0.000975123	0.999856	31.8728	9.47513	3.36384	1.89542	3.53285e-05	31.8728	13.889	0.435765	-1.29335	0.153752	31.8728
MSTRG.11321.1	3.95391	7.79491	1.97144	1.0608	0.00206796	0.463445	0.593404	1.28042	0.276178	0.848299	0.824469	0.702716	0.852326	-0.485848	0.65206	0.869975	0.680557	0.782272	-0.261795	0.956444	0.090595	0.178756	0.506808	-0.72812	0.778694	0.090595	0.349743	3.86051	1.57865	NA	7.79491
MSTRG.11334.1	1066.98	749.744	0.70268	-0.389801	0.842084	1088.55	944.989	0.868119	-0.294148	0.747477	1442.27	1658.9	1.1502	0.0808775	0.940521	1777.79	1606.79	0.903816	-0.147372	0.977425	2163.86	2311.02	0.936321	0.0646654	0.921948	2163.86	2273.34	1.0506	-0.0338742	0.989923	2311.02
MSTRG.11351.5	0	0	#DIV/0!	NA	NA	0	0	#DIV/0!	NA	NA	2.28437	0	0	-4.87219	NA	3.49837	0	0	-5.51228	0.564898	0	1.70305	0	-3.61175	0.554433	0	0	#DIV/0!	NA	NA	3.49837
MSTRG.11355.1	2.77728	2.32637	0.837645	-0.164075	0.999915	8.35737	4.39762	0.526197	-0.990592	0.00470658	8.76822	5.41258	0.617295	-0.830018	0.333836	8.79193	3.96276	0.450727	-1.14391	0.0176875	10.9999	2.20215	4.99508	2.39668	6.66843e-08	10.9999	4.82182	0.438351	-1.31981	0.00272739	10.9999
MSTRG.11360.1	0.949254	0	0	-4.63286	0.901245	0.455467	1.52551	3.34932	1.60404	0.858655	0.169969	0.00253467	0.0149125	-1.73708	NA	4.15011	0.000479667	0.000115579	-6.00294	0.00187926	0	0	#DIV/0!	NA	NA	0	0	#DIV/0!	NA	NA	4.15011
MSTRG.11360.3	1.66613	0.155956	0.0936036	-2.99162	0.499795	0.0901103	0.238858	2.65073	1.20927	0.599258	0.193004	0.271465	1.40652	0.135101	NA	0.59929	1.5644	2.61042	1.16429	0.854578	1.3224	0	#DIV/0!	5.18258	0.36649	1.3224	1.43169	1.08264	0.0181884	0.999166	1.66613
MSTRG.11361.1	3.52894	1.71009	0.484589	-0.981199	0.787001	5.06378	5.77979	1.1414	0.0879456	0.947142	7.55669	7.29437	0.965287	-0.212877	0.842632	6.67038	5.48738	0.822649	-0.278983	0.97372	3.9153	1.85833	2.10689	1.12138	0.243035	3.9153	1.02531	0.261872	-1.71823	0.168341	7.55669
MSTRG.11362.1	0.991057	1.72131	1.73684	0.708323	0.893091	2.32024	3.00895	1.29683	0.227649	0.826759	1.89866	3.41838	1.80042	0.72165	0.41322	2.70884	2.16358	0.798712	-0.347702	0.840839	1.58567	1.12587	1.4084	0.669278	0.6027	1.58567	1.22372	0.771734	-0.497849	0.819712	3.41838
MSTRG.11363.1	1.40374	1.48824	1.0602	0.206846	0.999915	0.921838	1.42787	1.54894	0.452511	0.850609	1.87563	1.1204	0.597344	-0.838047	NA	2.96853	1.39047	0.468404	-0.872973	0.778271	0.39979	0.249729	1.6009	0.726005	NA	0.39979	0	0	-2.32678	NA	2.96853
MSTRG.11435.1	0.931167	0.705716	0.757883	-0.248651	0.999915	2.03944	2.36493	1.1596	0.165342	0.924011	1.29654	3.10862	2.39763	1.20325	0.316251	2.23256	3.35558	1.50301	0.587865	0.71245	0.658377	0.707019	0.931201	0.0190506	0.995401	0.658377	0.442758	0.6725	-0.758677	NA	3.35558
MSTRG.11454.1	1.28562	2.58733	2.01252	1.02456	0.867507	0.297397	0.351777	1.18285	-0.143351	NA	0	0.862155	#DIV/0!	3.21119	NA	0.29246	0.834235	2.85247	1.22427	NA	0.493965	0.459512	1.07498	0.22721	NA	0.493965	1.09146	2.20959	0.615781	NA	2.58733
MSTRG.11476.1	0.975674	0.654023	0.670329	-0.403017	0.999915	2.75903	2.46362	0.892927	-0.201017	0.87638	2.42941	2.90561	1.19602	0.130793	0.894926	1.89139	1.83816	0.97186	-0.017503	0.998672	0.750264	0.910582	0.82394	0.0138918	0.992161	0.750264	0.333861	0.444991	-1.34151	0.354565	2.90561
MSTRG.11496.1	1.65465	3.04869	1.84251	0.702767	0.999915	0.502164	4.95404	9.86538	2.62781	0.00571708	0.294066	2.74506	9.33483	2.24142	0.131066	1.74977	3.70866	2.11951	0.936411	0.572142	0.464909	0.887115	0.524068	-0.554276	0.889036	0.464909	0.604612	1.3005	0.190182	NA	4.95404
MSTRG.11536.1	2.66199	2.99319	1.12442	0.193501	0.999915	0.450983	0.496163	1.10018	0.763477	0.810981	0.767649	0.362884	0.472721	-1.20591	NA	0.38141	0	0	-2.64504	NA	0.228312	1.59152	0.143455	-2.15629	NA	0.228312	0	0	-1.46836	NA	2.99319
MSTRG.11567.1	1.27759	0.744582	0.582801	-0.46265	0.999915	1.47022	2.46266	1.67503	0.702123	0.491458	2.049	2.38325	1.16313	0.139848	0.940651	2.00359	3.4156	1.70474	0.754026	0.471222	1.03166	0.918056	1.12374	0.400257	0.787801	1.03166	0.482313	0.467513	-1.51781	NA	3.4156
MSTRG.11569.1	2.02789	1.20427	0.593854	-0.519241	0.999915	2.19017	4.20797	1.9213	0.79301	0.249878	3.5004	3.37779	0.964971	-0.224652	0.840966	4.14373	4.97346	1.20024	0.226356	0.942157	1.62588	1.11895	1.45304	0.60371	0.637908	1.62588	0.488851	0.300668	-1.62816	0.352161	4.97346
MSTRG.11570.1	1.28972	0.997634	0.773525	-0.231952	0.999915	1.85218	2.83191	1.52896	0.544053	0.0889129	2.10408	3.24608	1.54275	0.488606	0.16893	2.50389	3.10529	1.24019	0.31847	0.69906	1.33702	0.984337	1.3583	0.543316	0.34334	1.33702	0.834517	0.624161	-0.789719	0.257463	3.24608
MSTRG.11601.1	4.00987	4.76517	1.18836	0.316924	0.984052	0.597618	0.922814	1.54415	0.564845	0.531978	0.777076	0.998537	1.28499	0.291137	0.834153	0.619866	1.2189	1.9664	0.953162	0.353794	0.279824	0.459593	0.608851	-0.344895	0.838746	0.279824	0.407534	1.45639	0.350808	0.936798	4.76517
MSTRG.1166.1	0.541532	0.243066	0.448849	-1.0023	NA	1.51043	4.94893	3.2765	1.67223	0.0288051	1.7696	4.19999	2.37341	1.09031	0.260002	2.59822	4.74208	1.82513	0.856157	0.426186	0.617155	2.98915	0.206465	-1.66619	0.10235	0.617155	1.3132	2.12783	0.64138	0.850979	4.94893
MSTRG.11681.1	2.17045	2.52728	1.1644	0.443649	0.999915	6.26846	3.542	0.565052	-0.823315	0.325836	4.00386	3.18163	0.794641	-0.466276	0.791221	3.68225	3.84236	1.04348	-0.0242732	0.999491	2.71566	3.40552	0.797428	0.0582484	0.973288	2.71566	5.3699	1.97739	0.758975	0.652883	6.26846
MSTRG.11762.1	0.252426	1.01312	4.01353	1.82386	NA	4.01612	1.27873	0.318399	-1.56918	0.138651	6.36699	0.537937	0.0844884	-3.50086	0.00725961	10.9389	0.98773	0.0902951	-3.23	2.26249e-07	4.83784	0.208301	23.2253	4.19681	0.00228693	4.83784	3.0784	0.636318	-0.749107	0.522913	10.9389
MSTRG.11773.1	0.357853	0.252515	0.70564	0.131128	NA	2.6332	1.27024	0.482395	-0.752113	0.606726	1.99557	2.69189	1.34893	0.275575	0.91772	1.14739	1.58069	1.37764	0.351872	NA	0	0.293409	0	-1.43193	NA	0	0.369717	#DIV/0!	1.75023	NA	2.69189
MSTRG.118.1	1.00738	2.32081	2.3038	0.910574	0.966503	1.13157	2.86777	2.53433	1.23281	0.357795	2.13331	2.39534	1.12283	0.0759039	0.984339	1.56591	1.27286	0.812856	-0.295259	NA	1.24894	1.72107	0.725675	-0.185724	0.921062	1.24894	2.2243	1.78095	0.362825	0.945234	2.86777
MSTRG.1197.1	2.59956	1.61583	0.621578	-0.529302	0.999915	10.0304	4.81256	0.4798	-1.08608	0.0110919	11.0556	7.16657	0.648229	-0.775013	0.300252	7.61395	6.00272	0.788385	-0.317931	0.808405	4.88846	0.875557	5.58325	2.22454	0.00877196	4.88846	2.37421	0.485678	-1.15378	0.27275	11.0556
MSTRG.12006.1	5.70732	9.06733	1.58872	0.738745	0.837425	1.73724	1.44229	0.830222	-0.0213036	0.994348	1.10107	1.62087	1.47208	0.293668	NA	1.66018	3.15463	1.90017	0.752	0.775715	1.01392	1.76289	0.575144	-0.325026	0.871239	1.01392	1.36152	1.34283	0.158957	NA	9.06733
MSTRG.12076.1	10.1526	8.11212	0.799016	-0.163896	0.999915	11.1159	15.6007	1.40346	0.380012	0.706682	16.0027	14.2776	0.892202	-0.271594	0.846558	19.6442	15.1759	0.772542	-0.384147	0.917559	17.6884	20.2204	0.874783	-0.0268987	0.980606	17.6884	16.938	0.957575	-0.174985	0.959653	20.2204
MSTRG.12095.1	0.504226	0.268145	0.531795	-0.127626	NA	1.19726	3.83213	3.20075	1.51028	0.0751091	1.20857	2.72238	2.25257	0.856277	0.415353	1.33217	2.45803	1.84513	0.702664	0.681662	0.366274	3.22811	0.113464	-2.56047	0.112283	0.366274	1.41729	3.86947	1.5288	NA	3.83213
MSTRG.1219.1	3.36123	4.14972	1.23458	0.371755	0.999915	5.40843	3.71995	0.687806	-0.600941	0.59053	10.2714	6.69053	0.651377	-0.791218	0.406753	6.05687	7.20769	1.19	0.221747	0.985208	1.25693	0.866225	1.45105	0.571664	0.792676	1.25693	1.0673	0.849129	-0.421279	NA	10.2714
MSTRG.12191.1	3.30787	4.02223	1.21596	0.390609	0.829999	1.0459	1.37161	1.31142	0.334038	0.564413	1.1545	1.24462	1.07806	-0.0375638	0.976956	1.17048	1.21794	1.04055	0.0369813	0.99504	0.637435	0.835333	0.763091	-0.231824	0.82578	0.637435	0.629547	0.987625	-0.0341214	0.994933	4.02223
MSTRG.12405.1	2.70347	3.22377	1.19246	0.332189	0.999915	4.63112	3.73611	0.806739	-0.387163	0.895968	4.50824	3.58812	0.795902	-0.485537	0.89121	5.41527	3.52284	0.650538	-0.629794	0.551307	3.7804	2.46963	1.53076	0.640721	0.484835	3.7804	1.58187	0.418439	-1.12381	0.652415	5.41527
MSTRG.12437.1	2.62534	1.7852	0.67999	-0.372923	0.999915	2.1842	2.08072	0.952627	-0.0290094	0.988132	3.18196	2.74123	0.861491	-0.283392	0.847305	2.85846	3.04431	1.06502	0.0522431	0.995303	4.67983	3.89214	1.20238	0.418484	0.626768	4.67983	6.1319	1.31028	0.252902	0.936256	6.1319
MSTRG.12482.1	7.2857	9.08062	1.24636	0.415327	0.999915	5.98488	6.7694	1.13108	0.17188	0.89575	8.73978	6.96135	0.796513	-0.480053	0.574314	7.30459	7.26592	0.994706	0.011112	0.999856	41.2375	37.4673	1.10063	0.282061	0.490498	41.2375	33.7688	0.818886	-0.40908	0.744012	41.2375
MSTRG.12512.1	5.05274	6.53223	1.29281	0.39862	0.999915	1.2904	0.24701	0.191421	-2.1274	0.287844	0.946949	1.76906	1.86817	0.559892	0.766758	0.488883	1.23632	2.52887	1.0938	NA	0.909623	0.86536	1.05115	0.122519	0.96793	0.909623	2.43685	2.67897	1.16252	0.607908	6.53223
MSTRG.12515.1	2.09466	1.27462	0.608507	-0.585583	0.999915	1.37207	2.39158	1.74304	0.691974	0.612238	0.418038	1.63602	3.91357	1.37011	NA	9.31434	4.74526	0.509457	-0.916078	0.262541	1.72265	7.41084	0.232451	-1.71775	0.0353198	1.72265	3.65821	2.12359	0.91731	0.571176	9.31434
MSTRG.12547.1	8.1571	11.0023	1.3488	0.480119	0.999915	0.818804	1.58945	1.94118	0.874149	0.619563	1.14986	0.972637	0.845875	-0.251953	NA	0.767114	0.65304	0.851295	-0.162592	NA	0.663941	0.239653	2.77043	0.988503	NA	0.663941	0.134897	0.203176	-1.96186	NA	11.0023
MSTRG.12751.1	0.603728	0.441309	0.730972	-0.264344	0.999915	1.50707	10.0296	6.65504	2.66525	3.61699e-05	2.88778	7.28913	2.52413	1.21999	0.00276886	1.32426	2.66901	2.01547	0.960423	0.206647	0.281652	5.27057	0.0534386	-3.7324	2.23909e-05	0.281652	1.13311	4.02307	1.63832	0.437068	10.0296
MSTRG.12769.1	1.33623	1.60501	1.20114	0.283057	0.999915	3.12117	4.56418	1.46233	0.499402	0.620122	3.03913	3.44005	1.13192	0.0840709	0.972287	4.49905	4.03297	0.896404	-0.144003	0.988499	3.06961	3.21559	0.954604	0.0959942	0.955033	3.06961	3.53451	1.15145	-0.0522998	0.994508	4.56418
MSTRG.12789.1	0.0926817	0.485179	5.23489	2.01567	NA	0.0536407	5.73341	106.886	6.14303	2.93481e-05	0.0597837	2.06179	34.4874	4.15056	0.0159861	0.665934	4.27545	6.42023	2.4093	0.00272191	0	0	#DIV/0!	NA	NA	0	0.544815	#DIV/0!	3.02423	NA	5.73341
MSTRG.12790.1	0.352368	0.529749	1.50339	0.845809	NA	0.107281	5.94008	55.3691	5.22141	0.000713785	0	1.53098	#DIV/0!	3.69128	NA	0.493852	2.88115	5.83403	2.2507	0.153547	0	0	#DIV/0!	NA	NA	0	0.291905	#DIV/0!	1.32923	NA	5.94008
MSTRG.12873.1	0.591028	0.421788	0.713651	-0.457575	0.999915	3.48228	1.79283	0.514844	-0.983665	0.0982055	2.91028	2.19935	0.755717	-0.553464	0.366019	1.27933	2.3221	1.81509	0.810589	0.538762	0.207493	0.224145	0.925709	-0.0742832	0.979803	0.207493	0.559445	2.69621	1.07656	0.679131	3.48228
MSTRG.12893.1	0.776275	1.05643	1.3609	0.317819	0.999915	5.6897	4.45571	0.783118	-0.439189	0.548582	5.03432	7.06034	1.40244	0.326569	0.710267	3.5191	4.8809	1.38698	0.44034	0.778772	5.32414	1.31271	4.05585	2.00886	0.0123506	5.32414	1.69731	0.318795	-1.41347	0.197873	7.06034
MSTRG.12964.1	0.721214	1.07963	1.49697	0.511998	0.999915	3.00708	3.45514	1.149	0.123623	0.977842	2.85503	2.99394	1.04865	-0.0304803	0.991205	3.84215	2.39564	0.623515	-0.64102	0.562355	5.44272	2.8826	1.88813	1.02095	0.232436	5.44272	3.70169	0.680117	-0.600874	0.736499	5.44272
MSTRG.130.1	2.22353	1.8177	0.817483	-0.129262	0.999915	4.38268	4.80953	1.0974	0.0823739	0.934946	5.72827	6.39729	1.11679	0.0210949	0.987282	5.94388	5.75389	0.968036	-0.0543991	0.99024	6.68013	4.65068	1.43638	0.660674	0.110682	6.68013	4.27458	0.639894	-0.768809	0.139994	6.68013
MSTRG.1304.1	0.700891	0.879872	1.25536	0.333303	0.999915	4.30295	4.04127	0.939184	-0.14695	0.888668	6.15391	3.32957	0.54105	-1.02275	0.0921894	4.91122	3.78038	0.769744	-0.399668	0.7134	5.61875	3.07667	1.82624	1.03442	0.0403273	5.61875	5.01011	0.891677	-0.259641	0.853606	6.15391
MSTRG.13079.1	1.16536	0.574779	0.49322	-0.789458	NA	2.96556	0.331657	0.111836	-2.89679	0.157238	3.73041	1.19448	0.320201	-1.69142	0.183785	1.27471	0.832037	0.652729	-0.33437	NA	0.563312	0	#DIV/0!	2.90342	NA	0.563312	0.68575	1.21736	0.0310813	NA	3.73041
MSTRG.13117.1	4.58081	1.42499	0.311078	-1.51616	0.370033	8.04253	2.38911	0.297059	-1.82938	0.0102731	7.11999	1.80332	0.253275	-2.12241	6.57876e-09	8.46366	4.84273	0.572179	-0.816425	0.355881	23.0076	5.73085	4.0147	2.14762	0.000845906	23.0076	18.1147	0.787334	-0.442762	0.785416	23.0076
MSTRG.13118.1	4.17954	1.9365	0.463328	-1.03005	0.347767	2.31873	3.30622	1.42588	0.494655	0.582987	2.69931	2.34737	0.869619	-0.331199	0.837677	17.7687	9.05259	0.509468	-0.960637	0.369189	6.71646	15.2991	0.439009	-1.04616	0.154451	6.71646	8.54941	1.2729	0.26055	0.934641	17.7687
MSTRG.13127.1	0.108517	0.125031	1.15218	0.604244	NA	2.32826	1.87329	0.804586	-0.348049	0.807799	1.92645	2.52001	1.30811	0.148935	0.947015	3.09596	2.43862	0.787681	-0.314265	0.938687	0.680048	0.509609	1.33445	0.847143	0.723103	0.680048	0.519205	0.763484	-0.551617	NA	3.09596
MSTRG.13201.1	5.13826	3.94533	0.767835	-0.321391	0.999915	3.74102	2.91281	0.778613	-0.376637	0.77172	5.20722	4.63055	0.889256	-0.230469	0.870232	4.10385	5.0783	1.23745	0.273306	0.946671	11.5766	15.5654	0.743738	-0.249987	0.739927	11.5766	17.0867	1.47597	0.438927	0.796309	17.0867
MSTRG.13216.1	0.110564	0.05039	0.455754	-0.0633737	NA	0.46488	0.469717	1.01041	-0.282496	0.934008	0.316712	0.494407	1.56106	0.293961	NA	0.324574	0.569062	1.75326	0.46683	NA	0.104951	4.98477	0.0210543	-3.35997	0.0293516	0.104951	0.244467	2.32934	-0.205522	NA	4.98477
MSTRG.13222.1	2.62783	1.509	0.574237	-0.581341	0.999915	4.4935	1.75471	0.3905	-1.34607	0.0294819	4.82405	0.80919	0.167741	-2.722	0.0107784	2.23852	0.656868	0.293439	-1.70747	0.59448	3.0537	0.711387	4.29261	2.07279	0.00722988	3.0537	1.74378	0.571038	-0.955887	0.466317	4.82405
MSTRG.13226.1	1.87807	3.55354	1.89213	0.954917	0.309965	0	0	#DIV/0!	NA	NA	0.0555537	0	0	-2.12709	NA	0	0	NA	NA	NA	0	0.038345	0	-0.428563	NA	0	0	#DIV/0!	NA	NA	3.55354
MSTRG.13256.1	1.38276	2.39532	1.73227	0.799842	0.946739	1.03578	4.5169	4.36088	1.9923	0.0432025	2.10514	4.78171	2.27145	1.05978	0.224517	2.93157	4.3754	1.49251	0.588444	0.762384	0.205627	0.066646	3.08536	1.41032	NA	0.205627	0.160474	0.780411	-0.0794939	NA	4.78171
MSTRG.13266.1	2.27315	2.29886	1.01131	0.122102	0.999915	3.09221	3.16909	1.02487	-0.0433233	0.969973	3.18675	3.56752	1.11948	0.00203836	0.999226	2.67084	2.45465	0.919054	-0.101604	0.984597	1.32464	2.42249	0.546809	-0.629967	0.246892	1.32464	1.25649	0.948554	-0.299348	0.863141	3.56752
MSTRG.13267.1	1.39586	2.21569	1.58733	0.831309	0.981416	3.97139	3.56263	0.897075	-0.206264	0.890995	3.17907	3.8985	1.2263	0.0230627	0.994262	1.32908	1.97545	1.48633	0.391607	0.966246	1.21883	0.950939	1.28171	0.33201	0.884657	1.21883	0.888099	0.72865	-0.301326	NA	3.97139
MSTRG.13273.1	3.24663	2.15167	0.662738	-0.525154	0.713891	6.43896	4.01241	0.623146	-0.758669	0.0118256	6.35212	3.92662	0.618158	-0.822363	0.0629746	4.07672	3.87228	0.949851	-0.0890827	0.990357	3.1029	2.41094	1.28701	0.502325	0.351076	3.1029	2.68593	0.865621	-0.265441	0.858329	6.43896
MSTRG.13277.1	11.685	10.9256	0.935016	0.00440565	0.999915	18.6009	8.97073	0.482274	-1.13139	6.66785e-06	23.7157	8.90523	0.3755	-1.55334	0.0149569	14.267	9.65922	0.67703	-0.545725	0.564279	18.6262	3.26216	5.70979	2.62166	2.8711e-10	18.6262	10.7402	0.576618	-0.887783	0.147698	23.7157
MSTRG.13292.1	17.881	12.9425	0.723813	-0.387984	0.920696	37.7522	66.7033	1.76687	0.758969	0.00610045	32.1504	59.8281	1.86088	0.763925	0.0443316	39.7871	52.1397	1.31047	0.398443	0.0787733	29.9466	72.8286	0.411193	-1.12077	0.00218921	29.9466	42.3543	1.41433	0.389635	0.708995	72.8286
MSTRG.13293.1	0.852295	1.17201	1.37513	0.513417	0.999915	8.11737	2.72387	0.33556	-1.60569	0.00287283	9.07953	3.9053	0.430121	-1.33082	0.00582004	5.39843	3.22887	0.598112	-0.728993	0.573518	6.22032	2.90826	2.13884	1.20522	0.0402878	6.22032	7.18852	1.15565	0.0977716	0.973497	9.07953
MSTRG.13296.1	3.35912	2.20471	0.656336	-0.480483	0.999915	2.03368	1.5066	0.740825	-0.365007	0.839579	2.69222	2.55935	0.950647	-0.23595	0.926281	2.06393	1.13459	0.549721	-0.837259	0.79474	1.49264	0.545262	2.73748	1.39757	0.421416	1.49264	0.51751	0.346707	-1.70816	NA	3.35912
MSTRG.13297.1	4.6338	3.98263	0.859474	-0.137472	0.999915	2.47276	1.88369	0.761773	-0.454674	0.397226	2.1124	1.51371	0.716583	-0.646376	0.191976	1.61084	1.78507	1.10816	0.187704	0.942157	0.990954	0.646054	1.53386	0.755056	0.406943	0.990954	1.10913	1.11926	-0.0434374	0.992781	4.6338
MSTRG.13310.1	2.16927	1.81304	0.835784	-0.0132751	0.999915	5.22282	2.08385	0.398989	-1.34632	0.281462	7.17689	4.99482	0.695958	-0.691815	0.522303	4.75003	5.30307	1.11643	0.166412	0.985208	1.83359	2.67672	0.685012	-0.347588	0.891509	1.83359	1.97341	1.07626	-0.022296	0.999166	7.17689
MSTRG.13312.1	5.05044	7.13827	1.4134	0.650065	0.999915	0	2.35391	#DIV/0!	4.92153	0.438847	7.20204	4.30593	0.597876	-0.801053	0.825426	9.88265	16.4902	1.6686	0.722598	0.961998	19.8021	0	#DIV/0!	7.66832	6.58702e-08	19.8021	6.38925	0.322655	-1.74724	0.789896	19.8021
MSTRG.13322.1	4.02589	3.83224	0.9519	0.000392752	0.999915	2.49645	1.17333	0.47	-0.81604	0.418058	2.36353	2.86341	1.2115	0.064262	0.976212	1.87074	1.48208	0.792246	-0.257648	0.979929	1.41303	1.91905	0.736316	-0.302886	0.846774	1.41303	1.57487	1.11453	0.0718379	0.991521	4.02589
MSTRG.13331.1	0.404144	0.192798	0.477054	-0.398437	NA	1.4999	3.13128	2.08766	1.0852	0.213077	1.15477	3.12202	2.70359	1.09677	0.262632	1.29654	2.0115	1.55144	0.487965	0.879485	0.843395	2.27086	0.3714	-0.864395	0.559367	0.843395	0.597322	0.708235	-1.04354	NA	3.13128
MSTRG.13337.1	0	0	#DIV/0!	NA	NA	0.245617	0	0	-1.5822	NA	0.821236	0	0	-3.29566	NA	0.855619	1.8306	2.1395	0.847658	NA	0	0	#DIV/0!	NA	NA	0	0	#DIV/0!	NA	NA	1.8306
MSTRG.13345.1	0.94191	0.658072	0.698657	-0.302955	0.999915	2.63394	2.66329	1.01115	-0.000530115	0.999566	2.28494	2.24545	0.982718	-0.189399	0.852684	3.38943	3.43596	1.01373	0.0379686	0.994043	3.24317	2.95618	1.09708	0.309798	0.635068	3.24317	3.80406	1.17294	0.0940246	0.971673	3.80406
MSTRG.13346.1	0.507714	0.728801	1.43546	0.340248	NA	2.15515	1.66355	0.771896	-0.348182	0.848832	2.50105	3.19554	1.27768	0.07061	0.979903	3.62077	2.73626	0.755713	-0.436844	0.936326	3.51575	1.41429	2.48587	1.44433	0.239058	3.51575	3.27403	0.931249	-0.245301	0.961111	3.62077
MSTRG.13359.1	1.37131	1.33114	0.970707	0.0826692	0.999915	5.08676	3.73684	0.734621	-0.485679	0.438046	7.56993	3.76652	0.497564	-1.16515	0.0749045	3.00071	3.28786	1.09569	0.0920656	0.991249	2.24208	1.23004	1.82278	1.00434	0.209423	2.24208	1.53448	0.684401	-0.673299	0.630217	7.56993
MSTRG.13362.1	6.03499	3.80168	0.629941	-0.554425	0.999915	0.96742	0.3625	0.374708	-1.25826	0.452992	1.01696	0	0	-4.78478	NA	0.937944	0.169376	0.180582	-2.28849	NA	0.271978	0	#DIV/0!	3.06113	NA	0.271978	0	0	-3.03551	NA	6.03499
MSTRG.13374.1	0.421184	0.689078	1.63605	0.932447	NA	4.11315	1.73424	0.421634	-1.34093	0.208767	4.32844	2.44827	0.565625	-1.06403	0.418739	1.88707	4.18757	2.21909	1.13389	0.51107	0.410772	1.58413	0.259304	-1.45381	0.504233	0.410772	1.72121	4.1902	1.64004	NA	4.32844
MSTRG.13375.1	0.732088	0.643238	0.878635	-0.124767	0.999915	4.27141	2.22405	0.520682	-0.999593	0.0373085	3.57391	2.22431	0.622375	-0.86613	0.199225	2.47171	2.91919	1.18104	0.206798	0.977102	1.18321	0.881577	1.34215	0.55868	0.659156	1.18321	1.29431	1.0939	0.067729	0.990918	4.27141
MSTRG.13383.1	2.9999	2.7605	0.920198	-0.0851352	0.999915	3.66625	0.343458	0.093681	-2.88051	0.0661475	2.31084	1.98067	0.857121	-0.32234	0.965541	4.80531	0.958122	0.199388	-2.16293	0.606448	0.478823	0	#DIV/0!	2.47263	NA	0.478823	1.343	2.8048	1.29328	NA	4.80531
MSTRG.13385.5	0.218487	0.0471127	0.215631	-1.44646	NA	3.74283	9.745	2.60365	1.29706	0.737188	0.290503	0.625573	2.15341	1.06826	NA	0.067173	0.488676	7.27488	2.51567	NA	0.212761	0.200366	1.06186	0.338066	NA	0.212761	1.07742	5.06398	1.90222	NA	9.745
MSTRG.13388.1	0.799609	0.339445	0.424514	-1.05086	0.999915	1.68908	0.435537	0.257855	-2.02123	0.184419	1.95773	0.497863	0.254306	-2.03083	0.00258982	1.36301	0.853142	0.625927	-0.69492	0.5838	0.906829	0.214904	4.2197	1.95578	0.282487	0.906829	0.454767	0.501491	-1.01909	0.709498	1.95773
MSTRG.13389.1	0.80213	1.44349	1.79958	0.795282	0.999915	3.72263	0.802551	0.215587	-2.13292	0.225456	2.29178	0.722785	0.315381	-1.5509	0.193943	1.76204	1.69614	0.962596	-0.0760322	0.99504	2.08128	0.503091	4.13698	1.62279	0.261825	2.08128	1.1775	0.565759	-0.64827	0.827786	3.72263
MSTRG.13391.1	2.13348	2.18161	1.02256	0.268483	0.999915	1.90415	2.86903	1.50672	0.565302	0.85445	1.39008	2.94725	2.12021	0.78222	0.383093	2.61568	2.13472	0.816124	-0.220657	0.97778	1.20947	3.7998	0.318298	-1.43612	0.393133	1.20947	1.78933	1.47944	0.475651	0.976107	3.7998
MSTRG.13391.2	0	0	#DIV/0!	NA	NA	0.587891	0	0	-3.50565	0.618903	0	0	#DIV/0!	NA	NA	0	0.11661	NA	1.48273	NA	1.20473	0	#DIV/0!	4.40821	0.453544	1.20473	1.26473	1.0498	-0.0259225	0.999166	1.26473
MSTRG.13400.1	0.301415	0.089317	0.296326	-1.48002	0.810295	4.93659	1.30785	0.26493	-1.97384	9.54079e-09	4.90812	1.12476	0.229164	-2.24968	0.000254202	2.08665	1.44573	0.692844	-0.530069	0.908435	2.87074	0.32521	8.82735	3.09572	5.23147e-06	2.87074	1.8682	0.650772	-0.741243	0.29515	4.93659
MSTRG.13401.1	1.48906	1.46661	0.98492	0.0921458	0.999915	3.02881	5.8313	1.92528	0.909042	0.217273	3.02595	3.74977	1.2392	0.15443	0.913086	3.47112	3.07984	0.887275	-0.146441	0.973982	1.12888	1.29136	0.874179	0.00402861	0.997683	1.12888	0.863021	0.764493	-0.601717	0.85847	5.8313
MSTRG.13405.1	1.73784	1.22362	0.704106	-0.354338	0.990469	2.89198	6.19924	2.1436	1.02024	4.07945e-05	3.53913	6.84655	1.93453	0.828017	0.00161332	4.03527	5.24815	1.30057	0.384622	0.541491	1.87157	8.18524	0.228652	-1.94617	1.06038e-10	1.87157	3.66617	1.95887	0.83977	0.0935894	8.18524
MSTRG.13420.1	1.83323	2.73309	1.49086	0.538326	0.999915	0.585914	1.41605	2.41683	1.1063	0.499626	0.598444	0.97142	1.62324	0.34509	NA	0.54955	1.12879	2.05402	0.390057	NA	0.17515	0.253546	0.6908	-0.0781969	NA	0.17515	0.086055	0.491323	-0.576829	NA	2.73309
MSTRG.13428.1	1.65193	2.40119	1.45357	0.56639	0.999915	1.83738	3.86057	2.10113	0.982176	0.411698	1.32538	2.44141	1.84204	0.620954	0.838277	1.97755	4.10201	2.07429	1.02183	0.871136	0.875646	1.10549	0.792089	-0.264339	0.96643	0.875646	0.326204	0.37253	-1.14	NA	4.10201
MSTRG.13428.2	1.6678	2.69846	1.61797	0.848859	0.930712	1.44889	1.54062	1.06331	0.0197945	0.993676	1.32568	1.83802	1.38647	0.345676	0.943911	1.19459	2.04902	1.71526	0.800502	0.93747	0.773798	0.232712	3.32513	1.74618	0.703625	0.773798	1.69901	2.19568	0.833004	0.778787	2.69846
MSTRG.13441.1	1.06057	0.517103	0.487572	-0.583886	NA	3.15478	0.464883	0.147358	-2.3369	0.128442	2.74033	0.347796	0.126917	-2.72509	0.115221	0.894506	0.497453	0.556121	-0.7666	NA	0.321913	0.110284	2.91894	2.01406	NA	0.321913	0	0	-2.95079	NA	3.15478
MSTRG.13477.2	3.5239	0	0	-21.6048	NA	0	0	#DIV/0!	NA	NA	0	0	#DIV/0!	NA	NA	0	0	NA	NA	NA	0	0	#DIV/0!	NA	NA	0	0	#DIV/0!	NA	NA	3.5239
MSTRG.13489.1	0.757251	1.27752	1.68705	0.723945	0.999915	3.30683	1.56107	0.472073	-0.819777	0.447514	1.69866	3.15647	1.85821	0.758268	0.637261	2.45979	1.64625	0.669265	-0.590818	0.888299	0.617666	1.41305	0.437115	-0.63993	0.777923	0.617666	1.03153	1.67004	0.261064	NA	3.30683
MSTRG.13495.1	1.59699	1.88991	1.18342	0.330466	0.999915	3.4352	2.00213	0.582827	-0.822774	0.378421	7.5435	3.65104	0.483999	-1.19114	0.142352	4.13453	4.79325	1.15932	0.184481	0.977516	2.15476	0.393107	5.48135	2.36312	0.0499457	2.15476	2.15446	0.999861	-0.0206722	0.996584	7.5435
MSTRG.13512.1	1.84769	2.90152	1.57035	0.739884	0.615102	3.66791	4.56649	1.24498	0.238151	0.689737	2.74712	4.16316	1.51546	0.426621	0.437589	3.69973	3.69368	0.998366	-0.0388342	0.99504	2.45809	3.87007	0.635152	-0.464855	0.388368	2.45809	3.35895	1.36649	0.280757	0.829927	4.56649
MSTRG.13515.1	3.78514	4.0143	1.06054	0.15642	0.999915	2.3366	2.81535	1.20489	0.182026	0.751328	2.97488	2.41762	0.812677	-0.446215	0.381151	3.50633	3.62757	1.03458	0.0476641	0.993054	0.921131	1.06629	0.863862	-0.0100829	0.992615	0.921131	0.471706	0.512094	-0.956866	0.358312	4.0143
MSTRG.13530.1	1.26807	2.11027	1.66416	0.856036	0.179674	0.819421	4.4107	5.38271	2.33139	5.74105e-10	1.13025	2.68703	2.37737	1.14758	0.0256142	1.52903	2.59324	1.69601	0.774645	0.296523	0.412289	1.22582	0.336338	-1.238	0.189142	0.412289	0.938561	2.27646	0.875406	0.518569	4.4107
MSTRG.13534.1	7.19534	7.0669	0.98215	0.0677099	0.999915	0.203567	0.102746	0.50473	-0.462662	0.873328	0.261221	0.0512353	0.196138	-2.2206	NA	0.0751887	0.125595	1.6704	0.594977	NA	0.087018	0.035989	2.41791	1.41046	NA	0.087018	0.0355203	0.408195	-0.866995	NA	7.19534
MSTRG.13567.1	11.9255	10.6725	0.894927	-0.0950698	0.999915	19.8706	27.1419	1.36593	0.397317	0.572264	15.4283	16.6232	1.07745	-0.0515527	0.968126	16.4722	17.4102	1.05694	0.113476	0.986939	4.45737	4.63748	0.961162	0.162855	0.880738	4.45737	5.88985	1.32137	0.226993	0.942604	27.1419
MSTRG.13568.1	4.49456	3.14316	0.699324	-0.358829	0.999915	5.98811	8.0041	1.33667	0.370588	0.547983	5.37598	6.4269	1.19549	0.133903	0.942556	7.41902	6.83019	0.920632	-0.142465	0.981697	2.31376	2.68234	0.862592	-0.0430847	0.983457	2.31376	3.11523	1.34639	0.202695	0.978899	8.0041
MSTRG.13569.1	2.61589	2.39964	0.91733	-0.0374328	0.999915	4.77611	6.0875	1.27457	0.314418	0.795947	4.15049	4.08645	0.984571	-0.169846	0.932132	3.72893	3.49054	0.936069	-0.0887673	0.990655	0.769627	0.916565	0.839687	0.169659	0.915829	0.769627	1.39834	1.81691	0.533455	0.85167	6.0875
MSTRG.13617.1	6.64336	7.88262	1.18654	0.392596	0.999915	5.92407	4.54613	0.7674	-0.479597	0.770464	2.96215	6.18872	2.08926	0.907962	0.369258	3.56308	3.63795	1.02101	0.0721203	0.99237	9.79319	12.4947	0.78379	-0.131493	0.952559	9.79319	5.44799	0.556304	-0.938981	0.536116	12.4947
MSTRG.13680.1	3.47767	1.39981	0.402514	-1.07289	0.819231	0.622602	0.441192	0.708626	-0.258889	0.944744	0.325455	0.0875507	0.26901	-1.93604	NA	0.14856	0.179903	1.21097	-0.0712822	NA	0	0.18908	0	-1.03998	NA	0	0.065458	#DIV/0!	0.384945	NA	3.47767
MSTRG.13706.1	7.77915	13.4233	1.72555	0.893896	0.871773	18.8824	40.2001	2.12898	1.02203	0.0337073	19.9306	49.6346	2.49038	1.18658	0.00367315	25.2901	39.2193	1.55078	0.638579	0.082342	6.95024	11.9542	0.581404	-0.624414	0.330458	6.95024	9.95867	1.43285	0.437132	0.786497	49.6346
MSTRG.13715.1	10.1442	12.7111	1.25304	0.412007	0.993722	11.9631	9.8214	0.820974	-0.367259	0.434054	12.5779	14.699	1.16864	0.10921	0.932601	12.1422	14.9202	1.22878	0.285876	0.884313	88.906	60.6171	1.46668	0.681725	0.436191	88.906	89.3321	1.00479	-0.0938984	0.990918	89.3321
MSTRG.13753.1	4.0105	2.5352	0.632141	-0.586412	0.847698	14.2999	6.15695	0.43056	-1.3166	0.00445458	19.748	5.04033	0.255233	-2.1009	0.0123661	6.18218	6.28871	1.01723	0.0413335	0.99838	3.62228	3.90322	0.928022	0.0394035	0.979608	3.62228	5.26031	1.45221	0.398188	0.866772	19.748
MSTRG.13759.1	6.13667	10.3246	1.68244	0.754831	0.923747	11.6709	55.3683	4.74414	2.14726	0.0137461	13.1332	32.7113	2.49074	1.18784	0.000385669	48.0707	55.0912	1.14604	0.222291	0.849629	5.79332	95.1809	0.0608664	-3.72926	8.54478e-21	5.79332	33.5616	5.79316	2.293	1.55592e-05	95.1809
MSTRG.13777.1	0.141408	0.223583	1.58112	0.906072	NA	0.0376027	0.125689	3.34256	1.25579	NA	0	0	#DIV/0!	NA	NA	0	0.077651	NA	1.48273	NA	1.17706	0.491213	2.39623	1.54826	0.531697	1.17706	1.88565	1.602	0.359895	0.963694	1.88565
MSTRG.13955.1	2.65458	1.75991	0.66297	-0.369395	0.999915	2.40856	2.24787	0.933283	-0.0859516	0.95388	1.92442	3.04531	1.58245	0.465278	0.648345	2.06788	2.85812	1.38215	0.43811	0.824895	0.718894	1.54213	0.466168	-0.797909	0.501364	0.718894	1.69821	2.36226	0.876446	0.652883	3.04531
MSTRG.13956.1	1.74578	2.60875	1.49432	0.756811	0.999915	0.963701	1.14278	1.18583	0.206328	0.944518	0.457042	0.803612	1.75829	0.56496	NA	0.778812	0.88004	1.12998	0.0401145	NA	0.110115	0.383522	0.287115	-0.948137	NA	0.110115	0.234676	2.13119	0.324027	NA	2.60875
MSTRG.14015.1	1.47088	1.44842	0.984729	-0.016397	0.999915	2.2453	3.59568	1.60143	0.672478	0.901224	3.64066	3.25762	0.894789	-0.290183	0.954888	3.46122	4.10114	1.18488	0.224218	0.955451	0	0	#DIV/0!	NA	NA	0	1.83627	#DIV/0!	4.2191	NA	4.10114
MSTRG.14110.1	1.16016	0.820547	0.707271	-0.392156	0.999915	3.16515	2.58617	0.817076	-0.345747	0.878653	2.36553	2.76743	1.1699	-0.0203017	0.996119	1.45996	2.45959	1.68469	0.741843	0.849427	1.00332	1.96679	0.510132	-0.748318	0.746271	1.00332	1.66818	1.66265	0.496473	NA	3.16515
MSTRG.14230.1	2.92501	5.92759	2.02652	1.07777	0.858937	3.67624	1.39736	0.380106	-1.23987	0.342959	2.39273	5.96361	2.49239	1.02128	0.281804	4.14624	6.12762	1.47787	0.560289	0.886441	36.1632	30.8482	1.17229	0.370101	0.637613	36.1632	41.6442	1.15156	0.104195	0.991138	41.6442
MSTRG.14285.1	1.04866	0.760616	0.725325	-0.215622	0.999915	1.70638	2.8671	1.68022	0.675694	0.191498	2.00878	3.94231	1.96254	0.855098	0.220166	1.27176	2.3296	1.8318	0.852109	0.222089	0.151594	0.739009	0.205132	-1.65278	0.240624	0.151594	0.439035	2.89612	1.07426	NA	3.94231
MSTRG.14329.1	1.72334	1.51119	0.876894	-0.0187333	0.999915	1.01769	8.9489	8.79332	2.95788	4.36731e-09	1.25875	9.26901	7.36365	2.81448	0.00605115	3.23578	8.22883	2.54308	1.34964	0.257926	1.33925	15.3796	0.0870795	-3.18741	8.96025e-06	1.33925	5.34344	3.98987	1.70722	0.0177908	15.3796
MSTRG.144.1	1.69818	0.474792	0.279589	-1.57527	0.820973	40.4253	12.4162	0.307139	-1.78659	1.97574e-05	54.1367	19.7095	0.364068	-1.58869	0.0125566	23.7738	11.8401	0.498033	-1.01966	0.179448	10.5485	5.73165	1.8404	0.993689	0.0671625	10.5485	8.35434	0.791989	-0.393241	0.7581	54.1367
MSTRG.14483.1	1.08912	0.837535	0.769004	-0.312078	0.999915	1.21089	0.936866	0.773698	-0.453052	0.791279	1.38429	1.31553	0.950329	-0.321808	0.874029	0.936776	0.832523	0.888711	-0.0204907	NA	2.59906	2.86931	0.905815	0.152292	0.914484	2.59906	2.95834	1.13823	-0.0293644	0.996957	2.95834
MSTRG.145.1	0.829904	0.773513	0.932052	-0.0313756	0.999915	4.6486	1.97692	0.425273	-1.27319	2.85996e-06	5.015	2.74004	0.54637	-1.01311	0.00189816	3.18015	2.80937	0.883406	-0.18855	0.97268	1.4839	0.288032	5.15186	2.32742	8.7664e-05	1.4839	0.464798	0.313227	-1.82154	0.00487746	5.015
MSTRG.14566.1	3.4922	1.60321	0.459082	-1.04732	0.652011	1.93393	1.77504	0.917841	-0.093176	0.958583	2.21072	3.63124	1.64256	0.426007	0.708132	1.63585	2.02864	1.24012	0.130023	0.992532	0.549643	1.2963	0.424009	-0.620533	0.713161	0.549643	0.873863	1.58987	0.377719	NA	3.63124
MSTRG.14646.1	2.06745	0.89191	0.431406	-0.937346	0.911376	3.009	2.01266	0.668879	-0.558546	0.708379	4.24714	1.36745	0.321969	-1.67481	0.06551	2.60518	2.42766	0.93186	-0.135589	0.991035	2.03999	0.224959	9.06829	3.03788	0.0684503	2.03999	0.854798	0.41902	-1.10729	0.566154	4.24714
MSTRG.14659.1	0	0	#DIV/0!	NA	NA	0	0.518325	#DIV/0!	4.41186	0.470103	0	0	#DIV/0!	NA	NA	2.13565	1.85412	0.868177	-0.270112	0.99024	0.387781	5.53964	0.0700011	-3.3398	0.0669066	0.387781	0.250714	0.646536	-1.05538	NA	5.53964
MSTRG.14693.5	1.34309	0.410092	0.305335	-1.50451	0.999915	1.8365	1.5151	0.824991	-0.276358	0.868315	2.81542	4.20165	1.49237	0.387421	0.741435	1.43662	2.08927	1.45429	0.558524	0.988499	0	1.42249	0	-3.73916	0.536527	0	0.902424	#DIV/0!	3.33442	NA	4.20165
MSTRG.14781.1	1.54059	0.839061	0.544635	-0.739278	0.953625	3.95297	7.0176	1.77527	0.774162	0.104	3.46239	4.14245	1.19641	0.143344	0.880868	2.88583	3.2879	1.13933	0.218124	0.965517	1.98011	3.55711	0.556662	-0.677606	0.275146	1.98011	1.82498	0.921656	-0.243622	0.905595	7.0176
MSTRG.14784.1	3.38217	2.02187	0.597804	-0.628973	0.886323	6.55549	10.3216	1.5745	0.613135	0.834486	9.10325	10.1313	1.11293	0.0232005	0.991596	8.57725	10.7872	1.25765	0.336275	0.443443	3.36642	5.4506	0.617624	-0.536471	0.275801	3.36642	1.7029	0.505848	-1.08641	0.624389	10.7872
MSTRG.14784.2	0	0.345533	#DIV/0!	6.00981	0.774625	3.15303	0.779616	0.247259	-2.16691	NA	0	0	#DIV/0!	NA	NA	0	0	NA	NA	NA	0	0	#DIV/0!	NA	NA	0	1.04448	#DIV/0!	6.87191	NA	3.15303
MSTRG.14785.1	10.527	9.08293	0.862826	-0.0993423	0.999915	27.5957	32.6264	1.1823	0.16967	0.802031	26.044	21.8305	0.838217	-0.391847	0.41455	23.1344	25.2028	1.08941	0.116889	0.985208	19.996	22.4812	0.889454	-0.00891278	0.98842	19.996	19.0462	0.952498	-0.182865	0.836659	32.6264
MSTRG.14792.1	0.897391	12.7771	14.238	3.6163	4.24903e-08	0	3.51142	#DIV/0!	6.41738	2.02932e-05	0.421711	1.77094	4.19941	1.59496	0.269914	0.967324	5.10515	5.2776	2.33791	0.106869	0	0.635596	0	-3.33942	NA	0	2.10336	#DIV/0!	4.86493	0.0640474	12.7771
MSTRG.14819.1	2.80942	2.91367	1.03711	0.184343	0.999915	1.00247	0.663774	0.66214	-0.400217	0.88129	0.832441	0.882415	1.06003	-0.194961	NA	0.644858	1.49148	2.31288	0.773897	NA	0.247621	0.29265	0.846134	-0.0781969	NA	0.247621	0.137115	0.553727	-0.360893	NA	2.91367
MSTRG.14820.1	2.68923	2.1555	0.801533	-0.060786	0.999915	0.787455	0.553517	0.702919	-0.0842139	0.981852	0.234679	0.75093	3.19982	1.13475	NA	1.04913	0.41366	0.394289	-0.840125	NA	0.145839	0	#DIV/0!	1.49499	NA	0.145839	0.193871	1.32935	-0.360893	NA	2.68923
MSTRG.14825.1	9.09407	12.5645	1.38162	0.601162	0.316242	3.28649	4.01743	1.22241	0.223968	0.721706	2.82347	4.03853	1.43034	0.347589	0.61246	2.69416	3.33431	1.23761	0.325148	0.812235	1.43113	1.13942	1.25602	0.406674	0.688541	1.43113	0.955336	0.667541	-0.669644	0.653084	12.5645
MSTRG.14829.1	1.32426	1.05733	0.798428	-0.383497	0.999915	1.57435	2.65341	1.68541	0.647233	0.475994	2.40811	2.35139	0.97645	-0.243773	0.87333	2.14217	2.59259	1.21026	0.330552	0.927716	0.932345	1.19823	0.778103	0.0921588	0.96103	0.932345	1.17683	1.26223	-0.107288	0.990918	2.65341
MSTRG.14832.1	4.66393	5.05405	1.08365	0.135839	0.999915	1.44058	1.97609	1.37173	0.485407	0.92163	3.84154	2.57628	0.670638	-0.731419	0.804712	1.69652	1.41089	0.831635	-0.247589	0.991035	1.03392	0.637728	1.62125	0.75435	0.651117	1.03392	0.244462	0.236443	-1.92682	NA	5.05405
MSTRG.14843.1	6.81207	27.1764	3.98945	2.02288	2.00843e-06	0.480981	0.814016	1.69241	0.634728	0.727963	0.643151	2.09262	3.2537	1.43283	0.362327	0.955155	1.96124	2.05332	0.806843	0.633003	0.559629	2.38363	0.23478	-1.49477	0.193965	0.559629	1.9345	3.45675	1.18841	0.540511	27.1764
MSTRG.14852.1	0.227643	0.312082	1.37093	1.12846	NA	0.716048	1.52635	2.13163	0.466371	0.843503	1.09876	0.890842	0.81077	-0.451802	NA	0.806294	0.73529	0.911938	-0.129192	NA	0.660915	2.63009	0.25129	-1.54297	0.357562	0.660915	1.71181	2.59007	1.00843	NA	2.63009
MSTRG.14857.1	8.79862	6.47387	0.735782	-0.337415	0.72341	2.27786	3.17868	1.39547	0.419162	0.421994	2.92835	3.13845	1.07175	-0.0336855	0.968247	2.53845	3.25213	1.28115	0.358284	0.547919	0.954581	2.01396	0.473982	-0.920844	0.0570849	0.954581	1.01744	1.06585	0.0338088	0.992949	8.79862
MSTRG.14860.1	6.30261	5.86824	0.931081	-0.0182691	0.999915	5.29081	3.5538	0.671694	-0.645675	0.00526745	4.48388	4.39031	0.979132	-0.184727	0.706194	3.28249	4.82601	1.47023	0.571888	0.268042	1.7729	1.2546	1.41311	0.654117	0.358751	1.7729	2.09078	1.1793	0.106423	0.964597	6.30261
MSTRG.14867.1	4.64215	4.78447	1.03066	0.170562	0.999915	4.48581	5.54191	1.23543	0.210623	0.927229	3.91765	4.17701	1.0662	-0.0503621	0.987163	3.17976	3.79277	1.19279	0.205232	0.981792	5.55002	7.78475	0.712935	-0.286004	0.771233	5.55002	9.69924	1.7476	0.578148	0.843584	9.69924
MSTRG.14870.1	1.2225	1.46435	1.19783	0.414566	0.999915	1.00616	1.20525	1.19787	0.057942	0.982098	0.925365	1.01245	1.09411	0.0177992	NA	1.33293	0.860148	0.645307	-0.641849	0.956444	0.883534	4.69065	0.188361	-2.01945	0.186654	0.883534	1.03724	1.17397	0.0937413	NA	4.69065
MSTRG.14878.1	0.45503	0.895445	1.96788	0.871753	0.999915	0.65901	5.61818	8.52518	2.94989	5.21712e-06	1.04333	3.72411	3.56946	1.67557	0.0476529	2.90739	4.21455	1.4496	0.521658	0.564435	0.287251	5.74398	0.0500091	-3.58156	0.000487912	0.287251	1.04901	3.65189	1.34252	0.574719	5.74398
MSTRG.14890.1	3.50168	3.15507	0.901015	-0.0781734	0.999915	2.89907	3.78067	1.3041	0.323329	0.340793	3.13961	3.5565	1.13279	0.0392425	0.963003	3.13939	3.32282	1.05843	0.08651	0.973982	1.93427	2.12383	0.910749	0.0202145	0.978454	1.93427	1.25155	0.647039	-0.728132	0.271241	3.78067
MSTRG.14896.1	3.70414	2.26906	0.612573	-0.676784	0.653965	8.00017	4.87867	0.609821	-0.816498	0.801451	7.85047	6.02176	0.767057	-0.496999	0.858137	2.41166	5.19499	2.15412	1.08346	0.95253	4.50853	6.36435	0.708404	-0.320114	0.554433	4.50853	6.54887	1.45255	0.42377	0.592904	8.00017
MSTRG.14896.2	0	0	#DIV/0!	NA	NA	1.27648	1.5137	1.18584	0.231845	0.986016	0	2.8376	#DIV/0!	6.06003	0.334803	5.73687	2.51904	0.439097	-1.23878	0.983799	1.0009	0	#DIV/0!	4.9136	0.395825	1.0009	0	0	-4.8899	NA	5.73687
MSTRG.14896.3	0	0	#DIV/0!	NA	NA	0.0143123	2.72396	190.323	5.66021	0.353118	0	0.0105143	#DIV/0!	0.505621	NA	0.126563	0.0841287	0.664716	-0.436225	NA	0	0	#DIV/0!	NA	NA	0	0	#DIV/0!	NA	NA	2.72396
MSTRG.149.1	0.745621	1.82606	2.44904	1.17942	0.833277	1.53006	1.88856	1.2343	0.310814	0.856977	2.05801	2.65112	1.28819	0.423014	0.852684	2.84427	3.15872	1.11055	0.130367	0.992136	13.2611	8.65093	1.53291	0.771392	0.279734	13.2611	13.7252	1.035	-0.0835989	0.992716	13.7252
MSTRG.14907.1	2.56869	2.46488	0.959587	0.0578063	0.999915	2.99442	4.61349	1.5407	0.56012	0.402918	3.23662	4.0707	1.2577	0.191209	0.862051	3.58342	3.34358	0.933072	-0.10755	0.988152	2.2898	6.26032	0.365764	-1.23054	0.0337629	2.2898	3.37215	1.47268	0.478987	0.690718	6.26032
MSTRG.14912.1	0.453528	0.217948	0.48056	-0.827972	NA	0.20061	0	0	-1.16755	NA	0	0	#DIV/0!	NA	NA	1.3661	0.180009	0.131769	-2.69447	NA	0.342085	0	#DIV/0!	2.44786	NA	0.342085	1.04436	3.05293	1.08046	NA	1.3661
MSTRG.14917.1	1.03395	0.596097	0.576523	-0.66064	0.999915	2.45824	2.65386	1.07958	0.11584	0.917968	2.85677	2.13315	0.746699	-0.492063	0.51551	4.74242	3.24289	0.683805	-0.542775	0.516279	1.15683	0.272986	4.23768	1.82425	0.153773	1.15683	0.667805	0.577274	-0.580355	0.81779	4.74242
MSTRG.14919.1	1.9072	1.34622	0.705859	-0.304152	0.999915	4.08405	2.82631	0.692037	-0.548952	0.519511	3.98335	5.55354	1.39419	0.308732	0.787349	4.80641	3.85141	0.801306	-0.301425	0.897551	1.23154	1.82729	0.673967	-0.0760768	0.963706	1.23154	2.27122	1.84422	0.456178	0.882934	5.55354
MSTRG.14921.1	0.906795	1.25992	1.38942	0.405348	0.999915	1.70002	2.2758	1.33869	0.306579	0.881358	1.75214	1.8106	1.03336	-0.143224	0.966373	3.50942	4.31058	1.22829	0.215689	0.990357	0.866142	0.112399	7.70596	2.99043	NA	0.866142	0.16178	0.186783	-2.19422	NA	4.31058
MSTRG.14925.1	1.44134	1.02853	0.713593	-0.323033	0.999915	2.57502	4.74856	1.84408	0.826111	0.119172	2.16421	4.27843	1.9769	0.850661	0.0161296	2.57157	3.66304	1.42443	0.534874	0.295309	1.08683	2.79615	0.388689	-1.17195	0.0790472	1.08683	0.994382	0.914936	-0.256186	0.942426	4.74856
MSTRG.14928.1	0	0.267586	#DIV/0!	1.84393	NA	0.0734777	0	0	-0.510838	NA	0	0	#DIV/0!	NA	NA	0	0.143127	NA	1.70123	NA	4.0914	6.7003	0.610629	-0.466008	0.780802	4.0914	8.17993	1.9993	0.777149	0.856477	8.17993
MSTRG.14943.1	1.8859	3.28094	1.73972	0.655877	0.995457	0.0825967	0	0	-0.510838	NA	0.160921	0	0	-2.12709	NA	0.0840767	0	0	-1.09412	NA	0.114974	0.321092	0.358072	-0.948324	NA	0.114974	0	0	-1.46836	NA	3.28094
MSTRG.14950.1	1.99104	1.83016	0.919194	0.0167296	0.999915	2.20971	1.90577	0.862451	-0.0628325	0.981284	5.21674	2.98643	0.57247	-0.927707	0.492825	4.15732	2.20919	0.531398	-0.829943	0.636349	19.0132	15.5739	1.22084	0.447252	0.42804	19.0132	20.1883	1.0618	-0.0146225	0.996242	20.1883
MSTRG.14967.1	12.9292	12.1982	0.943464	0.0358683	0.999915	11.6933	13.6706	1.1691	0.133445	0.89167	11.1953	15.6066	1.39403	0.322961	0.580143	12.3308	14.7732	1.19808	0.273519	0.89903	5.36129	8.89524	0.602715	-0.541104	0.470042	5.36129	6.64949	1.24028	0.242463	0.936828	15.6066
MSTRG.14976.1	2.99088	14.7393	4.92808	2.38888	8.6676e-12	0.762372	1.78887	2.34645	1.1807	0.00255995	0.790443	1.6852	2.13196	0.921259	0.0565485	1.11579	3.39123	3.03931	1.59894	1.02502e-10	0.361054	0.257555	1.40185	0.682268	0.404907	0.361054	0.548801	1.52	0.325043	0.917275	14.7393
MSTRG.14997.1	0.507969	0.346163	0.681465	-0.683896	0.999915	1.92556	1.29863	0.674416	-0.611505	0.468268	2.11671	0.907237	0.428607	-1.33754	0.329781	0.738365	0.848799	1.14957	0.209109	0.985208	0.710311	0.415673	1.70882	0.970348	0.563463	0.710311	0.124974	0.175943	-2.20934	0.222209	2.11671
MSTRG.15.1	1.40584	0.822637	0.585156	-0.584379	0.999915	5.35899	2.78919	0.520469	-0.937355	0.163085	4.83861	2.81894	0.582594	-0.862951	0.235778	3.52904	3.02519	0.857226	-0.258425	0.95385	3.24497	0.686397	4.72755	2.16365	0.0378752	3.24497	1.12326	0.346155	-1.5375	0.239394	5.35899
MSTRG.15002.1	1.10177	1.20227	1.09122	0.132231	0.999915	1.3344	3.01029	2.25591	1.22332	0.173474	2.50485	2.74939	1.09763	0.0436451	0.987062	1.56461	2.53879	1.62263	0.747232	0.774342	0.555772	0.98631	0.563486	-0.44697	0.852414	0.555772	0.266593	0.47968	-0.972341	NA	3.01029
MSTRG.15008.1	0.947937	0.517303	0.545715	-0.449262	NA	3.61571	2.25335	0.623211	-0.698536	0.518686	3.81332	3.19916	0.838943	-0.398208	0.84499	1.70731	1.75159	1.02594	0.119631	0.992748	0.711733	0.154155	4.61699	2.35146	NA	0.711733	0.321861	0.452222	-1.1221	NA	3.81332
MSTRG.15018.1	0.372566	2.30451	6.1855	2.12347	0.202048	0.589298	1.7701	3.00374	1.58708	0.394528	0.401304	2.49194	6.2096	2.14569	0.31815	0.623866	0.692456	1.10994	-0.123305	NA	0.122894	0.188031	0.653581	-0.470146	NA	0.122894	0	0	-1.46836	NA	2.49194
MSTRG.15036.1	7.78189	2.8383	0.364731	-1.30247	0.827623	4.27642	5.98614	1.3998	0.451561	0.944391	3.72843	2.87679	0.771582	-0.573783	0.925033	3.08893	4.8109	1.55747	0.573276	0.841919	1.86604	1.7735	1.05218	0.0817966	0.990345	1.86604	0.790912	0.423845	-0.946012	NA	7.78189
MSTRG.15038.1	0.991603	0.478213	0.482263	-0.778348	0.984899	2.74101	3.63644	1.32668	0.310588	0.486841	2.34872	3.61276	1.53818	0.485387	0.277675	2.17752	3.12007	1.43286	0.518587	0.533021	1.23908	1.53111	0.809265	-0.124607	0.883381	1.23908	1.16704	0.941862	-0.238281	0.926181	3.63644
MSTRG.15059.1	0.425778	0.252634	0.593347	-0.454138	NA	0.39725	0.44077	1.10955	0.0708466	NA	2.59095	1.03658	0.400076	-1.06795	NA	1.05058	0.505371	0.481041	-0.683133	NA	0	0	#DIV/0!	NA	NA	0	0.168828	#DIV/0!	0.600877	NA	2.59095
MSTRG.15062.1	5.37492	3.31749	0.617217	-0.595156	0.820279	0.528197	0.0702487	0.132997	-1.89572	0.343798	0.227217	0.0840667	0.369984	-1.4344	NA	0.517951	0.0575953	0.111198	-2.32811	NA	2.13804	0.377175	5.66858	2.11895	0.0268613	2.13804	1.26068	0.589643	-0.851861	0.508345	5.37492
MSTRG.15069.1	1.31666	1.32623	1.00726	0.264862	0.999915	1.96382	1.14169	0.58136	-0.666046	0.950705	1.88069	3.69117	1.96266	0.821474	0.927866	1.62396	4.5538	2.80413	1.33906	0.971283	2.09863	4.66694	0.44968	-0.852341	0.819623	2.09863	2.08972	0.995756	-0.316639	0.98296	4.66694
MSTRG.15092.1	0	0	#DIV/0!	NA	NA	0	0	#DIV/0!	NA	NA	2.78829	5.31282	1.9054	0.742178	NA	0	4.01983	NA	7.03565	0.415966	1.85623	10.702	0.173447	-2.37628	0.449384	1.85623	2.10487	1.13395	0.0952512	0.997633	10.702
MSTRG.15092.2	0	0	#DIV/0!	NA	NA	0	0	#DIV/0!	NA	NA	0	4.89752	#DIV/0!	6.7016	NA	0	0	NA	NA	NA	0	2.94003	0	-5.70356	0.309258	0	0	#DIV/0!	NA	NA	4.89752
MSTRG.15092.3	8.79579	7.96824	0.905915	-0.0688145	0.999915	10.6578	18.0273	1.69147	0.67175	0.0420666	5.47888	6.16666	1.12553	0.0908506	0.994762	14.1546	11.3194	0.799699	-0.29119	0.95993	8.09504	8.46911	0.955831	0.0905516	0.953176	8.09504	8.01958	0.990679	-0.111256	0.987808	18.0273
MSTRG.15092.4	0	0.110319	#DIV/0!	2.12037	NA	0	0.45579	#DIV/0!	4.13327	0.538092	4.72989	0	0	-7.43216	NA	0	0	NA	NA	NA	0.285461	0	#DIV/0!	3.2446	NA	0.285461	1.42438	4.98973	2.13921	0.896753	4.72989
MSTRG.15099.1	0.984979	0.572878	0.581614	-0.58618	0.999915	1.87476	4.78882	2.55437	1.17187	0.198019	2.77914	2.3945	0.861599	-0.386303	0.700986	2.73024	5.1455	1.88464	0.889012	0.397666	3.06608	7.93142	0.386574	-1.19933	0.0368633	3.06608	4.60057	1.50047	0.417938	0.803385	7.93142
MSTRG.15132.1	10.9561	19.943	1.82026	0.979625	0.000716237	5.26175	8.58066	1.63076	0.650862	0.148412	6.23749	6.82423	1.09407	-0.0189943	0.9929	7.18523	7.14766	0.99477	-0.00254932	0.999856	5.51	13.2117	0.417053	-1.08268	0.0103366	5.51	5.57481	1.01176	-0.128035	0.94274	19.943
MSTRG.15154.1	0.986053	1.04868	1.06351	0.0896508	0.999915	1.31997	2.94334	2.22986	1.1365	0.280127	1.50855	1.84063	1.22013	-0.0244472	0.99478	1.46791	1.13287	0.771761	-0.144184	0.991035	1.09806	0.797629	1.37666	0.497573	0.789515	1.09806	0.765084	0.696758	-0.653312	NA	2.94334
MSTRG.15177.1	0.471131	0.141449	0.300233	-1.17991	NA	1.68669	1.10724	0.656459	-0.487658	0.7329	3.02643	2.19525	0.72536	-0.673793	0.620174	2.11153	1.53686	0.727839	-0.464932	0.851523	0.198263	0.171707	1.15466	-0.0577948	NA	0.198263	0.04009	0.202206	-1.43748	NA	3.02643
MSTRG.15194.1	13.6137	15.9024	1.16812	0.280631	0.999915	15.2536	11.2922	0.740297	-0.485049	0.406038	14.4609	13.2314	0.914978	-0.304254	0.74436	16.0928	13.2275	0.821952	-0.254454	0.927695	36.7683	22.5281	1.63211	0.831596	0.244734	36.7683	32.225	0.876434	-0.310115	0.939305	36.7683
MSTRG.15301.1	1.1471	0.744084	0.648663	-0.483439	0.999915	2.02518	2.00232	0.988712	-0.0379543	0.988248	1.42821	1.15312	0.80739	-0.443366	NA	1.96931	2.6386	1.33986	0.431583	0.906805	0.422455	0.864932	0.488426	-0.886717	NA	0.422455	0.627345	1.485	0.740164	NA	2.6386
MSTRG.15305.1	0	0.09304	#DIV/0!	0.784593	NA	0.126128	2.92839	23.2176	4.00678	0.0292646	0.444374	2.22663	5.01071	1.65659	NA	0.81367	2.03928	2.50627	0.946406	NA	0.410863	0.560914	0.732489	-0.417725	NA	0.410863	0.876044	2.1322	0.964835	NA	2.92839
MSTRG.15353.1	2.76516	4.37187	1.58106	0.638065	0.999915	2.78049	1.00867	0.362766	-1.25085	0.330067	1.43774	0.976521	0.679204	-0.651233	NA	0.731297	2.25531	3.08398	1.24488	0.595092	0.309984	0.498365	0.622001	-0.506173	NA	0.309984	0.578949	1.86767	0.728066	NA	4.37187
MSTRG.15382.1	0.283394	0.102573	0.361946	-0.83666	NA	2.21896	5.1835	2.336	1.16462	0.126722	1.43677	11.7824	8.20063	2.8604	2.42053e-07	3.36727	10.6888	3.17432	1.66832	5.87356e-06	0.134189	0.201453	0.666107	-0.231911	NA	0.134189	2.99836	22.3443	3.35857	0.012741	11.7824
MSTRG.15395.1	1.1797	1.58901	1.34696	0.401902	0.999915	5.79473	2.41227	0.416286	-1.42284	0.722169	2.40937	5.02372	2.08507	0.92293	0.924869	1.66384	4.4109	2.65104	1.29347	0.977217	3.63199	5.17146	0.702314	-0.346059	0.718627	3.63199	4.03848	1.11192	0.13557	0.973819	5.79473
MSTRG.154.1	42.5438	37.6555	0.8851	-0.074105	0.999915	126.114	205.688	1.63098	0.636971	0.359407	113.565	172.922	1.52267	0.481627	0.314593	157.713	136.012	0.862401	-0.210524	0.698374	117.725	231.106	0.509398	-0.823314	0.0308111	117.725	177.051	1.50394	0.484018	0.477272	231.106
MSTRG.15448.1	0.222579	0.0612903	0.275364	-1.54016	NA	1.92771	0.509034	0.264061	-1.40545	0.270184	3.4698	1.02759	0.296152	-1.82779	0.267921	0.45778	0.706322	1.54293	0.758521	NA	0.147691	0.122738	1.2033	0.533218	NA	0.147691	0.507055	3.43322	1.5341	NA	3.4698
MSTRG.15487.1	0.610259	0.774242	1.26871	0.334407	0.999915	3.02896	0.805212	0.265837	-1.82078	0.0749068	1.5532	1.3471	0.867304	-0.502587	0.77021	1.09474	1.17328	1.07174	0.0557233	0.99838	1.32758	0.270773	4.90293	2.11995	0.170335	1.32758	2.22576	1.67655	0.612846	0.817559	3.02896
MSTRG.15525.1	0.255682	0.307772	1.20373	0.133749	NA	1.90366	0.511426	0.268654	-1.5469	0.232254	1.77062	1.28311	0.724671	-0.613245	0.584502	1.35684	0.851709	0.627713	-0.572082	0.874678	1.12034	0.492624	2.27422	1.18999	0.370783	1.12034	0.716843	0.639846	-0.58208	0.833337	1.90366
MSTRG.15546.1	2.08947	1.10722	0.529903	-0.576528	0.999915	7.34234	2.97109	0.404652	-1.39029	0.00910487	8.21112	6.88252	0.838194	-0.388395	0.576802	9.26762	6.09352	0.657506	-0.559374	0.452754	6.35187	3.99064	1.59169	0.773709	0.22292	6.35187	6.82318	1.0742	0.0455795	0.991272	9.26762
MSTRG.15603.1	3.56518	6.14122	1.72255	0.808275	0.680377	0.70563	0.17428	0.246985	-2.24063	0.258887	0.447577	0.254376	0.568339	-1.28486	NA	0.400502	0.446137	1.11395	0.0348952	NA	0.506017	0.121815	4.15399	1.94215	NA	0.506017	0.70325	1.38977	0.22051	NA	6.14122
MSTRG.15630.1	0	0	#DIV/0!	NA	NA	0	0.485579	#DIV/0!	3.59494	NA	0	0.071005	#DIV/0!	0.505621	NA	0	0.122656	NA	1.70123	NA	0	6.70078	0	-5.97199	4.18092e-05	0	0	#DIV/0!	NA	NA	6.70078
MSTRG.15759.1	2.57316	1.78955	0.695469	-0.349791	0.999915	3.38785	3.10543	0.916638	-0.140034	0.925949	4.06379	2.28548	0.5624	-0.883638	0.381786	1.66529	3.4289	2.05905	0.903188	0.582791	1.61909	0.833173	1.94328	0.813893	0.705568	1.61909	1.56001	0.963512	-0.187171	0.982349	4.06379
MSTRG.15788.1	2.82388	5.16359	1.82855	0.975733	0.763734	0.478601	1.99317	4.16457	1.64927	0.326682	0.216234	2.05728	9.51416	2.11506	NA	0.380982	1.03763	2.72357	0.684568	NA	0	0.192843	0	-1.91973	NA	0	0.254401	#DIV/0!	0.600877	NA	5.16359
MSTRG.15840.1	0	0	#DIV/0!	NA	NA	0.541062	0.52722	0.974418	-0.139987	0.965951	0.420664	0.507986	1.20758	-0.0626204	NA	0.423606	0.142565	0.33655	-1.36276	NA	3.18255	3.33419	0.954522	0.0851565	0.971426	3.18255	3.45541	1.08574	-0.059281	0.996957	3.45541
MSTRG.15888.1	2.76018	5.18997	1.8803	0.807492	0.842784	0.0654967	0	0	-0.510838	NA	0.31408	0	0	-2.76215	NA	0.085954	0.313614	3.64862	0.942342	NA	0	0.106951	0	-0.428563	NA	0	0	#DIV/0!	NA	NA	5.18997
MSTRG.15940.1	1.29565	0.944175	0.728729	-0.357244	0.999915	4.87481	4.39743	0.902071	-0.299335	0.79104	4.6757	3.68784	0.788726	-0.450535	0.794863	8.83118	6.13479	0.694674	-0.519787	0.759751	7.23011	1.79424	4.02962	2.06541	0.0219744	7.23011	4.08707	0.565285	-0.99508	0.441314	8.83118
MSTRG.16053.1	1.0882	1.17406	1.07889	0.0751257	0.999915	6.77513	0.794628	0.117286	-3.02351	0.0600024	6.52771	2.39312	0.36661	-1.54286	0.734646	1.58625	3.39566	2.14069	0.988502	0.985208	1.18117	0	#DIV/0!	3.80111	NA	1.18117	1.72713	1.46221	0.358005	NA	6.77513
MSTRG.16074.1	1.74152	5.07833	2.91603	1.54626	0.0279269	0	0.0546687	#DIV/0!	1.41272	NA	0.065071	0.078112	1.20041	0.349762	NA	0	0	NA	NA	NA	0	0	#DIV/0!	NA	NA	0	0	#DIV/0!	NA	NA	5.07833
MSTRG.16081.1	1.29585	1.17991	0.910531	-0.190172	0.999915	1.74372	2.28978	1.31316	0.536492	0.68045	2.20048	2.40536	1.09311	0.0699487	0.982067	3.4182	2.87163	0.840098	-0.267185	0.972578	2.38936	1.26572	1.88775	0.855771	0.495093	2.38936	1.67307	0.700215	-0.657423	0.789619	3.4182
MSTRG.16124.1	2.70266	2.32535	0.860391	-0.116793	0.999915	1.88163	1.50282	0.798679	-0.42902	0.716896	1.31974	1.1242	0.851838	-0.382441	0.811502	1.27802	1.68989	1.32227	0.329001	0.969939	1.36598	1.07489	1.27081	0.446605	0.699163	1.36598	1.61657	1.18345	0.190213	0.965192	2.70266
MSTRG.16243.1	6.61883	8.88367	1.34218	0.511215	0.999915	0.540088	1.477	2.73474	1.19505	0.398933	0.680359	0.60358	0.887149	-0.150879	NA	2.68193	1.04343	0.389057	-1.43591	0.433895	1.82683	3.77755	0.483602	-0.696426	0.510545	1.82683	1.21925	0.667415	-0.759401	0.809252	8.88367
MSTRG.16327.1	0.418686	0.159497	0.380947	-1.05796	NA	5.93924	2.73128	0.459871	-1.0312	0.235207	5.83104	3.15159	0.540486	-1.05245	0.310431	3.3503	1.73536	0.517973	-0.845034	0.58221	3.42215	1.29211	2.6485	1.43558	0.205797	3.42215	0.940596	0.274855	-1.74182	0.262667	5.93924
MSTRG.16347.1	0.0452117	0.035068	0.775641	-0.184946	NA	0.17286	0.343047	1.98454	1.05228	0.584594	0.355892	0.137205	0.385525	-1.20048	NA	0.16748	0.340937	2.03569	0.449403	NA	0.070025	4.03638	0.0173485	-4.90537	0.00523248	0.070025	0.241246	3.44514	1.40408	NA	4.03638
MSTRG.16390.1	0.75477	0.386121	0.511574	-0.724873	0.999915	1.82816	3.31846	1.81519	0.734085	0.215622	2.03234	3.71625	1.82856	0.690793	0.528884	2.75376	2.84497	1.03312	0.0607299	0.992547	1.16626	1.67978	0.694291	-0.360362	0.80131	1.16626	1.23818	1.06167	0.0731729	0.990918	3.71625
MSTRG.164.1	7.2045	8.99169	1.24807	0.413	0.882261	0.0115757	0.282702	24.4221	2.14667	0.202007	0.0654737	0.00866967	0.132415	-1.73708	NA	0.110986	0.0880557	0.793397	-0.436389	NA	0	0.0706823	0	-1.91973	NA	0	0.0116207	#DIV/0!	1.2348	NA	8.99169
MSTRG.1646.1	0.728343	1.29463	1.7775	0.844341	0.999915	1.48657	0.286691	0.192853	-1.91911	0.35437	0.688129	0.943994	1.37183	0.135101	NA	0.86144	1.8534	2.15152	0.909034	NA	12.5243	6.00703	2.08494	1.14226	0.272403	12.5243	12.1858	0.972973	-0.168213	0.989129	12.5243
MSTRG.16487.1	0.84932	0.759638	0.894407	-0.167082	0.999915	2.42819	2.26935	0.934586	-0.0332927	0.989942	3.77351	2.66573	0.706431	-0.625323	0.579127	2.14773	2.25534	1.0501	0.000546962	0.999856	0.13741	0	#DIV/0!	1.49499	NA	0.13741	0	0	-1.46836	NA	3.77351
MSTRG.16488.1	1.86226	1.22736	0.659068	-0.655794	0.999915	2.94745	1.94367	0.659443	-0.545028	0.663352	2.05171	2.17325	1.05924	-0.0977121	0.962008	3.40372	1.92412	0.565298	-0.778614	0.484869	0.502776	0.131594	3.82065	1.97187	NA	0.502776	0	0	-3.64022	NA	3.40372
MSTRG.16489.1	1.4246	1.46573	1.02887	-0.106326	0.999915	2.49558	1.29675	0.519618	-0.848485	0.529031	3.4915	2.75493	0.789038	-0.485493	0.8214	1.77609	2.40519	1.35421	0.323761	0.978423	0.812858	0	#DIV/0!	3.36516	NA	0.812858	0	0	-3.33813	NA	3.4915
MSTRG.16492.1	1.50143	1.43645	0.956721	0.00684471	0.999915	1.87521	2.14135	1.14193	0.392433	0.815056	5.59651	3.21106	0.573761	-0.808587	0.488617	3.89676	3.19298	0.819394	-0.347539	0.933395	3.27932	0.700285	4.68283	2.13286	0.112812	3.27932	0.622616	0.189861	-1.96876	0.281542	5.59651
MSTRG.16498.1	0	0.100654	#DIV/0!	0.784593	NA	0.191184	0	0	-1.89345	NA	0.153007	0.257727	1.68442	1.0246	NA	0.0864593	0.184157	2.12999	-0.0713055	NA	25.3859	20.0759	1.2645	0.479491	0.620834	25.3859	25.1737	0.991643	-0.123606	0.990918	25.3859
MSTRG.16534.1	3.90758	2.05858	0.526818	-0.753924	0.769188	2.5286	25.0196	9.89464	3.21981	9.79405e-13	3.09408	33.8989	10.9561	3.31683	3.22293e-08	10.8755	24.9474	2.29391	1.18232	5.89728e-06	2.20906	50.3032	0.043915	-4.20563	5.67139e-14	2.20906	23.2967	10.546	3.13708	1.4766e-05	50.3032
MSTRG.16588.1	1.62932	0.902888	0.554148	-0.859317	0.999915	0.66556	2.43237	3.65462	1.74916	0.142728	0.910344	4.06525	4.46562	1.86441	0.079193	1.01304	2.75188	2.71646	1.4032	0.510075	0.443537	0.804022	0.551648	-0.455581	0.860367	0.443537	1.94446	4.384	1.80296	NA	4.06525
MSTRG.16618.1	1.44119	2.28683	1.58677	0.534488	0.999915	1.95021	0.937403	0.480669	-0.731675	0.710179	2.4454	1.16248	0.475373	-0.937169	NA	1.0194	0.666322	0.653641	-0.713661	NA	1.17287	0.146325	8.01554	2.49108	NA	1.17287	0.454644	0.387632	-1.33118	NA	2.4454
MSTRG.16622.1	2.07431	2.49188	1.20131	0.345172	0.999915	4.42351	5.03336	1.13786	0.116084	0.974411	7.29163	5.35696	0.734673	-0.581857	0.102238	6.4268	5.17996	0.805994	-0.316141	0.700644	4.59799	3.98423	1.15405	0.333118	0.838134	4.59799	6.53629	1.42155	0.406209	0.911777	7.29163
MSTRG.16622.2	0	0	#DIV/0!	NA	NA	4.38344	0	0	-6.70527	0.215991	0	0	#DIV/0!	NA	NA	0	0	NA	NA	NA	0	1.18327	0	-4.379	0.45502	0	0	#DIV/0!	NA	NA	4.38344
MSTRG.16643.1	4.652	4.3217	0.928997	-0.0170685	0.999915	3.74896	5.97082	1.59266	0.557454	0.542124	4.3697	6.15987	1.40968	0.291545	0.847698	6.51491	4.09483	0.628532	-0.638519	0.550805	2.42045	1.38879	1.74285	0.930276	0.514627	2.42045	1.58698	0.655655	-0.772076	0.735506	6.51491
MSTRG.16646.1	2.26254	2.19792	0.97144	0.0589032	0.999915	2.80638	3.53059	1.25806	0.298445	0.555106	2.26358	3.93435	1.73811	0.64717	0.159475	2.63747	3.41146	1.29346	0.334951	0.717197	0.882842	1.25079	0.705825	-0.379439	0.635782	0.882842	0.882836	0.999993	-0.115489	0.980486	3.93435
MSTRG.16648.1	2.35114	2.74966	1.1695	0.324617	0.999915	2.07502	2.353	1.13396	0.243463	0.918145	1.75134	1.06038	0.605469	-0.824509	NA	1.24673	2.16325	1.73514	0.660098	0.852772	1.09499	1.31385	0.833423	0.266178	0.906454	1.09499	0.868204	0.792888	-0.621478	NA	2.74966
MSTRG.16661.1	3.08737	1.30314	0.422088	-1.13096	0.489312	3.97894	2.77113	0.696448	-0.563024	0.389167	7.74752	4.78751	0.617941	-0.854988	0.483384	2.66351	2.96034	1.11144	0.136462	0.989717	1.6636	0.754799	2.20403	1.26096	0.670372	1.6636	1.69652	1.01979	0.00918162	0.999166	7.74752
MSTRG.16666.1	2.30603	1.55427	0.674005	-0.398992	0.821863	10.3992	6.32241	0.607969	-0.791823	0.000111453	10.2663	7.1487	0.696328	-0.665664	0.000240534	6.15523	6.83051	1.10971	0.15525	0.951018	3.82232	4.0407	0.945956	0.0701699	0.902915	3.82232	3.70576	0.969505	-0.128409	0.937226	10.3992
MSTRG.16683.1	3.06215	2.28212	0.745265	-0.337873	0.999915	1.98493	1.78613	0.899843	-0.0440527	0.988044	2.03477	2.90633	1.42833	0.147526	0.965541	2.39834	2.87587	1.19911	0.258947	0.983827	1.18802	0.782187	1.51885	1.11801	0.520838	1.18802	0.910125	0.766082	-0.739733	NA	3.06215
MSTRG.16684.1	12.0042	7.78602	0.648606	-0.526238	0.288611	0.736963	1.13591	1.54134	0.590371	0.26528	0.933165	1.21401	1.30095	0.22878	0.842632	0.664801	0.938402	1.41155	0.470418	0.670619	0.427386	0.622928	0.686093	-0.257356	0.779811	0.427386	0.173128	0.405085	-1.4986	0.3583	12.0042
MSTRG.16684.2	0	3.20637	#DIV/0!	7.00907	NA	0	0	#DIV/0!	NA	NA	0	0	#DIV/0!	NA	NA	0	0	NA	NA	NA	0	0	#DIV/0!	NA	NA	0	0	#DIV/0!	NA	NA	3.20637
MSTRG.16686.1	0.373449	0.0450847	0.120725	-2.13184	NA	5.13218	12.2235	2.38173	1.17462	0.0152492	6.63104	27.0516	4.07954	1.85989	0.000218672	4.71837	9.9709	2.11321	1.05082	0.124185	1.98897	7.346	0.270756	-1.55909	0.281962	1.98897	4.28766	2.15572	0.803911	0.777184	27.0516
MSTRG.16688.1	1.18806	0.449495	0.378345	-1.14761	0.923498	5.89419	5.19328	0.881085	-0.299092	0.675279	6.31206	8.24928	1.30691	0.214402	0.850155	6.1729	8.76209	1.41945	0.506527	0.803784	3.21267	5.85153	0.549032	-0.655203	0.423065	3.21267	5.11252	1.59136	0.491866	0.728419	8.76209
MSTRG.16690.1	4.66961	3.63436	0.778299	-0.245265	0.999915	1.68065	1.01957	0.606655	-0.586175	0.569	2.02624	1.90901	0.942146	-0.252575	0.853481	2.28057	1.85809	0.814748	-0.271472	0.954983	4.92032	1.76417	2.78903	1.59696	0.00552713	4.92032	3.36327	0.683548	-0.643915	0.571588	4.92032
MSTRG.16693.1	0	4.21379	#DIV/0!	5.25053	0.774476	5.09199	1.05221	0.206641	-2.24365	0.66269	5.30256	6.16644	1.16292	0.115621	0.991278	5.16593	3.02452	0.585475	-0.707486	0.990357	3.86662	4.23598	0.912805	0.171726	0.980798	3.86662	2.4564	0.635285	-0.746858	0.971673	6.16644
MSTRG.16696.1	2.48429	3.88329	1.56314	0.701963	0.613529	0.412812	0.200084	0.484687	-1.06515	0.331594	0.60293	0.149024	0.247166	-1.93475	0.0705348	0.344696	0.204447	0.593123	-0.627459	0.918173	0.17533	0.119301	1.46964	0.728337	0.790709	0.17533	0.201519	1.14937	0.210069	NA	3.88329
MSTRG.16700.1	4.17729	4.04716	0.968849	0.0436906	0.999915	0.462816	1.29088	2.78919	1.55652	0.617858	0.729637	1.44213	1.9765	0.691211	0.844297	1.26544	0.940908	0.743543	-0.483145	0.976171	0.173053	0.656979	0.263407	-1.42089	NA	0.173053	0.32478	1.87677	0.386844	NA	4.17729
MSTRG.16725.1	1.95868	0.943271	0.481584	-0.693679	0.999915	2.50416	2.13872	0.854064	-0.225534	0.825238	3.34767	2.24226	0.669798	-0.680969	0.398907	2.87341	2.03409	0.707901	-0.518667	0.753013	1.85406	0.68483	2.70733	1.65797	0.186184	1.85406	1.09831	0.59238	-0.878523	0.586454	3.34767
MSTRG.16730.1	0.533673	0.370056	0.693414	-0.0892273	NA	1.18951	3.17868	2.67225	1.353	0.352326	0.392703	0.892737	2.27331	0.751375	NA	0.636044	0.170687	0.268357	-1.53118	NA	0.724413	0.970386	0.74652	0.0265641	0.993195	0.724413	0.454466	0.627358	-0.675725	NA	3.17868
MSTRG.16772.1	0.58949	0.7989	1.35524	0.365699	NA	3.73016	1.63406	0.438067	-1.05124	0.314791	4.35984	1.66667	0.382278	-1.36466	0.214063	2.5755	2.08237	0.808533	-0.3246	0.967329	2.78574	0.724098	3.84718	1.82574	0.170795	2.78574	3.06626	1.1007	0.0934807	0.989383	4.35984
MSTRG.16773.1	2.4093	1.65084	0.685194	-0.375634	0.987288	4.37741	5.66841	1.29492	0.322306	0.411698	3.84017	5.28079	1.37514	0.322324	0.519895	3.71152	3.93894	1.06127	0.0965181	0.978965	2.00854	2.56024	0.784515	-0.177841	0.838134	2.00854	2.4444	1.217	0.150688	0.950456	5.66841
MSTRG.16774.1	1.13627	3.14686	2.76947	1.34091	0.999915	0.954909	0.707648	0.741063	-0.220587	0.937909	0.642652	1.42801	2.22206	0.522436	NA	0.612298	0.493409	0.805832	-0.187786	NA	0.371015	0.513684	0.722263	-0.402635	NA	0.371015	0.0750553	0.202297	-1.50977	NA	3.14686
MSTRG.16775.1	0.804871	0.348663	0.433191	-0.810342	NA	2.52278	2.57071	1.019	0.00268122	0.999389	1.86626	2.29146	1.22784	0.11111	0.960368	2.0523	2.67088	1.30141	0.489214	0.865226	2.00666	4.15936	0.482444	-0.663948	0.521362	2.00666	1.80735	0.900675	-0.295722	0.947203	4.15936
MSTRG.16779.1	4.06808	4.49238	1.1043	0.223682	0.999915	0.091616	0.088896	0.970311	0.135092	0.972035	0.125449	0.034605	0.275849	-1.75885	NA	0.148235	0.175313	1.18266	0.251449	NA	0.0560627	0.269635	0.207921	-1.77706	0.401245	0.0560627	0.0791537	1.41188	0.195911	NA	4.49238
MSTRG.16781.1	2.99724	2.51789	0.840071	-0.25221	0.999915	0.384747	1.1473	2.98195	1.40468	0.405391	0.231162	0.281457	1.21757	0.112598	NA	0.19311	0.672339	3.48164	1.42351	NA	0.543536	0.712294	0.763078	-0.175851	NA	0.543536	0.532463	0.979627	-0.163137	NA	2.99724
MSTRG.16782.1	0.812674	0.899521	1.10687	-0.122098	0.999915	2.66059	2.82575	1.06208	0.104208	0.952081	2.68883	2.30444	0.857041	-0.421099	0.81021	2.71925	2.63193	0.96789	-0.0134215	0.999856	1.08626	1.43933	0.754697	-0.484184	0.827669	1.08626	1.15467	1.06299	0.211415	NA	2.82575
MSTRG.16783.1	1.1258	0.701122	0.622775	-0.25663	NA	2.18044	1.40563	0.644654	-0.421902	0.820741	2.51407	2.05838	0.818741	-0.435304	0.810219	1.84337	4.04584	2.1948	1.1162	0.476845	1.39347	0.917666	1.51849	0.557368	0.82578	1.39347	0.448553	0.321896	-1.33087	NA	4.04584
MSTRG.16784.1	1.03858	0.600306	0.578009	-0.70275	0.917437	2.8592	2.63104	0.920203	-0.155195	0.872769	2.48154	2.52159	1.01614	-0.139455	0.909538	1.90709	2.70369	1.4177	0.53173	0.557745	0.70824	0.440771	1.60682	0.89319	0.439865	0.70824	0.305223	0.43096	-1.2104	0.519309	2.8592
MSTRG.16785.1	0.575076	0.678903	1.18054	0.0485935	0.999915	3.3922	3.47156	1.02339	0.000809895	0.999566	3.87298	1.83691	0.474288	-1.25385	0.100826	3.15917	2.63293	0.833425	-0.273622	0.971412	0.83443	0.569442	1.46535	0.655245	0.793405	0.83443	0.314544	0.376956	-1.32907	NA	3.87298
MSTRG.16786.1	0.936125	0.446669	0.477147	-0.847826	0.984052	3.05364	2.50521	0.820399	-0.315305	0.635853	3.80247	1.84486	0.485174	-1.1528	0.0568376	2.37891	2.57116	1.08081	0.11811	0.985208	0.446825	0.1124	3.97532	1.98011	0.600381	0.446825	0.270746	0.605933	-0.714359	NA	3.80247
MSTRG.16804.1	7.17389	9.60594	1.33901	0.503425	0.851932	0.743431	0.886498	1.19244	0.208348	0.834296	1.0008	1.14175	1.14084	0.0150392	0.994262	0.782187	1.17592	1.50337	0.568451	0.70731	0.320976	0.653147	0.491429	-0.799522	0.316109	0.320976	0.347319	1.08207	0.080241	0.989302	9.60594
MSTRG.16811.1	1.07784	0.92627	0.859373	-0.0695765	0.999915	3.65106	3.7515	1.02751	-0.103284	0.938522	3.62007	3.67871	1.0162	-0.183834	0.903219	3.52705	3.19399	0.905569	-0.186322	0.987469	2.05825	1.99315	1.03266	0.413813	0.745645	2.05825	1.75936	0.854785	-0.293565	0.937223	3.7515
MSTRG.16819.1	0.346426	0.491471	1.41869	0.708246	NA	5.23038	2.23942	0.428156	-1.3002	0.367607	5.00939	2.18769	0.436718	-1.34804	0.0249656	5.20098	3.95296	0.760042	-0.37999	0.974686	9.17719	3.07856	2.981	1.64633	0.0209293	9.17719	12.0994	1.31842	0.320646	0.903628	12.0994
MSTRG.16836.1	2.53415	3.77602	1.49005	0.475993	0.999915	0.541689	0.648278	1.19677	0.403781	0.877668	1.04776	0.704906	0.672774	-0.631992	NA	0.377804	0.932573	2.4684	1.15961	NA	0.825963	1.08023	0.764617	0.128583	0.950328	0.825963	1.13825	1.37808	0.329892	NA	3.77602
MSTRG.16843.1	7.62466	5.39511	0.707588	-0.418474	0.798141	4.49851	5.42359	1.20564	0.19185	0.863445	3.0299	5.23799	1.72877	0.648849	0.330247	4.97113	5.43665	1.09364	0.116038	0.981697	3.00169	6.68478	0.449033	-0.980828	0.0642219	3.00169	4.72164	1.573	0.55521	0.588273	7.62466
MSTRG.16847.1	1.02115	1.92574	1.88587	0.757111	0.999915	2.08777	0.876276	0.419719	-1.03494	0.400527	4.15909	0.853208	0.205143	-2.30753	0.522184	1.95135	1.54995	0.794298	-0.458594	0.958888	0.913214	0	#DIV/0!	4.20643	0.0592514	0.913214	0.635718	0.696133	-0.642828	NA	4.15909
MSTRG.16848.1	3.57586	2.14773	0.600619	-0.564089	0.901899	6.18796	6.10422	0.986468	-0.079152	0.947121	6.0989	10.2618	1.68256	0.608556	0.547041	7.33004	8.05923	1.09948	0.136516	0.9893	1.78136	4.96169	0.359023	-1.26111	0.0172082	1.78136	2.61723	1.46923	0.338502	0.876385	10.2618
MSTRG.16861.1	2.43248	1.50488	0.618663	-0.538784	0.509568	4.17372	3.93112	0.941875	-0.139801	0.752819	4.25862	4.06999	0.955705	-0.213458	0.719625	3.96448	3.74183	0.943837	-0.0590165	0.991035	2.62262	2.06938	1.26735	0.490873	0.233714	2.62262	1.88006	0.716862	-0.533834	0.389015	4.25862
MSTRG.16872.1	1.92987	3.18462	1.65017	0.658159	0.943266	0.231497	0.280384	1.21118	0.324734	NA	0.213338	0.314306	1.47328	0.479419	NA	0.680701	0.313256	0.460196	-0.940127	NA	0	0.257964	0	-1.91973	NA	0	0	#DIV/0!	NA	NA	3.18462
MSTRG.16912.1	1.6871	1.30905	0.775914	-0.201553	0.999915	7.26655	6.74285	0.92793	-0.191244	0.743018	7.96045	6.78154	0.851904	-0.380648	0.580121	5.84292	6.60129	1.12979	0.177537	0.937789	2.47124	1.43515	1.72194	0.947162	0.469195	2.47124	2.6473	1.07124	-0.0284844	0.99513	7.96045
MSTRG.16912.2	1.8173	0.822729	0.45272	-0.968328	0.999915	2.31349	0	0	-6.01756	0.317284	1.32063	0	0	-5.67951	0.372391	0	0	NA	NA	NA	0	0.664654	0	-3.73916	0.536527	0	0	#DIV/0!	NA	NA	2.31349
MSTRG.16915.1	2.02463	1.97115	0.973588	0.0167269	0.999915	8.96465	4.50931	0.50301	-1.054	0.000173026	8.95704	5.19403	0.579882	-0.928988	0.0364461	5.57375	5.99939	1.07636	0.115229	0.993974	6.71387	2.24324	2.99293	1.70824	0.0136593	6.71387	4.88947	0.728264	-0.528762	0.344366	8.96465
MSTRG.16915.2	0	0	#DIV/0!	NA	NA	0	0	#DIV/0!	NA	NA	0	0	#DIV/0!	NA	NA	2.04176	0	0	-6.80814	0.436793	0	0	#DIV/0!	NA	NA	0	0	#DIV/0!	NA	NA	2.04176
MSTRG.16927.1	37.0981	52.1465	1.40564	0.590009	0.679014	56.0227	59.2956	1.05842	0.0173831	0.975301	48.0992	52.3353	1.08807	0.00893045	0.994983	72.512	62.9374	0.867958	-0.201078	0.94208	48.8097	57.0543	0.855497	-0.0700142	0.922624	48.8097	76.7996	1.57345	0.554838	0.488213	76.7996
MSTRG.16942.1	0	0	#DIV/0!	NA	NA	0.115744	0.0833433	0.720066	-0.422448	NA	0	0.255976	#DIV/0!	1.41461	NA	0.345034	0.409893	1.18798	0.659415	NA	0	3.39544	0	-4.25486	0.0932473	0	0.212778	#DIV/0!	1.2348	NA	3.39544
MSTRG.16959.1	1.21328	0.923578	0.761225	-0.22657	0.999915	2.88881	3.76355	1.3028	0.339259	0.722844	1.80503	4.52457	2.50664	0.990291	0.230131	1.81506	4.03714	2.22425	1.0544	0.32298	2.10154	2.71353	0.774467	-0.166894	0.901746	2.10154	1.0438	0.496686	-1.14203	0.492799	4.52457
MSTRG.16966.1	3.17818	5.53989	1.7431	0.85128	0.158233	0	0	#DIV/0!	NA	NA	0.0451807	0	0	-2.12709	NA	0	0.0183207	NA	1.48273	NA	0	0	#DIV/0!	NA	NA	0	0	#DIV/0!	NA	NA	5.53989
MSTRG.17010.1	5.08201	3.76473	0.740797	-0.382683	0.999915	3.35221	3.12005	0.930746	-0.141479	0.938934	5.38747	5.87483	1.09046	0.0106741	0.996301	4.68967	3.32371	0.708731	-0.515752	0.888301	9.2814	6.4869	1.43079	0.638693	0.399934	9.2814	10.4465	1.12553	0.0127327	0.998414	10.4465
MSTRG.17013.1	2.55112	1.22403	0.479802	-0.800443	0.999915	1.26246	1.25285	0.992389	0.0435074	0.990591	2.11724	2.74724	1.29755	0.241566	0.92844	1.31636	1.2868	0.977549	-0.0466044	NA	1.09666	1.55748	0.704125	-0.253397	0.905244	1.09666	1.16378	1.06121	-0.147097	NA	2.74724
MSTRG.17070.1	0.207004	0.189494	0.915412	-0.688172	NA	0.396596	0	0	-2.44908	NA	0.143151	0.123569	0.863203	0.472331	NA	0.61155	0.473438	0.77416	-0.159783	NA	4.87409	0.961736	5.06801	2.34036	0.138311	4.87409	4.25105	0.872173	-0.366005	0.964718	4.87409
MSTRG.17094.1	0	0	#DIV/0!	NA	NA	0	0	#DIV/0!	NA	NA	0	0	#DIV/0!	NA	NA	0	0	NA	NA	NA	2.24188	3.01822	0.742781	-0.263979	0.971777	2.24188	4.603	2.05319	0.87315	0.938436	4.603
MSTRG.17102.1	0.069875	0.277862	3.97656	0.834958	NA	0.0248893	2.69391	108.236	4.6344	0.00382921	0.161898	1.51265	9.34323	3.34413	NA	0.422682	2.86627	6.78114	2.42912	0.0751117	0	0	#DIV/0!	NA	NA	0	0.247184	#DIV/0!	1.7777	NA	2.86627
MSTRG.17166.1	0.517065	0.498007	0.963143	-0.192586	NA	1.17059	0.75521	0.645151	-0.424005	0.854585	0.581301	0.680417	1.17051	0.269375	NA	0.647896	0.876972	1.35357	0.142274	NA	1.46824	1.16006	1.26565	0.312224	0.880738	1.46824	2.98033	2.02987	0.871016	0.801	2.98033
MSTRG.17190.1	0.161631	0	0	-3.12007	NA	0	11.6955	#DIV/0!	9.22217	5.13581e-12	0	3.65181	#DIV/0!	7.00118	1.21988e-05	0.411379	2.43454	5.91799	2.43923	0.152009	0.0429857	0.0342087	1.25657	0.533218	NA	0.0429857	0.304508	7.08394	2.52947	NA	11.6955
MSTRG.17193.1	0.616142	0.084596	0.137299	-2.54905	0.00351344	1.32524	23.3245	17.6002	4.08637	3.92189e-05	0.940159	11.6782	12.4216	3.50727	2.79877e-06	1.93313	6.874	3.55589	1.84136	0.000791717	0.162217	0.897351	0.180774	-2.11054	0.108595	0.162217	1.00757	6.21125	2.28997	0.219612	23.3245
MSTRG.17194.1	0	0	#DIV/0!	NA	NA	0.124146	22.6383	182.352	6.78705	1.65036e-05	0	7.35517	#DIV/0!	6.50111	0.000119216	0	6.94221	NA	6.88362	1.94326e-05	0	0.849939	0	-2.9684	NA	0	1.32465	#DIV/0!	3.77505	NA	22.6383
MSTRG.17195.1	0	0	#DIV/0!	NA	NA	0	4.41213	#DIV/0!	5.9524	0.000137942	0.132703	2.44123	18.3962	3.58731	NA	0.309998	0.842064	2.71635	1.44385	NA	0	0.135616	0	-0.428563	NA	0	0.418389	#DIV/0!	2.21851	NA	4.41213
MSTRG.17196.1	0.00487633	0.00219033	0.449176	-0.184914	NA	0.0191003	4.81151	251.907	6.89175	4.54166e-06	0.0214603	1.11549	51.979	5.10482	0.000990086	0.194646	1.07025	5.49844	2.4381	0.0376685	0	0.040378	0	-1.43193	NA	0	0.308239	#DIV/0!	4.14521	NA	4.81151
MSTRG.17205.1	4.90314	4.49399	0.916554	-0.0297701	0.999915	5.85083	26.4108	4.51403	2.09557	3.32244e-05	6.60477	24.4952	3.70872	1.7723	0.012767	10.009	26.581	2.65572	1.39729	0.000545183	2.0191	13.6259	0.148181	-2.43869	7.62207e-05	2.0191	7.76682	3.84667	1.66812	0.048618	26.581
MSTRG.17220.1	1.72935	1.35423	0.783083	-0.0929194	0.999915	1.49353	2.77023	1.85482	0.748919	0.583894	1.71356	2.86104	1.66965	0.607016	0.734752	1.52553	1.60039	1.04908	0.16375	0.990357	0.300737	0.235487	1.27709	0.4644	NA	0.300737	0.527123	1.75277	0.600329	NA	2.86104
MSTRG.17222.1	0.760433	1.35797	1.78578	0.705261	0.999915	1.4342	2.70459	1.88579	0.761025	0.449372	2.28306	3.36327	1.47314	0.354015	0.811767	1.29912	2.16971	1.67013	0.545661	0.879485	0.372766	0.518954	0.718303	-0.325221	NA	0.372766	0.218618	0.586474	-0.716343	NA	3.36327
MSTRG.17223.1	1.21959	0.761008	0.623985	-0.706297	NA	0.721778	2.75725	3.82008	1.67251	0.31998	2.17678	4.56642	2.09779	0.81917	0.662413	2.13748	1.65602	0.774753	-0.296172	0.981697	0	0.243655	0	-1.49049	NA	0	0	#DIV/0!	NA	NA	4.56642
MSTRG.17224.1	0.870975	0.613041	0.703856	-0.153177	0.999915	1.43033	2.79217	1.95212	0.918768	0.411856	1.5423	3.70034	2.39923	1.00104	0.37313	2.54131	2.33797	0.919988	-0.212156	0.988499	0.504719	0.0840323	6.00625	2.35707	NA	0.504719	0.113058	0.224002	-2.23564	NA	3.70034
MSTRG.17226.1	0.752942	0.724525	0.962259	0.236089	0.999915	2.30542	3.94564	1.71146	0.745937	0.201991	1.94308	3.56182	1.83308	0.730456	0.35074	2.48054	2.58435	1.04185	0.0537192	0.993884	0.646996	0.502142	1.28847	0.630066	0.741061	0.646996	0.581418	0.898642	-0.430525	0.920792	3.94564
MSTRG.17227.1	1.02284	0.54181	0.529713	-0.646267	0.999915	1.06129	2.83831	2.67439	1.30407	0.0593503	2.04548	3.51965	1.7207	0.65774	0.338672	2.29596	1.93639	0.843387	-0.224369	0.960825	0.331305	0.223811	1.48029	0.645029	0.794256	0.331305	0	0	-3.71729	NA	3.51965
MSTRG.17316.1	0.7884	0.48187	0.6112	-0.498851	0.999915	6.70829	10.491	1.56389	0.572898	0.333423	7.90873	9.68888	1.22509	0.173017	0.641173	12.9025	14.6489	1.13535	0.189736	0.493826	8.79911	3.68679	2.38666	1.39455	0.000274602	8.79911	15.6396	1.7774	0.72401	0.205271	15.6396
MSTRG.17363.1	0.545269	0.262221	0.480902	-0.662058	NA	0.889511	2.25883	2.5394	0.846915	0.83568	0.72601	0.396146	0.545648	-0.782066	NA	1.09718	1.10615	1.00817	-0.308196	NA	0.20732	29.702	0.00697999	-6.22369	8.25869e-05	0.20732	1.23083	5.93684	2.15237	NA	29.702
MSTRG.17408.1	1.14367	0.85254	0.74544	-0.331722	0.999915	6.89327	2.2705	0.329379	-1.58623	0.0115513	8.54175	3.40599	0.398747	-1.49983	0.0348316	5.32922	3.47689	0.652419	-0.627333	0.861161	3.30164	0.525676	6.28075	2.52652	0.00256583	3.30164	2.25752	0.683757	-0.581847	0.630217	8.54175
MSTRG.17502.1	5.40839	4.35042	0.804384	-0.281273	0.999915	13.4733	10.0525	0.746111	-0.479633	0.618935	15.3702	8.48809	0.552244	-0.996554	0.213854	11.8903	11.9636	1.00617	-0.0409283	0.999583	4.54682	8.08028	0.562706	-0.601382	0.809327	4.54682	10.3826	2.28349	1.01731	0.761115	15.3702
MSTRG.17521.1	0.859969	0.323117	0.375731	-0.838289	NA	1.43303	0.606697	0.423365	-1.02283	0.589195	2.20903	0.797129	0.360851	-1.45998	0.289022	0.790118	1.52363	1.92836	0.636037	NA	1.69143	2.14375	0.789003	-0.171528	0.942677	1.69143	4.16792	2.46415	1.13293	0.565658	4.16792
MSTRG.17572.1	0.689178	0.769874	1.11709	0.073253	0.999915	0.617146	0.276276	0.447667	-0.822187	0.744446	0.637571	0.895193	1.40407	0.162293	NA	1.22662	0.515391	0.420172	-1.14705	NA	1.90465	2.32464	0.819331	-0.0862122	0.954933	1.90465	2.73815	1.43761	0.327533	0.948682	2.73815
MSTRG.17656.1	2.98544	1.56915	0.5256	-0.894657	0.987071	0.870477	0	0	-3.04561	NA	1.62151	0.137779	0.0849691	-2.45006	NA	0.210534	0.21897	1.04007	-0.152006	NA	0.829264	0	#DIV/0!	3.40419	NA	0.829264	0.629135	0.758667	-0.56209	NA	2.98544
MSTRG.17709.1	9.28598	10.4158	1.12167	0.255311	0.999915	1.53433	2.31329	1.50769	0.532781	0.166004	1.83085	2.47554	1.35212	0.279239	0.621394	2.02698	2.61212	1.28868	0.365091	0.474874	0.73297	1.31533	0.557252	-0.640107	0.303049	0.73297	0.824297	1.1246	0.0179034	0.996719	10.4158
MSTRG.178.1	5.08687	5.24638	1.03136	0.172731	0.999915	14.4381	12.9349	0.895883	-0.206892	0.674526	10.9817	13.8744	1.26341	0.196191	0.802515	16.5164	12.9454	0.78379	-0.359904	0.598382	9.30733	9.20681	1.01092	0.167478	0.848035	9.30733	11.7841	1.26611	0.204734	0.87726	16.5164
MSTRG.17899.1	0.935192	0.408311	0.436607	-0.723768	0.999915	2.10918	2.06097	0.977144	-0.0951815	0.963642	2.40486	3.10474	1.29103	0.30582	0.894701	1.16447	1.74391	1.4976	0.54729	0.881312	0.899686	0.995501	0.903752	0.124344	0.963395	0.899686	0	0	-3.92226	NA	3.10474
MSTRG.17900.1	0.391738	0.682051	1.74109	0.141981	NA	0.967435	2.59988	2.6874	1.38589	0.275479	2.92398	1.59358	0.545002	-0.829419	0.631774	1.82019	2.19768	1.20739	0.22222	0.988499	0.79911	2.01982	0.395635	-0.895724	0.664184	0.79911	0.237863	0.29766	-1.67548	NA	2.92398
MSTRG.17923.1	1.16839	0.437337	0.374309	-1.1586	0.84637	29.6443	21.6376	0.729908	-0.527393	0.121678	37.1863	19.4713	0.523613	-1.0852	0.155009	11.804	16.6854	1.41354	0.503234	0.94208	10.4655	2.90321	3.6048	1.97076	0.00605122	10.4655	8.64207	0.825769	-0.378285	0.778243	37.1863
MSTRG.17982.1	3.21392	3.54228	1.10217	0.226838	0.999915	4.11545	5.14263	1.24959	0.304103	0.825856	3.97282	4.51238	1.13581	0.115493	0.954887	4.05683	3.54981	0.87502	-0.153642	0.988499	1.8123	0.794184	2.28197	1.3819	0.351065	1.8123	1.38406	0.7637	-0.709001	0.819253	5.14263
MSTRG.17985.1	0.184298	0	0	-2.27867	NA	0.911451	1.44641	1.58693	0.584146	0.681685	2.14688	1.02481	0.477347	-1.20807	0.405842	2.76012	1.05947	0.383848	-1.29601	0.534966	3.59008	7.29947	0.491827	-0.807124	0.254795	3.59008	3.40718	0.949054	-0.225762	0.953998	7.29947
MSTRG.17986.1	1.48754	1.1547	0.776249	0.0233841	0.999915	0.545215	0.388761	0.713041	-0.28641	NA	0.769527	0.121931	0.158449	-2.6247	NA	5.09691	0.32348	0.0634659	-3.27811	0.0495453	2.46527	0.32317	7.62838	2.8879	0.0864793	2.46527	1.31849	0.534825	-0.94079	0.762907	5.09691
MSTRG.17988.1	0.796123	0.728498	0.915057	0.00162177	0.999915	1.95094	1.18364	0.606703	-0.800881	0.545951	1.73386	1.56366	0.901838	-0.332485	0.85097	0.979262	1.41394	1.44388	0.441637	0.937789	0.975035	6.24561	0.156115	-2.18245	0.0131526	0.975035	0.88851	0.911259	-0.527973	NA	6.24561
MSTRG.18118.1	0.763696	0.563607	0.737999	-0.280327	0.999915	0.938418	2.70237	2.87971	1.3151	0.059884	1.53025	2.40299	1.57032	0.521787	0.481855	2.24285	4.29386	1.91446	0.931238	0.0759254	1.49089	2.30668	0.646334	-0.442666	0.59743	1.49089	2.10006	1.4086	0.33218	0.873414	4.29386
MSTRG.18119.1	1.13257	0.921834	0.813928	0.00671735	0.999915	0.920106	2.50178	2.71901	1.29231	0.279552	1.37729	2.81352	2.0428	0.922091	0.622098	1.93198	4.13883	2.14227	1.05131	0.484869	1.7329	1.86668	0.928337	0.121935	0.943558	1.7329	1.66972	0.963536	-0.389332	0.935476	4.13883
MSTRG.18120.1	0.632048	0.591761	0.93626	-0.13513	NA	0.738465	2.95115	3.99633	1.73886	0.153199	1.14638	2.58155	2.25192	0.900461	0.502155	3.26077	3.38586	1.03836	0.168208	0.985711	1.59223	2.00079	0.795799	0.0967754	0.960331	1.59223	1.28455	0.806763	-0.636501	NA	3.38586
MSTRG.18121.1	1.44105	1.45838	1.01202	-0.124767	0.999915	1.40409	1.80461	1.28526	0.326832	0.830048	1.42585	3.05125	2.13995	0.998162	0.4451	2.08083	2.09258	1.00565	0.109145	0.99325	1.72879	2.44486	0.707114	-0.25455	0.864143	1.72879	1.0804	0.624947	-0.764889	0.866953	3.05125
MSTRG.18122.1	1.67436	1.63204	0.974725	0.138648	0.999915	1.69649	1.63618	0.964454	-0.43629	0.881483	2.69771	3.45397	1.28033	0.0985726	0.972536	1.89981	3.96324	2.08612	1.02124	0.554808	2.17938	1.32773	1.64144	0.714822	0.65373	2.17938	1.21405	0.557062	-0.824891	0.823164	3.96324
MSTRG.18123.1	1.30465	1.17101	0.897562	-0.061595	0.999915	1.33723	1.46349	1.09442	0.130914	0.956755	1.56104	2.45633	1.57352	0.55272	0.738348	2.93919	2.4734	0.841524	-0.210686	0.985208	1.09345	0.445563	2.45409	1.3775	0.532012	1.09345	0.389675	0.356372	-1.43275	NA	2.93919
MSTRG.18135.1	1.58919	1.68346	1.05932	0.190999	0.999915	1.52872	1.1913	0.779277	-0.261292	0.893418	1.29098	0.85899	0.66538	-0.460278	NA	2.19837	1.61088	0.73276	-0.453789	0.931465	5.95219	3.74668	1.58866	0.74509	0.402014	5.95219	4.9923	0.838733	-0.3903	0.900152	5.95219
MSTRG.18149.1	0	0	#DIV/0!	NA	NA	0.278498	5.99083	21.5112	4.29159	0.000109084	1.13867	1.68096	1.47625	0.555921	0.927715	0.797011	1.62863	2.04342	0.773818	0.814927	0.125111	2.87832	0.0434666	-3.85598	0.0177733	0.125111	0.284764	2.2761	0.997768	NA	5.99083
MSTRG.18159.1	9.86878	10.1936	1.03291	0.146995	0.999915	7.80342	6.11391	0.783491	-0.444852	0.580387	13.1668	8.89084	0.675247	-0.692741	0.0414668	11.688	11.8507	1.01392	0.0317142	0.995303	71.9455	74.4377	0.96652	0.101996	0.858148	71.9455	97.0249	1.34859	0.32106	0.743231	97.0249
MSTRG.18167.1	1.07815	1.34521	1.2477	0.387818	0.999915	2.73822	2.23593	0.816564	-0.304064	0.775895	3.57493	1.39428	0.390017	-1.46992	0.18275	2.5057	1.34021	0.534864	-0.896227	0.464936	1.14268	0.551734	2.07107	1.15219	0.49473	1.14268	0.596844	0.52232	-0.964664	0.735268	3.57493
MSTRG.18176.1	1.99505	0.937618	0.469973	-1.08959	0.999915	5.54775	4.77254	0.860265	-0.304483	0.940212	2.75223	4.20986	1.52962	0.475062	0.903195	4.12985	2.92864	0.70914	-0.444642	0.985208	0.555848	1.82323	0.30487	-1.21122	0.872421	0.555848	2.02985	3.65181	1.50236	0.943304	5.54775
MSTRG.18183.2	0.0756597	0	0	-1.14677	NA	0.23867	0.0691127	0.289575	-0.536605	NA	0	0	#DIV/0!	NA	NA	0.29128	0.232193	0.797148	-0.0296765	NA	0.143455	0	#DIV/0!	2.36667	NA	0.143455	1.68018	11.7122	1.63311	NA	1.68018
MSTRG.18187.1	1.01917	0.977359	0.958972	0.11092	0.999915	3.0595	3.095	1.0116	-0.0658081	0.987366	2.50519	5.44961	2.17533	0.966307	0.443514	2.27017	4.15875	1.83191	0.854558	0.864164	1.51981	2.23343	0.680483	-0.358468	0.643323	1.51981	1.91563	1.26044	0.220174	0.925089	5.44961
MSTRG.18187.2	0	0	#DIV/0!	NA	NA	2.02076	2.10062	1.03952	0.0181041	0.999338	3.33859	0	0	-7.48666	0.169243	4.58466	0	0	-7.91261	0.264045	0	0	#DIV/0!	NA	NA	0	0	#DIV/0!	NA	NA	4.58466
MSTRG.18203.1	5.04593	3.59397	0.712251	-0.355911	0.798141	6.60257	9.82222	1.48764	0.501234	0.0455945	7.25129	10.2928	1.41945	0.37106	0.356299	8.62879	10.834	1.25557	0.332073	0.649202	4.91988	4.63787	1.06081	0.239171	0.409782	4.91988	4.69625	0.954548	-0.149606	0.863008	10.834
MSTRG.18203.2	0.436416	0	0	-3.14993	NA	0	0	#DIV/0!	NA	NA	0	1.66066	#DIV/0!	4.66401	NA	0	0.579781	NA	3.76407	NA	0.172324	0	#DIV/0!	2.25461	NA	0.172324	0	0	-2.22443	NA	1.66066
MSTRG.18209.1	9.69362	6.19592	0.639175	-0.529875	0.735524	14.3561	6.82301	0.475269	-1.15441	3.12507e-16	16.4293	8.0229	0.488328	-1.17811	0.010969	7.90326	8.38971	1.06155	0.0822727	0.992691	5.84598	2.21778	2.63596	1.55598	0.00352312	5.84598	4.43019	0.757818	-0.491837	0.391626	16.4293
MSTRG.18210.1	5.99456	7.07788	1.18072	0.269314	0.999915	0.581422	0.567191	0.975524	0.00657953	0.999068	0.8949	0.099697	0.111406	-3.24635	NA	0.550836	0.400016	0.726198	-0.440893	NA	0	0.15774	0	-1.57658	NA	0	0.387501	#DIV/0!	3.38338	NA	7.07788
MSTRG.18216.1	12.061	13.6259	1.12975	0.262938	0.999915	14.1218	11.4916	0.813745	-0.367879	0.583679	13.4804	14.4821	1.07431	-0.0488192	0.972084	20.459	18.794	0.918619	-0.134072	0.961529	34.6209	70.5766	0.490543	-0.876566	0.00421246	34.6209	85.9726	2.48326	1.203	0.146178	85.9726
MSTRG.18218.1	0.841414	0.466021	0.553855	-0.436283	NA	2.16715	3.43017	1.5828	0.651893	0.534269	1.92378	3.26525	1.69731	0.606623	0.613089	3.12056	1.89016	0.605713	-0.683544	0.775715	0.487258	1.25404	0.388551	-0.888574	0.679346	0.487258	0.265886	0.545678	-0.806353	NA	3.43017
MSTRG.18221.1	1.99084	1.2172	0.611398	-0.497823	0.999915	4.28237	2.52278	0.589109	-0.790839	0.402281	4.06569	1.78332	0.438628	-1.22551	0.1838	2.59083	1.50144	0.57952	-0.583425	0.903783	0.408384	0.302762	1.34886	0.579488	NA	0.408384	0.120275	0.294514	-1.84735	NA	4.28237
MSTRG.18227.1	5.44669	4.0782	0.748749	-0.314276	0.941207	1.81081	2.2143	1.22282	0.283159	0.73573	2.04712	2.12566	1.03837	-0.0826921	0.954569	1.89367	1.85583	0.980019	-0.0197722	0.999491	0.979136	0.768537	1.27403	0.499577	0.641727	0.979136	1.56532	1.59868	0.399342	0.836697	5.44669
[truncated: 3,500 more rows]

## Sheet: >3FPKM
	mock_30min	flg22_30min	fold change	log2FoldChange	q-value	mock_flgII28_6h	flgII28_6h	fold change	log2FoldChange	q-value	prf3_mock_bacteria_6h	prf3_Pf_6h	fold change	log2FoldChange	q-value	prf3_DC3000_6h	pfr3_DC3000_ΔΔ_6h	fold change	log2FoldChange	q-value	PtoR_DC3000_ΔΔΔ_6h	PtoR_DC3000_Δ_6h	fold change	log2FoldChange	q-value	PtoR_DC3000_ΔΔΔ_6h	PtoR_DC3000_ΔΔ_6h	fold change	log2FoldChange	q-value	max_FPKM
[truncated: 2,048 more rows]

[truncated: 13 more sheets: supp_flg22_30, ind_flg22_30, supp_flgII-28_6, ind_flgII-28_6, supp_Pf, ind_Pf, supp_prf3_AB_6, ind_prf3_AB_6, FIRE, supp_PtoR_ETI, ind_PtoR_ETI, supp_PtoR_PTI, ind_PtoR_PTI]
