# Supplementary material for: Genome-wide analysis uncovers tomato leaf lncRNAs transcriptionally active upon Pseudomonas syringae pv. tomato challenge
Source: Sci Rep. 2021 Dec 31;11:24523. doi: 10.1038/s41598-021-04005-0 (PMC8720101; doi:10.1038/s41598-021-04005-0)
Supplement: Supplementary file 6 — Supplementary Table S5. [file 41598_2021_4005_MOESM6_ESM.xlsx]

## Sheet: list_NCG_pos_corr
Table S5. Neighboring protein-coding co-regulated genes (NCG) analysis for flgII28 induced lncRNAs. NCGs_pos_corr were identified as being within a 100 kb up/down-stream region of the lncRNA of interest and having the same transcriptional behaviour (|log2 fold-change| ≥ 1, q-value < 0.05).
ID	Description	mock_flgII28_6h	flgII28_6h	fold change	log2FoldChange	padj
Solyc01g096510.2.1	LOW QUALITY:VQ motif-containing protein	2.72346	53.0958	19.4957	4.16632	8.11e-30
Solyc01g104630.3.1	Pentatricopeptide repeat superfamily protein, putative	2.12691	4.66559	2.1936	1.07946	1.45e-05
Solyc01g104740.3.1	Multiprotein-bridging factor, putative	3.40862	12.277	3.60176	1.6993	0.00177776
Solyc01g111500.3.1	R2R3MYB transcription factor 7	11.4934	44.0977	3.83678	1.87384	1.53e-10
Solyc01g111670.3.1	transmembrane protein, putative	10.5154	24.0294	2.28517	1.12531	3.34e-05
Solyc02g067530.3.1	Prolyl 4-hydroxylase alpha subunit, putative	12.799	32.5844	2.54587	1.28147	7.51e-07
Solyc02g067560.1.1	Receptor-like kinase	11.7297	24.9673	2.12856	1.00052	5.67e-11
Solyc02g067600.1.1	Dehydrin family protein	5.33835	43.5483	8.15763	2.91792	5.07e-13
Solyc02g067610.1.1	LOW QUALITY:DNA helicase INO80-like protein	5.26339	32.1101	6.10065	2.48367	2.81e-05
Solyc02g067690.3.1	Glycosyltransferase	73.6719	183.82	2.49511	1.24736	2.82e-06
Solyc02g070483.1.1	F-box family protein	1.29222	3.8243	2.95949	1.42746	0.0120101
Solyc02g080050.1.1	Cysteine-rich receptor-kinase-like protein	1.2576	6.18903	4.92132	2.13229	0.000193988
Solyc02g080060.1.1	Cysteine-rich receptor-kinase-like protein	1.30801	5.59006	4.27372	2.01408	0.000989294
Solyc02g080070.3.1	Cysteine-rich receptor-kinase-like protein	24.8376	121.856	4.9061	2.20961	7.4e-05
Solyc02g080080.3.1	Receptor-like protein kinase	3.47879	17.6928	5.0859	2.26339	4.54e-07
Solyc02g080130.3.1	DnaJ	18.3059	39.9618	2.18301	1.04282	0.0385678
Solyc02g081360.3.1	CoA ligase	1.14494	4.85892	4.24382	1.9728	5.96e-08
Solyc02g081390.3.1	Amine oxidase family protein	24.7466	54.2926	2.19394	1.06141	1.01e-05
Solyc02g081430.3.1	microsomal glutathione s-transferase	107.594	369.015	3.42969	1.70723	1.18e-20
Solyc02g081470.3.1	Receptor-like kinase	2.58896	10.2596	3.96282	1.88975	0.000325211
Solyc02g083360.1.1	methionine-S-oxide reductase	7.99132	25.8153	3.23042	1.62733	3.2e-09
Solyc02g083390.3.1	Prolyl 4-hydroxylase alpha subunit, putative	22.4877	50.0986	2.22782	1.06827	3.4e-09
Solyc02g083470.3.1	Pre-rRNA-processing protein ESF1, putative	4.08571	10.6637	2.61	1.3246	0.00896038
Solyc02g083590.3.1	Dehydroquinate synthase	36.9186	99.8568	2.70478	1.33697	0.000769138
Solyc02g083835.1.1	Chaperone DnaJ-like protein	90.6749	305.909	3.37369	1.67214	6.48e-20
Solyc03g005570.3.1	MYB family protein	5.73711	16.1783	2.81994	1.4242	0.00719336
Solyc03g005700.1.1	Mitochondrial import receptor subunit TOM22 family protein	12.8789	44.1858	3.43086	1.7078	9.36e-06
Solyc03g044180.1.1	Transmembrane protein, putative	0	18.0862	#DIV/0!	7.76948	8.65e-08
Solyc03g094160.3.1	metacaspase	2.03735	9.91958	4.86887	2.18669	1.04e-15
Solyc03g095770.3.1	WRKY transcription factor 80	4.81554	52.3646	10.8741	3.34602	1.28e-09
Solyc03g096390.3.1	proline transporter 1	9.0479	29.3746	3.24657	1.61774	2.76e-10
Solyc03g111793.1.1	Receptor-like protein kinase	69.4309	237.549	3.42138	1.71308	0.000112717
Solyc03g121190.3.1	transmembrane protein	0.108373	19.3424	178.481	6.93124	2.15e-09
Solyc03g121830.1.1	Glycylpeptide N-tetradecanoyltransferase	19.5343	44.1944	2.2624	1.10303	1.36e-14
Solyc03g123680.1.1	RING/U-box superfamily protein	0.290145	25.5812	88.1671	6.03477	7.83e-15
Solyc03g123780.3.1	Receptor kinase	2.95354	9.43756	3.19534	1.61332	8.44e-07
Solyc04g007580.1.1	LOW QUALITY:DUF4228 domain protein	0.729284	13.6682	18.7419	4.06115	3.39e-12
Solyc04g007660.1.1	LOW QUALITY:Six-bladed beta-propeller, TolB-like protein	8.15972	19.774	2.42337	1.20647	6.4e-12
Solyc04g009870.1.1	Beta-carotene hydroxylase 2, chloroplastic	1.38666	15.0373	10.8443	3.09234	0.00275203
Solyc04g009920.3.1	Hexosyltransferase	1.42695	13.0639	9.15516	3.07301	6.49e-07
Solyc04g064530.1.1	LOW QUALITY:Transmembrane protein, putative	83.6203	305.647	3.65518	1.80385	9.05e-09
Solyc04g064870.3.1	protein early flowering 2-like	11.8029	216.771	18.3659	4.11983	4.14e-22
Solyc04g064880.3.1	Pathogen-related protein	0	38.0701	#DIV/0!	10.3024	8.52e-11
Solyc04g072560.3.1	Regulator of Vps4 activity in the MVB pathway protein	0	8.82017	#DIV/0!	10.5933	0.0338102
Solyc04g072900.1.1	dehydration-responsive element binding protein 3	59.7798	128.475	2.14913	1.03357	4.47e-08
Solyc04g072930.1.1	F-box protein	7.97267	22.129	2.77561	1.37286	0.00155944
Solyc04g073950.1.1	VQ motif-containing family protein	3.9426	20.7227	5.25611	2.31462	5.39e-21
Solyc04g074680.1.1	Avr9/Cf-9 rapidly elicited protein, putative	1.89922	15.6447	8.23743	2.92533	3.58e-07
Solyc04g074770.2.1	Phage capsid scaffolding protein	3.65555	83.6714	22.8889	4.39696	7.1e-07
Solyc04g077350.1.1	Non-specific serine/threonine protein kinase	2.08439	9.62094	4.61571	1.96039	0.000847984
Solyc04g077430.3.1	Chaperone DnaJ	4.78764	10.6357	2.22149	1.08464	4.54e-06
Solyc04g077810.1.1	LOW QUALITY:ZCF37, putative	0.153044	17.9938	117.573	6.05627	1.11e-11
Solyc04g077850.3.1	U-box domain-containing protein	1.78409	6.88354	3.85829	1.85407	2.68e-26
Solyc05g010120.3.1	Phospholipid-transporting ATPase	5.16166	26.2893	5.09319	2.26991	4.21e-27
Solyc05g010475.1.1	DUF1262 family protein	0	3.19195	#DIV/0!	7.49198	7.04e-07
Solyc05g013640.1.1	DEAD-box ATP-dependent RNA helicase-like protein	101.921	243.5	2.38911	1.18956	0.00565409
Solyc05g050350.2.1	Cyclic nucleotide-gated channel	0.802314	15.4421	19.2469	4.2199	2.04e-09
Solyc05g050360.3.1	cyclic nucleotide gated channel	1.65011	12.7235	7.71069	2.83685	1.09e-16
Solyc05g054560.3.1	CASP-like protein	4.28542	13.1566	3.0701	1.51574	8.07e-07
Solyc05g054650.1.1	Zinc finger family protein	0.0981027	6.40469	65.2856	5.3034	0.00104556
Solyc05g056500.1.1	U-box domain-containing protein 25	0.882483	17.2647	19.5638	4.16245	7.45e-22
Solyc05g056510.3.1	Mucin-like protein	29.5583	66.6791	2.25585	1.09198	6.06e-18
Solyc05g056570.3.1	Calcium dependent protein kinase	2.85472	8.0436	2.81765	1.42738	1.05e-09
Solyc06g005480.3.1	Plant-specific domain TIGR01615 family protein	1.13011	9.75677	8.63345	2.99299	8.27e-11
Solyc06g008620.1.1	LOW QUALITY:tolB protein-like protein	16.5522	174.89	10.566	3.3249	1.12e-40
Solyc06g066030.3.1	TPX2	2.14648	26.1041	12.1614	3.45956	0.0166964
Solyc06g066050.3.1	DUF4050 family protein	5.95828	15.9677	2.67991	1.35724	0.0187033
Solyc06g068460.3.1	WRKY transcription factor 40	21.9837	47.4888	2.16018	1.03655	5.51e-12
Solyc06g068530.1.1	LOW QUALITY:S-locus lectin protein kinase family protein	5.43416	24.5879	4.52469	2.07496	0.00149408
Solyc06g068560.3.1	Major facilitator superfamily protein	1.18625	3.61046	3.04358	1.51477	1.08e-11
Solyc06g068570.3.1	AP2-like ethylene-responsive transcription factor	0.577442	4.0199	6.96157	2.59497	0.0482458
Solyc06g069045.1.1	Glutathione-S-transferase	4.2901	43.5537	10.1522	3.26994	9.15e-16
Solyc06g073380.3.1	Histidine protein methyltransferase	7.5062	16.707	2.22576	1.06409	2.95e-05
Solyc06g083270.3.1	ER lumen retaining receptor family-like protein	16.1607	41.7365	2.5826	1.29858	1.67e-09
Solyc06g084210.3.1	Protein transport protein Sec24-like family	36.4742	81.5334	2.23537	1.08287	8.65e-07
Solyc06g084220.1.1	Heat shock 22 kDa protein	1.33017	4.15591	3.12434	1.5594	0.02081
Solyc07g039570.3.1	bHLH transcription factor 051	0.332312	12.4779	37.5487	5.12104	6.42e-31
Solyc07g048060.2.1	Auxin-induced in root cultures protein 12, putative	0.989418	47.0003	47.5029	5.57772	0.0144034
Solyc07g048070.3.1	Auxin induced-like protein	2.23352	80.4638	36.0256	5.09952	4.49e-43
Solyc07g049290.3.1	Major facilitator superfamily protein	13.6117	37.6681	2.76733	1.38724	0.0259784
Solyc07g053550.2.1	Glutaredoxin, putative	8.58343	62.9992	7.33963	2.76038	1.95e-26
Solyc07g053670.3.1	nuclear fusion defective 6	5.50112	13.3717	2.43072	1.1934	0.0449604
Solyc07g055400.2.1	Serine/threonine-protein kinase	3.12007	47.569	15.2461	3.8376	1.09e-15
Solyc07g064550.3.1	Ataxin-2	1.73498	4.00397	2.30779	1.12911	5.83e-05
Solyc07g064740.3.1	Rab3 GTPase-activating protein catalytic subunit	4.16094	12.1125	2.91099	1.4778	0.00161721
Solyc08g014090.1.1	LOW QUALITY:Pentatricopeptide repeat	0	10.767	#DIV/0!	8.06954	3.31e-09
Solyc08g014110.1.1	LOW QUALITY:B3 domain-containing protein REM13	0	8.22538	#DIV/0!	7.67126	2.58e-08
Solyc08g060970.3.1	polygalacturonase AF118567	2.2175	7.92516	3.57391	1.74943	0.0195395
Solyc08g074550.3.1	Threonyl-tRNA synthetase	15.2674	35.82	2.34618	1.14283	4.29e-05
Solyc08g074630.2.1	polyphenol oxidase precursor	19.4535	260.145	13.3727	3.62417	7.45e-06
Solyc09g007520.3.1	Peroxidase	4.44494	22.5843	5.08089	2.27714	1.76e-10
Solyc09g009850.3.1	Mediator-associated protein 2	6.35746	13.7855	2.1684	1.05547	0.0018926
Solyc09g009980.2.1	Small auxin up-regulated RNA70	0.808774	5.81178	7.18592	2.54556	0.0162949
Solyc09g011360.3.1	Mitochondrial substrate carrier family protein	4.2215	9.18824	2.17654	1.0272	0.0381288
Solyc09g011490.3.1	Glutathione S-transferase-like protein	0	19.001	#DIV/0!	9.6142	1.05e-06
Solyc09g011540.2.1	Glutathione S-transferase	0.105912	48.4248	457.216	8.12797	1.14e-19
Solyc09g011550.2.1	Glutathione S-transferase	0.517288	71.3905	138.009	7.02121	0.000848943
Solyc09g011560.2.1	Glutathione S-transferase	33.8852	235.764	6.95772	2.73438	3.55e-13
Solyc09g011590.3.1	Glutathione S-transferase-like protein	5.6981	186.818	32.7859	4.93893	2.83e-08
Solyc09g057960.1.1	Cysteine-rich RLK	18.8412	91.8936	4.87727	2.23385	6.86e-05
Solyc10g050890.2.1	nitrite reductase 2	12.0414	34.4309	2.85937	1.42217	4.81e-23
Solyc10g081850.2.1	Syntaxin, putative	14.7771	54.0839	3.65999	1.80973	1.05e-09
Solyc10g081970.2.1	Late embryogenesis abundant	7.75105	62.0762	8.00874	2.91193	1.05e-07
Solyc10g081980.2.1	Late embryogenesis abundant	4.08933	37.3636	9.13684	3.10089	1.35e-10
Solyc11g010720.1.1	LOW QUALITY:Tetratricopeptide repeat	9.13058	21.2247	2.32457	1.12776	0.000135798
Solyc11g010780.1.1	UDP-glycosyltransferase	3.21565	28.4388	8.84388	3.0756	7.87e-17
Solyc11g065660.2.1	Calcium-dependent protein kinase, putative	16.4205	35.4336	2.15789	1.02743	3.57e-14
Solyc11g073050.2.1	ethylene-responsive small GTP-binding protein	4.38829	20.9109	4.76517	2.11582	0.0477436
Solyc11g073110.2.1	UPSTREAM OF FLC protein	0.303818	5.60589	18.4515	4.15372	4.54e-21
Solyc12g005450.1.1	Kinase family protein	0.0813663	3.21344	39.4935	4.8014	2.6e-06
Solyc12g005530.1.1	Nucleotide-binding site leucine-rich repeat protein	1.0718	4.48591	4.1854	1.89716	0.025637
Solyc12g005640.2.1	R2R3MYB transcription factor 68	0.24652	18.1215	73.5093	6.06056	6.28e-15
Solyc12g005720.1.1	Cysteine-rich RLK	17.177	462.43	26.9215	4.68613	8.66e-30
Solyc12g007030.2.1	Aldehyde dehydrogenase, putative	42.6691	102.906	2.41173	1.18563	3.03e-22
Solyc12g007050.1.1	LOW QUALITY:Arabinogalactan peptide-like protein	7.46709	127.194	17.0339	3.96723	0.00950284
Solyc12g011090.2.1	cellulose synthase, putative	0.622021	10.1137	16.2594	3.82827	0.000253564
Solyc12g011160.2.1	3-hydroxyisobutyryl-CoA hydrolase-like protein	19.6022	52.538	2.6802	1.33426	9.78e-05
Solyc12g044940.2.1	NAD(P)-binding Rossmann-fold superfamily protein	31.2733	182.505	5.83579	2.46405	2.2e-25
Solyc12g055710.1.1	RING/U-box superfamily protein	0.217906	4.07793	18.7142	3.73927	3.41e-06
Solyc12g056360.1.1	Thaumatin-like protein	2.35788	17.9941	7.63145	2.86715	2.67e-05
Solyc12g096570.1.1	ARGOS	0.718402	8.85318	12.3234	3.53977	2.85e-06

## Sheet: list_NCG_neg_corr
Neighboring protein-coding co-regulated genes (NCG) analysis for flgII28 induced lncRNAs. NCGs_neg_corr were identified as being within a 100 kb up/down-stream region of the lncRNA of interest and having the oposite transcriptional behaviour (|log2 fold-change| ≥ 1, q-value < 0.05).
ID	Description	mock_flgII28_6h	flgII28_6h	fold change	log2FoldChange	padj
Solyc01g096360.3.1	Rho GTPase activating protein 2	23.2832	10.5466	0.452971	-1.22464	0.00211857
Solyc01g096450.3.1	Aspartic proteinase nepenthesin-1-like protein	22.2876	11.4736	0.514797	-1.04804	0.0275442
Solyc01g096475.1.1	Thioredoxin-like protein CITRX, chloroplastic	65.0377	22.6817	0.348748	-1.60686	1.29e-23
Solyc01g104270.3.1	plant/protein, putative	4.84033	0.134114	0.0277076	-5.06332	0.00814275
Solyc02g070540.3.1	carbohydrate binding domain-containing protein	19.987	6.32981	0.316697	-1.75119	7.94e-06
Solyc02g079950.3.1	photosystem II oxygen-evolving complex protein 3	1259.23	516.995	0.410564	-1.37474	0.000211273
Solyc02g079980.3.1	Sulfite exporter TauE/SafE family protein	10.7067	2.69027	0.25127	-2.08501	6.61e-13
Solyc02g080210.3.1	Pectinesterase	3.3041	1.48124	0.448304	-1.25298	0.0166029
Solyc02g080220.3.1	Pectinesterase	13.6474	5.942	0.435394	-1.28809	0.00141038
Solyc02g083410.3.1	Receptor-like protein kinase THESEUS	24.5536	12.0966	0.492662	-1.11415	0.000209322
Solyc02g083540.3.1	MID1-complementing activity-like protein	23.2336	8.77054	0.377494	-1.50053	1.36e-10
Solyc02g083760.3.1	Pathogenesis-related thaumatin family protein	22.6328	8.21093	0.362789	-1.54364	0.000117157
Solyc02g083810.3.1	Ferredoxin--NADP reductase	1000.41	467.702	0.467511	-1.1766	0.000329076
Solyc03g005760.1.1	chlorophyll a/b-binding protein	5427.32	1934.75	0.356483	-1.57548	4.29e-05
Solyc03g005770.3.1	chlorophyll a/b-binding protein	2951.3	931.529	0.315633	-1.74644	3.81e-09
Solyc03g005780.3.1	chlorophyll a/b-binding protein Cab-3C	1231.47	292.264	0.237329	-2.16915	0.000788641
Solyc03g005820.3.1	Purine permease	30.6901	11.3511	0.369862	-1.50479	2.34e-28
Solyc03g031940.3.1	AMP-dependent synthetase and ligase family protein	18.1178	3.89466	0.214963	-2.30606	0.0001855
Solyc03g111710.3.1	BTB/POZ and TAZ domain protein	46.6693	22.8891	0.490454	-1.1225	0.00117993
Solyc03g121180.3.1	GDSL esterase/lipase family	171.601	82.1344	0.478636	-1.13383	6.58e-07
Solyc03g123760.3.1	phytoene desaturase	53.5864	26.7536	0.499262	-1.09172	0.00910487
Solyc04g007540.2.1	Protein DETOXIFICATION	4.12963	1.58667	0.384217	-1.4394	0.0274131
Solyc04g064670.3.1	Photosystem II reaction center PsbP family protein	4.00821	0.757876	0.189081	-2.48531	1.7e-11
Solyc04g064940.3.1	Receptor protein kinase	6.30464	1.66626	0.26429	-1.99279	4.47e-15
Solyc04g072570.3.1	Receptor-like kinase	6.17284	2.95139	0.478126	-1.1416	7.1e-05
Solyc04g077780.3.1	Transcription factor LIM	172.271	84.5886	0.491021	-1.10784	8.19e-10
Solyc04g080010.3.1	Glycosyltransferase	59.8152	26.9646	0.450798	-1.21803	0.00896077
Solyc04g080140.3.1	Alpha-1,6-mannosyl-glycoprotein 2-beta-N-acetylglucosaminyltransferase	6.46733	2.45218	0.379164	-1.48998	2.39e-07
Solyc05g009920.3.1	P-loop containing nucleoside triphosphate hydrolases superfamily protein	7.06923	3.20793	0.453788	-1.19279	3.17e-06
Solyc05g009930.3.1	Hydroxyproline-rich glycoprotein family protein	73.0263	28.2145	0.38636	-1.42973	0.00647785
Solyc05g009990.3.1	Leucine-rich repeat family protein	3.48328	0.653129	0.187504	-2.41255	3.43e-07
Solyc05g054480.3.1	Actin	5.13569	2.4831	0.483498	-1.13765	0.0343867
Solyc05g054600.3.1	Methionyl-tRNA synthetase family protein	18.3962	5.93882	0.322829	-1.71276	7.14e-21
Solyc05g054610.1.1	histone H4	9.67295	4.07916	0.421708	-1.31802	0.0426229
Solyc05g056520.3.1	S-adenosyl-L-methionine-dependent methyltransferases superfamily protein	14.1448	3.62259	0.256108	-2.04962	1.52e-06
Solyc06g008500.3.1	Ankyrin repeat domain protein, putative	6.59272	1.68744	0.255955	-2.06456	2.09e-06
Solyc06g051200.3.1	Ribosomal protein L3 family protein	51.8722	22.5355	0.434443	-1.28724	7.88e-10
Solyc06g065990.1.1	ATP synthase subunit b	519.809	200.65	0.386007	-1.45166	2.61e-05
Solyc06g068950.3.1	Phosphoethanolamine N-methyltransferase	22.6058	10.2642	0.454053	-1.22826	0.0299598
Solyc06g068990.4.1	Mitogen-activated protein kinase	6.61471	2.25722	0.341243	-1.61001	0.000125729
Solyc06g069000.3.1	Uncharacterized GPI-anchored protein At4g28100	5.00508	0.987767	0.197353	-2.38724	4.61e-08
Solyc06g073290.1.1	Tetrapyrrole-binding family protein	190.547	44.6042	0.234085	-2.16792	1.28e-17
Solyc06g083890.3.1	Pre-mRNA-splicing factor SLU7	9.13896	4.35674	0.476722	-1.14743	0.000397688
Solyc06g084045.1.1	photosystem II reaction center W	284.792	97.5052	0.342373	-1.64171	9.11e-05
Solyc06g084320.1.1	EID1-like F-box protein 2	7.16757	3.67075	0.512133	-1.03487	0.0320472
Solyc07g047940.3.1	Zinc finger transcription factor 49	4.06065	1.08258	0.266603	-1.98816	0.00220315
Solyc07g049230.1.1	RmlC-like cupins superfamily protein	121.301	59.5689	0.491085	-1.1056	6.73e-06
Solyc07g053530.1.1	Fasciclin-like arabinogalactan protein	7.26157	2.68171	0.369301	-1.44795	6.99e-05
Solyc07g053630.3.1	Two-component response regulator-like APRR2	60.9917	28.0909	0.46057	-1.18817	2.07e-05
Solyc07g053640.1.1	LOW QUALITY:Arabinogalactan-protein	87.4386	42.8977	0.490604	-1.09995	0.00445254
Solyc07g055260.3.1	DnaJ	33.6201	8.99665	0.267598	-1.97722	0.00656493
Solyc07g055330.3.1	RING/U-box superfamily protein, putative	5.21882	1.97045	0.377565	-1.44826	0.0101731
Solyc07g055470.3.1	Cytochrome P450	5.35752	2.5748	0.480596	-1.09388	0.00989977
Solyc07g064760.2.1	Eukaryotic release factor	3.59879	0.468905	0.130295	-2.90349	1.33e-07
Solyc08g006310.3.1	Cellulose synthase-like protein	7.18609	3.68979	0.513464	-1.04878	2.87e-07
Solyc08g014040.3.1	Methyltransferase family protein	4.18969	1.51515	0.361637	-1.55767	7.12e-05
Solyc08g016210.3.1	Leucine-rich receptor-like kinase family protein, putative	4.33498	0.275351	0.0635185	-3.97461	0.00801874
Solyc09g007480.3.1	Fructose-bisphosphate aldolase, cytoplasmic isozyme	10.8877	3.72819	0.342421	-1.5994	6.57e-05
Solyc09g007560.3.1	50S ribosomal protein L5	165.232	84.6025	0.512024	-1.05636	2.39e-06
Solyc09g010120.2.1	Alpha-amylase	88.7287	30.2411	0.340826	-1.64365	6.73e-08
Solyc09g074420.3.1	Protease Do-like 2, chloroplastic	19.9896	9.60468	0.480483	-1.12926	0.000258513
Solyc09g074450.1.1	LOW QUALITY:Hydroxyproline-rich glycoprotein	85.6454	31.9808	0.37341	-1.50791	2.46e-09
Solyc10g009570.3.1	thylakoid rhodanese-like protein	75.565	37.2759	0.493295	-1.10653	5.26e-05
Solyc10g081910.2.1	Receptor-kinase-like protein	6.6896	2.53358	0.378734	-1.45593	1.95e-07
Solyc10g081955.1.1	Late embryogenesis abundant	219.804	104.606	0.475905	-1.14752	0.000329076
Solyc11g009020.2.1	Haloacid dehalogenase-like hydrolase	55.5402	22.0393	0.396818	-1.40246	3.92e-41
Solyc11g009070.2.1	transmembrane protein	20.0382	10.2999	0.514014	-1.04771	3.55e-05
Solyc11g009080.2.1	DAHP synthase	131.275	66.6568	0.507765	-1.06775	0.000145823
Solyc11g010800.2.1	UDP-glycosyltransferase	11.7022	5.67674	0.4851	-1.06059	0.00441436
Solyc11g010810.1.1	UDP-glycosyltransferase	46.6046	22.3252	0.479034	-1.14234	5.63e-06
Solyc11g011542.1.1	F-box family protein	4.72432	0	0	-6.3244	1.83e-05
Solyc11g065680.1.1	transmembrane protein	79.753	36.0249	0.451706	-1.21769	4.71e-08
Solyc11g073130.2.1	Very-long-chain	24.1004	12.1571	0.504436	-1.06415	5.92e-06
Solyc12g005630.2.1	Cytochrome b6-f complex iron-sulfur subunit	970.308	492.232	0.507294	-1.06961	8.68e-05
Solyc12g006980.1.1	Leucine-rich repeat receptor-like protein kinase family	32.3211	15.249	0.471798	-1.17172	0.0200363
Solyc12g007070.2.1	SolycHsfC1	15.1483	6.80936	0.449512	-1.25051	2.78e-09
Solyc12g007090.2.1	Tyrosine-protein phosphatase non-receptor type 6	46.3435	9.16206	0.197699	-2.43131	0.00184862
Solyc12g010230.2.1	Calcineurin-like metallo-phosphoesterase superfamily protein, putative	21.0606	4.83126	0.229398	-2.21254	0.00888795
Solyc12g055720.2.1	Ovule receptor-like kinase 28	11.6689	0.991906	0.0850042	-3.59742	0.0453842
Solyc12g088930.1.1	MIZU-KUSSEI-like protein	7.23692	1.7722	0.244883	-2.00474	5.81e-07
Solyc12g089140.2.1	Erythronate-4-phosphate dehydrogenase family protein	4.48015	0.0534773	0.0119365	-6.15042	0.0476913
Solyc12g089160.2.1	Lrr receptor protein kinase, putative	10.9671	0	0	-10.1868	0.0435615

## Sheet: GOslim_pos_corr
GO slim analysis for flgII28 induced NCG_pos_corr using AgriGO v2.0 (http://systemsbiology.cau.edu.cn/agriGOv2) with default settings, ITAG3.2 as background and Plant Go Slim as gene ontology type.
GO term	Ontology	Description	Number in input list	Number in BG/Ref	p-value	FDR
GO:0006464	P	cellular protein modification process	12	1773	0.016	0.61
GO:0043412	P	macromolecule modification	12	1850	0.021	0.61
GO:0051179	P	localization	11	1631	0.021	0.61
GO:0006810	P	transport	10	1601	0.044	0.79
GO:0051234	P	establishment of localization	10	1617	0.046	0.79
GO:0044249	P	cellular biosynthetic process	7	2639	0.81	1
GO:0006807	P	nitrogen compound metabolic process	6	3302	0.98	1
GO:0034645	P	cellular macromolecule biosynthetic process	6	2034	0.7	1
GO:0050789	P	regulation of biological process	6	1792	0.58	1
GO:0044267	P	cellular protein metabolic process	13	2470	0.071	1
GO:0044260	P	cellular macromolecule metabolic process	17	4501	0.35	1
GO:0010467	P	gene expression	5	2216	0.88	1
GO:0065007	P	biological regulation	7	1927	0.48	1
GO:0009987	P	cellular process	23	7332	0.72	1
GO:0006139	P	nucleobase-containing compound metabolic process	5	2364	0.92	1
GO:0050794	P	regulation of cellular process	6	1732	0.54	1
GO:0009059	P	macromolecule biosynthetic process	6	2034	0.7	1
GO:0008152	P	metabolic process	30	9091	0.63	1
GO:0044238	P	primary metabolic process	18	6456	0.87	1
GO:0019538	P	protein metabolic process	13	3004	0.21	1
GO:0009058	P	biosynthetic process	7	2777	0.85	1
GO:0044237	P	cellular metabolic process	19	6041	0.7	1
GO:0043170	P	macromolecule metabolic process	17	5077	0.57	1
GO:0016301	F	kinase activity	10	1415	0.021	0.53
GO:0016772	F	transferase activity, transferring phosphorus-containing groups	10	1612	0.045	0.58
GO:0016740	F	transferase activity	15	3098	0.095	0.81
GO:0003676	F	nucleic acid binding	8	3148	0.86	1
GO:0005488	F	binding	43	11808	0.28	1
GO:0003677	F	DNA binding	8	1915	0.32	1
GO:0000166	F	nucleotide binding	14	3383	0.25	1
GO:0005515	F	protein binding	16	4493	0.46	1
GO:0003824	F	catalytic activity	31	8492	0.34	1
GO:0005622	C	intracellular	5	2728	0.96	1
GO:0005623	C	cell	5	2892	0.98	1
GO:0016020	C	membrane	9	2272	0.37	1
GO:0044464	C	cell part	5	2892	0.98	1
GO:0044424	C	intracellular part	5	2587	0.95	1

## Sheet: GOslim_neg_corr
GO slim analysis for flgII28 induced NCG_neg_corr using AgriGO v2.0 (http://systemsbiology.cau.edu.cn/agriGOv2) with default settings, ITAG3.2 as background and Plant Go Slim as gene ontology type. Enriched terms (FDR < 0.05) are highlighted.
GO term	Ontology	Description	Number in input list	Number in BG/Ref	p-value	FDR
GO:0015979	P	photosynthesis	7	178	3.1e-07	1.8e-05
GO:0008152	P	metabolic process	34	9091	0.0006	0.017
GO:0009987	P	cellular process	27	7332	0.0064	0.12
GO:0044237	P	cellular metabolic process	22	6041	0.021	0.3
GO:0019538	P	protein metabolic process	12	3004	0.055	0.64
GO:0044267	P	cellular protein metabolic process	10	2470	0.073	0.72
GO:0044260	P	cellular macromolecule metabolic process	12	4501	0.42	1
GO:0044238	P	primary metabolic process	16	6456	0.53	1
GO:0043412	P	macromolecule modification	7	1850	0.16	1
GO:0006464	P	cellular protein modification process	7	1773	0.14	1
GO:0043170	P	macromolecule metabolic process	14	5077	0.35	1
GO:0009058	P	biosynthetic process	9	2777	0.23	1
GO:0044249	P	cellular biosynthetic process	8	2639	0.31	1
GO:0010467	P	gene expression	5	2216	0.64	1
GO:0006807	P	nitrogen compound metabolic process	8	3302	0.57	1
GO:0034645	P	cellular macromolecule biosynthetic process	5	2034	0.56	1
GO:0009059	P	macromolecule biosynthetic process	5	2034	0.56	1
GO:0016740	F	transferase activity	14	3098	0.014	0.31
GO:0016301	F	kinase activity	7	1415	0.056	0.4
GO:0003824	F	catalytic activity	27	8492	0.05	0.4
GO:0016772	F	transferase activity, transferring phosphorus-containing groups	7	1612	0.096	0.52
GO:0005488	F	binding	23	11808	0.97	1
GO:0000166	F	nucleotide binding	9	3383	0.45	1
GO:0016787	F	hydrolase activity	6	2692	0.66	1
GO:0005515	F	protein binding	11	4493	0.55	1
GO:0005623	C	cell	13	2892	0.019	0.14
GO:0016020	C	membrane	11	2272	0.02	0.14
GO:0044464	C	cell part	13	2892	0.019	0.14
GO:0005622	C	intracellular	11	2728	0.063	0.23
GO:0032991	C	macromolecular complex	7	1429	0.058	0.23
GO:0044424	C	intracellular part	11	2587	0.045	0.23
GO:0043226	C	organelle	6	1905	0.32	0.87
GO:0043229	C	intracellular organelle	6	1905	0.32	0.87
