# Supplementary material for: Genome-wide analysis uncovers tomato leaf lncRNAs transcriptionally active upon Pseudomonas syringae pv. tomato challenge
Source: Sci Rep. 2021 Dec 31;11:24523. doi: 10.1038/s41598-021-04005-0 (PMC8720101; doi:10.1038/s41598-021-04005-0)
Supplement: Supplementary file 7 — Supplementary Table S6. [file 41598_2021_4005_MOESM7_ESM.xlsx]

## Sheet: list_NCG_pos_corr
Table S6. Neighboring protein-coding co-regulated genes (NCG) analysis for ETI induced lncRNAs. NCGs_pos_corr were identified as being within a 100 kb up/down-stream region of the lncRNA of interest and having the same transcriptional behaviour (|log2 fold-change| ≥ 1, q-value < 0.05).
ID	Description	PtoR_DC3000_ΔΔΔ_6h	PtoR_DC3000_Δ_6h	fold change	log2FoldChange	padj
Solyc00g128870.3.1	NUDIX hydrolase	4.73362	17.3662	3.6687	1.68921	0.000555484
Solyc01g066200.1.1	LOW QUALITY:Glucan endo-1,3-beta-glucosidase 8	4.43557	12.6731	2.85715	1.35117	0.0232506
Solyc01g080890.2.1	KH domain-containing protein / zinc finger	16.2834	113.229	6.95367	2.65314	0.00724837
Solyc01g087870.3.1	Glucosamine-fructose-6-phosphate aminotransferase, putative	2.21959	10.429	4.6986	2.06013	3.72e-05
Solyc01g087880.3.1	2,3-bisphosphoglycerate-dependent phosphoglycerate mutase	12.4989	28.5796	2.28657	1.02768	0.000351491
Solyc01g091830.3.1	DUF4378 domain protein	2.34823	7.43558	3.16647	1.48653	0.00388643
Solyc01g091840.3.1	UDP-galactose transporter	0.463284	6.45187	13.9264	3.51089	0.00491958
Solyc01g091880.3.1	ATPase ASN	12.8852	32.7211	2.53944	1.19174	1.61e-06
Solyc01g091890.3.1	Ubiquitin-related modifier	5.22328	14.1461	2.70828	1.28058	0.000200743
Solyc01g096420.3.1	NADPH:quinone oxidoreductase	3.81553	481.85	126.287	6.82594	0.0130034
Solyc01g096430.3.1	Maturase K	14.1163	257.043	18.2089	4.02965	2.42e-09
Solyc01g096460.2.1	LOW QUALITY:U-box domain-containing protein 4	8.52401	21.2673	2.49499	1.16922	0.00732983
Solyc01g096510.2.1	LOW QUALITY:VQ motif-containing protein	9.50257	44.2166	4.65312	2.05933	1.34e-06
Solyc01g103220.3.1	Cytochrome c	42.6105	147.645	3.46499	1.64773	0.00517068
Solyc01g104730.2.1	organic solute transporter ostalpha protein	0.237635	5.78199	24.3314	3.87896	0.00698804
Solyc01g104740.3.1	Multiprotein-bridging factor, putative	8.63576	98.5206	11.4084	3.35222	2.16e-05
Solyc01g106210.3.1	Heat shock protein 70	45.2263	105.923	2.34206	1.07586	8.57e-05
Solyc01g106290.3.1	LOW QUALITY:Lipid binding protein	1.05988	4.86767	4.59264	1.7136	0.0421054
Solyc01g106390.3.1	Glutamyl-tRNA reductase	4.38048	14.6006	3.33311	1.57413	4.34e-07
Solyc02g070510.3.1	Proteasome subunit alpha type	19.7662	46.6494	2.36005	1.08947	5.29e-05
Solyc02g079590.3.1	Serine/threonine-protein kinase	7.86742	25.9518	3.29865	1.56073	3.28e-10
Solyc02g080890.3.1	WRKY transcription factor 6	0.384346	17.4233	45.3324	5.20481	3.62e-07
Solyc02g081080.3.1	O-fucosyltransferase family protein	3.85313	11.6258	3.01724	1.43075	5.75e-05
Solyc02g081350.3.1	CoA ligase	1.47423	4.7248	3.20493	1.47724	0.00177613
Solyc02g081360.3.1	CoA ligase	3.06269	14.5023	4.73513	2.07495	2.56e-12
Solyc02g081390.3.1	Amine oxidase family protein	9.85751	43.1843	4.38085	1.97468	1.14e-10
Solyc02g081430.3.1	microsomal glutathione s-transferase	50.6822	618.151	12.1966	3.47127	1.46e-16
Solyc02g082830.2.1	Phosphoserine aminotransferase	25.0549	69.7401	2.78349	1.31868	0.00733491
Solyc02g082890.1.1	LOW QUALITY:RING/U-box superfamily protein	0.127014	7.54316	59.3884	5.27564	0.00186215
Solyc02g082900.3.1	Adipocyte plasma membrane-associated protein	12.5194	78.5831	6.2769	2.50587	0.000934797
Solyc02g082910.3.1	CoA ligase	0.200521	27.5973	137.628	6.58175	2.37e-23
Solyc02g082920.3.1	acidic extracellular 26 kD chitinase	22.4416	1203.43	53.6249	5.59855	2.12e-48
Solyc02g082950.3.1	Trichome birefringence-like protein	0	3.05695	#DIV/0!	6.78312	1.22e-05
Solyc02g083360.1.1	methionine-S-oxide reductase	5.2853	26.0726	4.93305	2.13891	0.000230843
Solyc02g083390.3.1	Prolyl 4-hydroxylase alpha subunit, putative	20.6764	60.5341	2.92768	1.40139	2.88e-05
Solyc02g083400.3.1	RING/U-box superfamily protein	2.99046	15.476	5.17511	2.23259	0.00448183
Solyc02g083560.3.1	Vacuolar protein sorting-associated protein 35	2.96723	6.9531	2.3433	1.07102	2.75e-06
Solyc02g083570.3.1	Ubiquitin-conjugating enzyme E2	2.87782	9.49106	3.298	1.54654	0.000907378
Solyc02g083580.4.1	ROP GTPases family protein	9.65992	23.5084	2.4336	1.12853	0.00134885
Solyc02g083750.1.1	LOW QUALITY:DNA-binding storekeeper protein-related transcriptional regulator	14.4996	32.6357	2.25079	1.02618	0.0012071
Solyc02g083800.3.1	Cold-shock DNA-binding family protein	2.5806	8.34076	3.2321	1.44588	0.00354491
Solyc02g083835.1.1	Chaperone DnaJ-like protein	97.2819	284.754	2.9271	1.40958	0.00049092
Solyc02g083850.3.1	Calcium-dependent protein kinase	1.36374	8.11071	5.94739	2.41702	0.0184106
Solyc02g083860.3.1	flavanone 3-dioxygenase	0.339114	3.41194	10.0613	2.93172	0.00392476
Solyc02g087110.3.1	Alpha-dioxygenase	3.64336	20.8734	5.72917	2.37388	0.00489777
Solyc02g087460.1.1	Receptor-like kinase	15.6353	46.9064	3.00003	1.432	6.13e-22
Solyc02g087480.3.1	CW14 protein	3.75619	8.55519	2.27762	1.02964	4.5e-05
Solyc02g087630.3.1	Thioredoxin	6.57622	24.3883	3.70856	1.7361	4.62e-10
Solyc02g087740.3.1	2-aminoethanethiol dioxygenase	0.779823	3.54209	4.54217	1.92254	0.0215718
Solyc03g005690.3.1	Cysteine-rich repeat secretory protein 3	2.06597	5.26318	2.54755	1.18492	0.000231533
Solyc03g005700.1.1	Mitochondrial import receptor subunit TOM22 family protein	12.6729	55.5531	4.38361	1.9437	5.46e-08
Solyc03g025340.1.1	Calcium-dependent lipid-binding family protein	32.1099	103.243	3.21528	1.53759	6.94e-12
Solyc03g025930.3.1	F-box family protein	1.44478	3.65152	2.52739	1.12636	0.038002
Solyc03g025950.3.1	Membrane steroid-binding protein	65.102	229.411	3.52387	1.67408	2.75e-08
Solyc03g025970.3.1	Methyl-CpG-binding domain-containing 13-like protein	2.25297	7.08163	3.14324	1.49378	0.0264974
Solyc03g094160.3.1	metacaspase	1.83013	9.20616	5.03033	2.16006	8e-13
Solyc03g095700.1.1	LOW QUALITY:Voltage-dependent T-type calcium channel subunit alpha-1I, putative	0.432232	8.60349	19.9048	3.66784	0.0338464
Solyc03g095710.3.1	Alpha-amylase	4.30946	12.2143	2.8343	1.34411	0.00365246
Solyc03g095770.3.1	WRKY transcription factor 80	3.07265	63.64	20.7118	4.17645	9.14e-34
Solyc03g111720.3.1	Peptide methionine sulfoxide reductase	22.0009	320.641	14.574	3.71894	2.44e-10
Solyc03g111793.1.1	Receptor-like protein kinase	17.245	175.357	10.1686	3.18809	1.96e-123
Solyc03g120260.3.1	Coatomer beta subunit, putative	25.9652	822.008	31.6581	4.84516	3.4e-15
Solyc03g120320.1.1	F box kelch like protein	2.81175	47.701	16.9649	3.87225	5.57e-14
Solyc03g120340.3.1	centromere protein C1	1.03954	4.53789	4.36528	1.90886	7.5e-08
Solyc03g120390.3.1	Auxin responsive protein IPR0033	4.50021	23.6557	5.25658	2.21584	5.27e-06
Solyc03g121190.3.1	transmembrane protein	0.57936	14.278	24.6444	4.37383	0.00408725
Solyc03g121240.1.1	basic helix-loop-helix	0.27003	4.35706	16.1355	3.73919	2.32e-05
Solyc03g121360.1.1	Charged multivesicular body	46.187	161.453	3.49563	1.65918	1.04e-15
Solyc03g121930.3.1	PHD finger alfin-like protein	0.793967	4.06812	5.1238	2.07037	4.36e-06
Solyc03g122020.3.1	Transcription initiation factor TFIID subunit 12	2.77776	6.92801	2.4941	1.14621	0.000396317
Solyc03g122080.3.1	DUF936 family protein	1.12251	3.58565	3.19431	1.47794	0.018095
Solyc03g122090.3.1	25. vesicle transport protein	30.5575	72.655	2.37764	1.09897	0.00025802
Solyc03g122120.3.1	3-oxoacyl-[acyl-carrier-protein] synthase	2.01054	8.27577	4.1162	1.8523	6.31e-10
Solyc04g007580.1.1	LOW QUALITY:DUF4228 domain protein	1.67434	24.5987	14.6916	3.53809	1.31e-07
Solyc04g007620.1.1	LOW QUALITY:mediator of RNA polymerase II transcription subunit	0.18797	4.79331	25.5004	3.96334	0.0408884
Solyc04g007660.1.1	LOW QUALITY:Six-bladed beta-propeller, TolB-like protein	4.1888	20.009	4.77678	2.0877	1.02e-13
Solyc04g007670.1.1	LOW QUALITY:CheY-like two-component responsive regulator family protein	0.511652	6.4142	12.5363	2.97511	0.0012782
Solyc04g007690.3.1	SlPIN3	1.64386	4.03063	2.45193	1.1365	0.000502174
Solyc04g009800.3.1	Calcium dependent protein kinase	11.6365	30.263	2.60069	1.22779	9.36e-06
Solyc04g009810.3.1	Protein pelota homolog	2.99459	11.1162	3.71209	1.70179	0.0477649
Solyc04g009830.3.1	Vacuolar protein sorting-associated protein 72 like	2.22878	6.55509	2.94112	1.39704	0.000176711
Solyc04g009900.3.1	phosphoenolpyruvate carboxylase kinase	44.9452	105.937	2.35702	1.0944	0.00565832
Solyc04g009920.3.1	Hexosyltransferase	1.19174	14.8269	12.4414	3.39689	8.45e-07
Solyc04g072640.3.1	Membrane-anchored ubiquitin-fold protein	6.48392	38.2179	5.89426	2.40281	4.95e-09
Solyc04g072800.3.1	phosphoglycerate/bisphosphoglycerate mutase	0	3.46871	#DIV/0!	7.6455	0.000161117
Solyc04g072900.1.1	dehydration-responsive element binding protein 3	41.8707	191.66	4.57741	2.05017	2.88e-11
Solyc04g073950.1.1	VQ motif-containing family protein	3.5288	27.3484	7.75008	2.78622	2.47e-08
Solyc04g074560.1.1	LOW QUALITY:syntaxin of plants 124	37.75	88.4767	2.34375	1.06311	1.98e-05
Solyc04g074580.1.1	Histone H3	114.79	259.21	2.25813	1.03296	0.00668766
Solyc04g074680.1.1	Avr9/Cf-9 rapidly elicited protein, putative	6.29347	49.9845	7.94227	2.8272	1.19e-09
Solyc04g074770.2.1	Phage capsid scaffolding protein	8.69199	304.858	35.0735	4.99388	1.64e-15
Solyc05g009790.1.1	AP2/B3 transcription factor family protein	30.5428	173.446	5.67879	2.35178	6.62e-30
Solyc05g009840.3.1	NAC domain-containing protein	11.1801	27.0397	2.41855	1.12526	3.17e-07
Solyc05g014980.3.1	Adenylate kinase	24.1736	127.791	5.28638	2.25323	2.87e-20
Solyc05g051460.3.1	Homeobox associated leucine zipper protein	7.05644	17.3151	2.4538	1.13066	8.98e-06
Solyc05g051480.2.1	DNA-directed RNA polymerase subunit beta	0	10.3767	#DIV/0!	6.80236	1.59e-06
Solyc05g051490.3.1	LMBR1-like membrane protein	2.19579	7.97034	3.62982	1.68858	3.56e-06
Solyc05g051510.3.1	Prohibitin	6.02334	27.3972	4.54851	2.02814	7.44e-06
Solyc05g051570.3.1	Ras-related protein	2.58416	40.4167	15.6402	3.77943	3.25e-17
Solyc05g054460.3.1	Dolichyl-phosphate beta-glucosyltransferase, putative	3.08914	13.7278	4.4439	1.97236	0.000432312
Solyc05g054520.3.1	Geranylgeranyl transferase type	2.98237	9.73877	3.26544	1.51752	1.29e-05
Solyc05g054550.3.1	ubiquitin-conjugating enzyme E2	0.574186	9.39884	16.369	3.87152	0.00899894
Solyc05g054560.3.1	CASP-like protein	5.60565	40.7886	7.27634	2.6819	2.49e-10
Solyc05g054650.1.1	Zinc finger family protein	0.614306	38.9304	63.3729	5.30897	2.26e-09
Solyc05g054770.3.1	Phosphatidylinositol N-acetyglucosaminlytransferase subunit P-like protein	2.46825	14.065	5.69838	2.35536	5.06e-14
Solyc05g054820.1.1	LOW QUALITY:Exocyst subunit EXO70 family protein	1.35026	5.00994	3.71035	1.68859	1.25e-05
Solyc05g054860.1.1	Kinase, putative	11.3907	48.7177	4.27695	1.94393	2.92e-11
Solyc05g054880.3.1	U4/U6 small nuclear ribonucleoprotein Prp3	2.28904	5.99979	2.6211	1.23527	0.0388152
Solyc05g054970.3.1	Ankyrin repeat family protein	0	12.8446	#DIV/0!	9.7148	3.7e-14
Solyc06g005150.3.1	Ascorbate peroxidase	47.3643	263.157	5.55601	2.33133	9.87e-17
Solyc06g005160.3.1	Ascorbate peroxidase	143.01	706.752	4.94199	2.16698	5.01e-10
Solyc06g005250.3.1	Transmembrane protein, putative	8.22113	23.9646	2.915	1.39512	0.0462431
Solyc06g005290.3.1	UDP-galactose transporter 5	1.83137	4.43729	2.42294	1.09359	0.0163769
Solyc06g007180.3.1	asparagine synthetase 1	0.297468	15.4022	51.7778	5.32492	0.000148615
Solyc06g007320.3.1	Ubiquitin activating enzyme	1.29166	35.3066	27.3344	4.57346	8.12e-05
Solyc06g008260.3.1	60S ribosomal protein L14, putative	98.0657	219.423	2.23751	1.00993	2.83e-07
Solyc06g068530.1.1	LOW QUALITY:S-locus lectin protein kinase family protein	1.20339	7.94885	6.60539	2.3113	0.0198951
Solyc06g068560.3.1	Major facilitator superfamily protein	0.73259	3.17534	4.3344	1.93844	5.98e-08
Solyc06g068960.1.1	Calcium binding protein	34.3706	92.7198	2.69765	1.26802	0.00360418
Solyc06g069045.1.1	Glutathione-S-transferase	2.6212	21.689	8.27446	2.7853	1.08e-06
Solyc06g072550.3.1	CASP-like protein	4.99727	68.0053	13.6085	3.59379	1.29e-14
Solyc06g072600.3.1	Mitochondrial import inner membrane translocase subunit	10.7352	27.9429	2.60293	1.21169	3.55e-06
Solyc06g072610.3.1	S-acyltransferase	7.80356	37.4293	4.79644	2.11296	2.74e-10
Solyc06g073170.1.1	Armadillo repeat-containing protein 2	9.90321	22.9122	2.31362	1.05399	0.00266013
Solyc06g073420.3.1	Inositol transporter 1	18.8343	47.8417	2.54013	1.20512	0.0290181
Solyc06g074940.3.1	ABC transporter family protein	1.14667	4.49817	3.92279	1.79252	0.000247287
Solyc06g075110.3.1	lysine ketoglutarate reductase trans-splicing protein	10.8067	24.433	2.26091	1.02786	0.00353911
Solyc06g075780.2.1	Zinc finger, C2H2	4.61637	32.2626	6.98873	2.63024	3e-05
Solyc06g075800.1.1	Histone H2B	49.5674	123.653	2.49465	1.16576	0.00262864
Solyc06g075830.2.1	histone H4	23.4716	53.999	2.30061	1.04302	0.00341357
Solyc06g076020.3.1	heat shock protein 70 kD	10.624	649.289	61.1152	5.79339	2.3e-14
Solyc06g083270.3.1	ER lumen retaining receptor family-like protein	6.61647	43.3979	6.55907	2.55675	0.0118642
Solyc06g083340.3.1	Wound-induced basic protein	37.9767	99.4009	2.61742	1.23173	9.92e-09
Solyc06g083440.3.1	Cytochrome b5	14.2402	34.5615	2.42704	1.12193	0.000899943
Solyc06g083790.3.1	succinyl CoA ligase beta subunit	53.2135	124.226	2.33449	1.0738	1.82e-18
Solyc07g005200.3.1	VAMP-like protein YKT	47.3443	121.089	2.55762	1.20865	1.55e-06
Solyc07g049580.3.1	Ypt/Rab-GAP domain of gyp1p superfamily protein	2.6108	9.03646	3.46119	1.61083	1.27e-05
Solyc07g049730.3.1	transmembrane protein, putative	0.160568	10.6073	66.0609	5.78709	0.0136297
Solyc07g053550.2.1	Glutaredoxin, putative	16.8816	334.576	19.8189	4.15445	1.88e-16
Solyc07g053650.3.1	26S proteasome regulatory subunit	9.71469	40.5955	4.17878	1.92	7.58e-06
Solyc07g053690.3.1	Nucleic acid-binding, OB-fold-like protein	17.8291	52.9293	2.9687	1.41733	5.04e-07
Solyc07g053720.3.1	S-alkyl-thiohydroximate lyase-like	18.1453	59.7363	3.29211	1.56655	1.97e-10
Solyc07g064550.3.1	Ataxin-2	1.74912	4.11588	2.35311	1.06226	0.000921144
Solyc07g064570.3.1	Rho GTPase-activating 32	1.25108	3.02546	2.41827	1.06037	0.0221579
Solyc07g064620.2.1	Translation factor SU	30.7097	212.893	6.93242	2.64098	4.24e-15
Solyc07g064630.3.1	RNI-like superfamily protein	2.37247	7.90904	3.33367	1.56951	2.53e-07
Solyc07g064740.3.1	Rab3 GTPase-activating protein catalytic subunit	2.40487	6.96227	2.89508	1.3721	0.0466348
Solyc07g064820.1.1	LOW QUALITY:MAP kinase kinase kinase 59	0.949525	4.35923	4.59096	1.95391	8.13e-05
Solyc07g064850.3.1	Adenylyltransferase and sulfurtransferase MOCS3	2.36635	6.86792	2.90232	1.35919	0.000833824
Solyc08g006330.3.1	UDP-xylose phenolic glycosyltransferase	0.286517	10.7848	37.6409	4.80125	4e-10
Solyc08g006430.3.1	Arginine/serine-rich splicing factor, putative	17.5175	49.3803	2.81892	1.35046	4.28e-05
Solyc08g007820.1.1	C-repeat binding factor	0.12365	15.4606	125.036	6.22943	2.02e-06
Solyc08g008370.3.1	DCD	6.30357	51.4826	8.16722	2.87009	5.87e-14
Solyc08g016270.2.1	Leucine-rich receptor-like kinase family protein, putative	0.227516	4.7957	21.0785	4.06687	4.14e-13
Solyc08g062220.3.1	Glycosyltransferase	30.5376	99.3722	3.25409	1.55953	4.49e-05
Solyc08g062860.3.1	Mitochondrial substrate carrier family protein	1.84229	6.41883	3.48416	1.63215	2.72e-06
Solyc08g077290.1.1	Myb family transcription factor	12.0007	47.7223	3.97662	1.83399	1.7e-07
Solyc08g077330.3.1	Expansin-like protein	4.28436	48.5991	11.3434	3.35916	0.000656049
Solyc09g007350.3.1	Ribosomal protein S12	93.2697	220.565	2.36481	1.09284	7.44e-06
Solyc09g007445.1.1	Phosphatidic acid phosphatase family protein isoform	10.8947	37.6101	3.45216	1.62377	1.61e-07
Solyc09g007490.3.1	Cell number regulator-like protein	72.5245	161.797	2.23092	1.01589	0.00213908
Solyc09g007520.3.1	Peroxidase	1.73818	12.6534	7.27967	2.66788	9.35e-08
Solyc09g009090.3.1	CTR1-like protein kinase-3	4.73945	11.9779	2.52727	1.17552	0.0108785
Solyc09g009130.3.1	Phytosulfokine 3, putative	24.4046	623.388	25.5438	4.52366	3.49e-23
Solyc09g009150.1.1	Serine/threonine-protein kinase	0.73687	5.76237	7.82006	2.69593	4.57e-07
Solyc09g009180.3.1	DnaJ domain-containing protein	15.3757	35.5231	2.31035	1.05289	0.0011863
Solyc09g009590.1.1	A20/A	0.678341	16.6297	24.5153	3.85231	9.51e-06
Solyc09g009650.3.1	Pentatricopeptide repeat	7.69668	18.7383	2.43459	1.11376	0.0295635
Solyc09g009700.3.1	GDSL esterase/lipase	3.04942	27.4274	8.99431	2.99204	5.82e-10
Solyc09g009720.1.1	ubiquitin-conjugating enzyme E2	9.97571	29.0853	2.91562	1.36977	0.000664501
Solyc09g011360.3.1	Mitochondrial substrate carrier family protein	4.76882	14.601	3.06176	1.44887	0.000452574
Solyc09g011480.3.1	Rop guanine nucleotide exchange factor, putative	0	3.77265	#DIV/0!	7.98819	2.37e-09
Solyc09g011520.3.1	Glutathione S-transferase-like protein	0	6.93749	#DIV/0!	7.73186	3.88e-05
Solyc09g011540.2.1	Glutathione S-transferase	1.47943	96.503	65.2298	5.7774	2.1e-05
Solyc09g011550.2.1	Glutathione S-transferase	0	85.9179	#DIV/0!	10.7939	5.5e-13
Solyc09g011560.2.1	Glutathione S-transferase	12.2238	123.438	10.0982	3.17762	5.89e-21
Solyc09g074580.1.1	Glutaredoxin	2.20252	12.103	5.49508	2.21562	0.0219711
Solyc09g082480.2.1	RNA-directed DNA methylation protein	0.626233	10.8454	17.3184	3.6588	0.0169884
Solyc10g005280.1.1	Pentatricopeptide repeat-containing protein	9.09057	24.9733	2.74717	1.29563	1.17e-05
Solyc10g005360.3.1	Gibberellin 2-beta-dioxygenase	0	3.13771	#DIV/0!	6.65337	2.1e-06
Solyc10g008350.3.1	50S ribosomal protein L20, chloroplastic	32.3001	273.011	8.4523	2.92808	2.32e-18
Solyc10g009110.1.1	ethylene response factor F.5	8.37614	40.6934	4.85825	2.11269	2.1e-07
Solyc10g009180.3.1	Secretory carrier membrane protein	19.6358	102.717	5.2311	2.24247	8.15e-16
Solyc10g047140.2.1	Receptor-like kinase	6.80857	44.5726	6.54654	2.57902	1.36e-05
Solyc10g050220.2.1	cold regulated protein 27	0.141686	6.68975	47.2154	5.17767	1.3e-05
Solyc10g050230.2.1	Alpha 1,3 fucosyltransferase	2.12107	8.00518	3.77413	1.75211	3.76e-09
Solyc10g050890.2.1	nitrite reductase 2	6.58689	30.0393	4.56046	2.03694	1.5e-09
Solyc10g050970.1.1	Ethylene Response Factor D.4	0.0629367	6.40207	101.722	5.74243	0.00217273
Solyc10g081850.2.1	Syntaxin, putative	9.00104	30.2636	3.36223	1.59496	9.96e-10
Solyc10g081970.2.1	Late embryogenesis abundant	12.0013	83.707	6.97482	2.64329	0.00415
Solyc10g081980.2.1	Late embryogenesis abundant	6.53219	61.2808	9.38135	3.07671	9.21e-05
Solyc10g082060.1.1	ovate family protein 22	0.241472	3.73005	15.4472	3.25903	0.000722827
Solyc10g085000.2.1	Kinase family protein	8.09541	24.1075	2.97793	1.42499	0.00069077
Solyc10g085010.2.1	PA	2.41489	7.79266	3.22692	1.44511	0.00308717
Solyc10g085020.2.1	Tubulin beta chain	24.8539	67.5587	2.71823	1.29152	4.72e-17
Solyc10g085030.1.1	SOUL heme-binding family protein	18.8064	72.848	3.87357	1.80223	7.76e-07
Solyc10g085140.1.1	Alkyl transferase	9.13231	78.1341	8.55579	2.91685	0.0017012
Solyc10g085180.2.1	PHD finger alfin-like protein	3.38251	9.43028	2.78795	1.29158	0.000594571
Solyc10g085300.2.1	uncharacterized protein	11.2845	67.1741	5.95277	2.42833	2.34e-12
Solyc10g085350.2.1	Macrophage migration inhibitory factor	6.73295	26.1415	3.88263	1.77755	8.92e-06
Solyc11g006000.2.1	MAP kinase kinase kinase 80	11.9049	28.3769	2.38364	1.10625	7.01e-06
Solyc11g006030.1.1	U-box domain-containing family protein	0.774159	7.61914	9.84183	3.05076	1.42e-06
Solyc11g008010.2.1	NAC domain protein,	9.98742	77.9386	7.80368	2.81586	8.86e-07
Solyc11g011440.1.1	LOW QUALITY:Eukaryotic aspartyl protease family protein	7.72949	22.7316	2.9409	1.40997	0.0128777
Solyc11g065070.2.1	Hydroxymethylglutaryl-CoA lyase	8.55261	32.3311	3.78026	1.77811	0.000882675
Solyc11g072740.1.1	Protein BPS1, chloroplastic	7.96872	26.398	3.3127	1.55261	4.29e-07
Solyc12g005000.1.1	LOW QUALITY:DUF4228 domain protein	0.179187	4.15313	23.1776	3.86968	0.0311257
Solyc12g005140.2.1	Major facilitator superfamily protein	2.31794	16.3416	7.05003	2.59302	1.21e-14
Solyc12g005390.2.1	Vesicle-associated protein 4-2	21.717	59.265	2.72897	1.29318	2.17e-06
Solyc12g005570.2.1	1D-myo-inositol 2-amino-2-deoxy-alpha-D-glucopyranoside ligase	20.7253	48.1016	2.32091	1.06151	7.23e-05
Solyc12g005760.2.1	Peroxisome biogenesis protein 22	5.8697	19.2352	3.27703	1.56061	7.64e-05
Solyc12g005850.2.1	Protein DETOXIFICATION	5.59034	35.7815	6.4006	2.52897	3.68e-08
Solyc12g005910.2.1	B-cell receptor-associated 31-like protein	20.2805	66.592	3.28354	1.56116	2.86e-10
Solyc12g006350.2.1	Auxin response factor	2.55295	11.1391	4.36323	1.93024	0.00241875
Solyc12g006380.2.1	2-oxoglutarate-dependent dioxygenase	25.2069	477.789	18.9547	4.11096	1.02e-07
Solyc12g007030.2.1	Aldehyde dehydrogenase, putative	29.574	89.1618	3.01487	1.45208	0.000359694
Solyc12g011090.2.1	cellulose synthase, putative	0.370993	5.25043	14.1524	3.58086	0.0276349
Solyc12g011100.2.1	glycerol-3-phosphate acyltransferase 3	0.360671	5.93539	16.4565	3.75524	1.97e-05
Solyc12g011160.2.1	3-hydroxyisobutyryl-CoA hydrolase-like protein	4.58836	53.4524	11.6496	3.37259	4.26e-07
Solyc12g088920.2.1	Calcineurin-like metallo-phosphoesterase superfamily protein	2.28382	5.6414	2.47016	1.14569	1.71e-06
Solyc12g098720.2.1	Vacuolar ATPase subunit e-like	9.4747	22.3255	2.35633	1.05096	0.000134815

## Sheet: list_NCG_neg_corr
Neighboring protein-coding co-regulated genes (NCG) analysis for ETI induced lncRNAs. NCGs_neg_corr were identified as being within a 100 kb up/down-stream region of the lncRNA of interest and having the oposite transcriptional behaviour (|log2 fold-change| ≥ 1, q-value < 0.05).
ID	Description	PtoR_DC3000_ΔΔΔ_6h	PtoR_DC3000_Δ_6h	fold change	log2FoldChange	padj
Solyc01g005960.3.1	RNA helicase DEAD1	28.9935	0	0	-11.4678	1.01e-19
Solyc01g005990.3.1	Lipid transfer protein	107.048	18.416	0.172036	-2.70721	1.88e-05
Solyc01g006020.3.1	6,7-dimethyl-8-ribityllumazine synthase	252.997	86.2306	0.340836	-1.7003	0.000109351
Solyc01g017320.1.1	Photosystem I P700 chlorophyll a apoprotein	110.226	24.8126	0.225106	-2.28804	0.000130713
Solyc01g080840.3.1	Protein translocase subunit SecA	58.4814	27.4364	0.469147	-1.24674	0.000177483
Solyc01g080910.2.1	LOW QUALITY:polyadenylate-binding protein 1-B-binding protein	61.9092	7.1382	0.115301	-3.2527	1.1e-09
Solyc01g080940.3.1	Transthyretin-like S-allantoin synthase protein	11.4976	3.98587	0.346669	-1.66745	6.24e-09
Solyc01g087780.2.1	LOW QUALITY:serine protease SBT4A	22.8652	5.51721	0.241293	-2.20984	4.57e-06
Solyc01g087790.2.1	LOW QUALITY:subtilisin-like serine protease family protein	10.7398	3.35336	0.312237	-1.82845	0.00110339
Solyc01g091770.3.1	RING/U-box superfamily protein	3.75052	1.24797	0.332746	-1.67846	3.54e-06
Solyc01g091800.3.1	rRNA adenine N(6)-methyltransferase	39.4906	6.6489	0.168367	-2.706	3.62e-05
Solyc01g096360.3.1	Rho GTPase activating protein 2	30.4308	9.00637	0.295962	-1.90132	5.05e-16
Solyc01g096390.3.1	DNA-directed RNA polymerase subunit	3.1562	0	0	-9.59583	0.0365852
Solyc01g096450.3.1	Aspartic proteinase nepenthesin-1-like protein	57.4263	15.4665	0.269328	-2.05208	3.66e-09
Solyc01g096470.3.1	Transcription factor	18.181	8.84814	0.486669	-1.18735	0.0013477
Solyc01g096475.1.1	Thioredoxin-like protein CITRX, chloroplastic	65.6197	19.5603	0.298087	-1.88896	3.21e-05
Solyc01g103110.3.1	Acyl-CoA N-acyltransferase	14.5189	7.7243	0.532017	-1.06104	5.04e-05
Solyc01g103230.3.1	Non-lysosomal glucosylceramidase	3.00917	1.34724	0.447712	-1.30242	0.00703087
Solyc02g070460.3.1	Cullin, putative	4.3076	1.09198	0.2535	-2.09909	2.67e-06
Solyc02g070540.3.1	carbohydrate binding domain-containing protein	16.9344	3.94556	0.232991	-2.24224	6.47e-14
Solyc02g079770.3.1	DAG protein	252.574	129.027	0.510847	-1.1193	1.12e-06
Solyc02g079780.1.1	LOW QUALITY:DNA-binding bromodomain-containing protein	47.78	13.7423	0.287616	-1.94063	1.12e-06
Solyc02g080990.2.1	Leucyl-tRNA synthetase	13.3417	4.3594	0.326748	-1.76799	0.00584753
Solyc02g081030.3.1	ERD	30.2962	9.37573	0.309469	-1.85049	1.57e-06
Solyc02g081330.4.1	phytoene synthase 2	39.2889	6.16678	0.15696	-2.83621	8.91e-08
Solyc02g081600.3.1	Zinc transporter protein	6.93111	2.12093	0.306001	-1.82344	0.00420829
Solyc02g083375.1.1	Bi	5.18464	1.49502	0.288355	-1.7649	0.0478134
Solyc02g083410.3.1	Receptor-like protein kinase THESEUS	35.0502	11.8001	0.336663	-1.71948	9e-19
Solyc02g083760.3.1	Pathogenesis-related thaumatin family protein	12.8873	2.155	0.167219	-2.68853	1.13e-07
Solyc02g083810.3.1	Ferredoxin--NADP reductase	1359.02	531.436	0.391045	-1.50813	6.71e-16
Solyc02g083900.3.1	Transformation/transcription domain-associated protein	4.84402	2.2431	0.463065	-1.27745	0.00593207
Solyc02g086670.3.1	Kinase family protein	27.1299	14.2579	0.525542	-1.08122	0.00268235
Solyc02g086980.3.1	LOW QUALITY:Trimeric LpxA-like enzymes superfamily protein	3.83129	1.25284	0.327003	-1.6426	0.0220159
Solyc02g087200.1.1	U-box domain-containing protein 40	13.6219	7.12845	0.523307	-1.07235	0.000236651
Solyc02g087560.1.1	Pentatricopeptide repeat-containing protein	30.1222	9.7848	0.324837	-1.76746	3.49e-13
Solyc02g087620.3.1	Inositol hexakisphosphate and diphosphoinositol-pentakisphosphate kinase	16.4721	5.9278	0.359869	-1.62655	1.89e-05
Solyc02g090510.3.1	CDPK-related kinase	5.70206	2.22696	0.390554	-1.51441	0.00611811
Solyc03g005760.1.1	chlorophyll a/b-binding protein	6119.79	1724.65	0.281815	-1.99469	3.11e-05
Solyc03g005770.3.1	chlorophyll a/b-binding protein	2756.38	893.224	0.324057	-1.79592	0.000409362
Solyc03g005780.3.1	chlorophyll a/b-binding protein Cab-3C	2182.24	148.519	0.068058	-4.03861	2.28e-07
Solyc03g005820.3.1	Purine permease	18.2818	5.38738	0.294685	-1.91198	1.6e-05
Solyc03g044150.3.1	Subtilisin-like protease	11.0152	1.50904	0.136996	-3.00244	0.0332778
Solyc03g044155.1.1	Subtilisin-like protease	31.26	9.5958	0.306967	-1.84544	0.0428952
Solyc03g119060.3.1	divaricata	52.6539	22.7637	0.432327	-1.34262	0.00490036
Solyc03g119080.4.1	beta-mannosidase enzyme	214.22	54.4477	0.254168	-2.13086	3.15e-20
Solyc03g119110.3.1	Transmembrane protein, putative	35.2422	8.59481	0.243878	-2.18011	4.8e-13
Solyc03g120440.2.1	cyclin A2_1	9.33048	1.33509	0.143089	-2.92763	0.00655034
Solyc03g121180.3.1	GDSL esterase/lipase family	106.457	25.8068	0.242415	-2.20175	5.14e-16
Solyc03g121260.3.1	RNA methyltransferase family protein	18.5251	9.84821	0.531615	-1.07103	0.024553
Solyc03g121900.1.1	Bifunctional inhibitor/lipid-transfer protein/seed storage 2S albumin superfamily protein	69.1906	10.7229	0.154976	-2.82183	6.62e-06
Solyc04g008570.3.1	Pentatricopeptide repeat superfamily protein, putative	15.007	4.1831	0.278743	-1.99243	7.37e-06
Solyc04g072570.3.1	Receptor-like kinase	11.3162	2.53508	0.224021	-2.31381	5.36e-07
Solyc04g072670.3.1	Apoptotic chromatin condensation inducer in the nucleus	18.0934	0.948891	0.0524442	-4.35896	1.21e-05
Solyc04g072850.3.1	Beta-D-xylosidase	18.5276	8.06616	0.435359	-1.34919	2.61e-05
Solyc04g074520.1.1	VQ motif-containing protein, putative	34.5703	19.0444	0.550891	-1.00085	0.015551
Solyc04g074750.3.1	RNA-binding	19.9289	5.33595	0.267749	-2.04415	5.92e-05
Solyc05g006050.3.1	cyclinD1_1	30.4842	6.55221	0.214938	-2.36368	1.75e-11
Solyc05g006070.3.1	RNA-binding family protein, putative isoform	20.2144	6.31002	0.312155	-1.82405	0.000197536
Solyc05g006110.3.1	Serine/Threonine-kinase	48.3191	22.6292	0.468329	-1.23767	2.25e-07
Solyc05g006130.3.1	RNA helicase DEAD17	14.1539	6.79511	0.480086	-1.20526	0.00271703
Solyc05g006220.3.1	IAA-amino acid hydrolase ILR1, putative	55.9707	11.5472	0.206307	-2.39776	0.00912829
Solyc05g009820.3.1	Hexosyltransferase	32.0791	10.211	0.318306	-1.80681	1.3e-07
Solyc05g009920.3.1	P-loop containing nucleoside triphosphate hydrolases superfamily protein	3.58487	1.43878	0.401347	-1.41325	0.00988233
Solyc05g009930.3.1	Hydroxyproline-rich glycoprotein family protein	43.3765	9.08054	0.209342	-2.42603	6.53e-06
Solyc05g009990.3.1	Leucine-rich repeat family protein	3.4023	0.378317	0.111194	-3.25857	2.03e-06
Solyc05g015710.3.1	transmembrane protein	25.5993	2.24723	0.0877851	-3.61993	1.3e-08
Solyc05g054530.1.1	Transmembrane protein, putative	8.51689	3.89976	0.457886	-1.24213	0.000324661
Solyc05g054600.3.1	Methionyl-tRNA synthetase family protein	7.99016	3.52202	0.440795	-1.32567	0.00177266
Solyc05g054730.3.1	Cation efflux family protein	24.165	10.9656	0.453781	-1.28457	5.69e-07
Solyc05g054740.3.1	Sulfate transporter	19.6447	6.85865	0.349135	-1.67212	0.000250265
Solyc06g008180.2.1	Pentatricopeptide repeat	10.5665	4.35767	0.412404	-1.42417	0.000155597
Solyc06g008220.3.1	DAG protein	33.2459	12.9235	0.388724	-1.52309	0.047127
Solyc06g068440.3.1	cinnamoyl-CoA reductase	8.85029	4.20884	0.47556	-1.21979	1.65e-05
Solyc06g068550.3.1	Eukaryotic aspartyl protease family protein	3.95511	0.646663	0.163501	-2.72975	1.65e-05
Solyc06g069000.3.1	Uncharacterized GPI-anchored protein At4g28100	12.3562	0.166569	0.0134806	-6.1899	3.46e-07
Solyc06g069120.3.1	translocase subunit seca	129.332	59.152	0.457367	-1.27919	0.0139024
Solyc06g072540.1.1	ATP synthase subunit alpha, chloroplastic	158.306	79.9785	0.505214	-1.12822	0.000947712
Solyc06g072700.3.1	Heavy metal transport/detoxification superfamily protein	12.5204	1.62966	0.13016	-3.04343	2.67e-06
Solyc06g072710.3.1	Sigma factor	19.4709	3.62343	0.186094	-2.59581	0.00168306
Solyc06g073240.3.1	Carbohydrate esterase plant-like protein	5.52945	1.01417	0.183413	-2.51564	0.00195825
Solyc06g073290.1.1	Tetrapyrrole-binding family protein	439.777	47.0411	0.106966	-3.39941	1.32e-08
Solyc06g083470.3.1	NAD(P)-binding Rossmann-fold superfamily protein	16.7165	0.647065	0.0387081	-4.86036	0.0376212
Solyc06g083490.3.1	NAD(P)-binding Rossmann-fold superfamily protein	17.1047	8.3243	0.486668	-1.19096	0.00661102
Solyc06g083680.3.1	Photosystem I reaction center subunit IV	1003.69	338.311	0.337066	-1.72322	6.12e-24
Solyc06g083760.3.1	Histone-lysine N-methyltransferase	3.85652	1.8611	0.482585	-1.20747	0.00210197
Solyc06g083770.3.1	Glutathione S-transferase family protein	15.5181	6.99041	0.450468	-1.30073	2.59e-10
Solyc06g083890.3.1	Pre-mRNA-splicing factor SLU7	9.56241	1.88233	0.196847	-2.48575	1.87e-09
Solyc06g083900.3.1	R2R3MYB transcription factor 13	48.0525	4.36769	0.0908943	-3.5974	2.52e-32
Solyc07g005190.3.1	Lysosomal Pro-X carboxypeptidase	16.9488	5.6409	0.332821	-1.74136	0.00065929
Solyc07g053530.1.1	Fasciclin-like arabinogalactan protein	7.87128	2.26685	0.28799	-1.92664	1.89e-05
Solyc07g053610.3.1	Homeodomain-like transcriptional regulator	6.37481	2.91344	0.457023	-1.28901	0.00407597
Solyc07g053630.3.1	Two-component response regulator-like APRR2	33.4225	12.1647	0.363968	-1.62872	0.00681541
Solyc07g053640.1.1	LOW QUALITY:Arabinogalactan-protein	75.8668	4.70733	0.0620472	-4.10474	0.0420151
Solyc08g006310.3.1	Cellulose synthase-like protein	10.3271	2.69732	0.26119	-2.07007	4.57e-12
Solyc08g008270.3.1	1-acyl-sn-glycerol-3-phosphate acyltransferase	26.242	2.17484	0.082876	-3.68626	0.00744058
Solyc08g008305.1.1	Ethylene-responsive transcription factor ERF0	18.1543	4.1794	0.230216	-2.24598	2.34e-06
Solyc08g013670.3.1	photosystem I reaction center subunit	1435	386.847	0.26958	-2.04467	1.37e-22
Solyc08g013840.3.1	Haloacid dehalogenase-like hydrolase	16.6224	3.83577	0.230759	-2.24503	0.00473784
Solyc08g013850.1.1	Pentatricopeptide repeat-containing protein	3.48272	0.331893	0.0952969	-3.42279	0.00252844
Solyc08g081940.3.1	LRR receptor-like kinase	18.1706	2.24181	0.123376	-3.16619	7.01e-11
Solyc08g081960.2.1	Solanum Lycopersicum Cytokinin Response Factor 2	6.00074	2.44956	0.408209	-1.43447	0.0157791
Solyc09g007320.3.1	Pentatricopeptide repeat-containing protein	39.2234	6.5987	0.168234	-2.72765	2.14e-10
Solyc09g009040.3.1	Sterol C-14 reductase	11.2964	2.50755	0.221978	-2.31513	0.000661676
Solyc09g009080.3.1	DNA demethylase1	14.3135	4.30563	0.30081	-1.88337	1.34e-13
Solyc09g074450.1.1	LOW QUALITY:Hydroxyproline-rich glycoprotein	101.761	10.9725	0.107826	-3.34032	5.61e-11
Solyc09g074520.3.1	Transport inhibitor response	41.2999	17.4023	0.421364	-1.39974	2.48e-10
Solyc10g005400.3.1	Myo-inositol oxygenase	85.9821	25.3744	0.295113	-1.93087	0.000178544
Solyc10g008340.3.1	Structural constituent of cell wall, putative	20.8005	0.021715	0.00104397	-8.89653	3.4e-15
Solyc10g008410.1.1	RING/U-box superfamily protein	76.7666	5.4096	0.0704682	-3.95672	4.42e-14
Solyc10g008480.3.1	Plant/F9H3-4 protein	62.0686	25.3799	0.408901	-1.43087	9.5e-06
Solyc10g008490.3.1	Phosphatase 2C family protein	7.1627	3.73229	0.521074	-1.08561	0.00292522
Solyc10g009030.3.1	sphingolipid delta 4 desaturase	60.0904	21.7669	0.362235	-1.61146	3.29e-13
Solyc10g009040.3.1	defensin-like protein	5.65457	1.64193	0.290373	-1.83448	0.000763256
Solyc10g009190.1.1	LOW QUALITY:glycine-rich protein	83.0128	41.2578	0.497005	-1.16382	0.00329385
Solyc10g009230.1.1	At2g46730/F19D11	18.4459	9.82297	0.53253	-1.04908	0.0133982
Solyc10g018260.1.1	UDP-glucuronate 4-epimerase 4	3.10264	1.68911	0.54441	-1.01906	0.0295635
Solyc10g081910.2.1	Receptor-kinase-like protein	5.25932	0.720128	0.136924	-2.95296	7.39e-05
Solyc10g081955.1.1	Late embryogenesis abundant	138.428	70.725	0.510917	-1.12821	0.000174523
Solyc10g085100.2.1	sulfoquinovosyldiacylglycerol 2	26.87	3.4513	0.128444	-3.09684	8.38e-27
Solyc10g085330.2.1	Protein DETOXIFICATION	7.17916	2.33221	0.324858	-1.7657	3.62e-06
Solyc11g005820.1.1	Pectinesterase inhibitor	35.4927	7.44835	0.209856	-2.35746	1.18e-19
Solyc11g008630.2.1	HXXXD-type acyl-transferase family protein	45.5592	7.38356	0.162065	-2.79477	4.85e-06
Solyc11g010900.2.1	tRNA/rRNA methyltransferase family protein	8.94521	2.84606	0.318166	-1.76876	1.61e-05
Solyc11g010960.2.1	Alcohol dehydrogenase, putative	19.0775	3.74329	0.196215	-2.49923	3.3e-08
Solyc11g031970.2.1	DNA-directed RNA polymerase subunit beta	8.61314	0.969991	0.112618	-3.27711	0.0183097
Solyc11g069170.2.1	Transmembrane protein 209	5.89555	2.56007	0.434238	-1.33216	0.000162216
Solyc11g072600.2.1	APETALA2d	51.8414	11.688	0.225457	-2.27831	0.000657519
Solyc11g072710.2.1	phototropin 1	71.8051	7.90771	0.110127	-3.36046	5.65e-06
Solyc12g005070.2.1	CASP-like protein	3.49411	1.10086	0.315063	-1.78944	4.56e-07
Solyc12g005240.1.1	Plant/F3H11-7 protein	44.4046	10.2119	0.229974	-2.26171	8.47e-12
Solyc12g006460.2.1	Cytochrome P450	85.8862	11.6341	0.13546	-3.03608	7.64e-05
Solyc12g006470.2.1	viroid RNA-binding protein	203.762	39.9778	0.196199	-2.50346	1.25e-14
Solyc12g006920.2.1	Serine/threonine protein phosphatase 2A regulatory subunit B	3.88428	0.493642	0.127087	-3.08757	0.0272694
Solyc12g007070.2.1	SolycHsfC1	9.81562	3.88255	0.395548	-1.4868	7.97e-07
Solyc12g007080.2.1	Plant regulator RWP-RK family protein	4.96349	1.57312	0.316938	-1.71123	0.00650609
Solyc12g007090.2.1	Tyrosine-protein phosphatase non-receptor type 6	16.1878	3.41026	0.210669	-2.37288	1.58e-14
Solyc12g088930.1.1	MIZU-KUSSEI-like protein	10.6155	1.76582	0.166343	-2.6362	5.99e-09
Solyc12g089110.1.1	dolichyl-diphosphooligosaccharide-protein glycosyltransferase subunit	8.49324	2.39134	0.281558	-1.86932	0.0416366
Solyc12g098600.1.1	Glycosyltransferase	38.3438	9.62111	0.250917	-2.1483	1.09e-08
Solyc12g098670.2.1	Signal peptide peptidase-like protein	6.04752	0	0	-7.59148	0.00745532

## Sheet: GOslim_pos_corr
GO slim analysis for ETI induced NCG_pos_corr using AgriGO v2.0 (http://systemsbiology.cau.edu.cn/agriGOv2) with default settings, ITAG3.2 as background and Plant Go Slim as gene ontology type.
GO term	Ontology	Description	Number in input list	Number in BG/Ref	p-value	FDR
GO:0060255	P	regulation of macromolecule metabolic process	18	1166	0.0035	0.2
GO:0019222	P	regulation of metabolic process	18	1181	0.004	0.2
GO:0050789	P	regulation of biological process	23	1792	0.0092	0.2
GO:0065007	P	biological regulation	24	1927	0.011	0.2
GO:0010468	P	regulation of gene expression	16	1117	0.011	0.2
GO:0050794	P	regulation of cellular process	22	1732	0.012	0.2
GO:0051179	P	localization	21	1631	0.012	0.2
GO:0006810	P	transport	20	1601	0.019	0.27
GO:0051234	P	establishment of localization	20	1617	0.021	0.27
GO:0010467	P	gene expression	23	2216	0.076	0.7
GO:0044260	P	cellular macromolecule metabolic process	42	4501	0.08	0.7
GO:0006807	P	nitrogen compound metabolic process	32	3302	0.083	0.7
GO:0006139	P	nucleobase-containing compound metabolic process	24	2364	0.086	0.7
GO:0034645	P	cellular macromolecule biosynthetic process	21	2034	0.092	0.7
GO:0009059	P	macromolecule biosynthetic process	21	2034	0.092	0.7
GO:0009058	P	biosynthetic process	27	2777	0.1	0.75
GO:0008152	P	metabolic process	76	9091	0.14	0.98
GO:0009987	P	cellular process	62	7332	0.16	1
GO:0043412	P	macromolecule modification	18	1850	0.17	1
GO:0043170	P	macromolecule metabolic process	44	5077	0.18	1
GO:0044249	P	cellular biosynthetic process	24	2639	0.2	1
GO:0009056	P	catabolic process	6	530	0.22	1
GO:0044237	P	cellular metabolic process	49	6041	0.32	1
GO:0006464	P	cellular protein modification process	15	1773	0.37	1
GO:0044238	P	primary metabolic process	51	6456	0.39	1
GO:0044267	P	cellular protein metabolic process	19	2470	0.51	1
GO:0019538	P	protein metabolic process	21	3004	0.69	1
GO:0005975	P	carbohydrate metabolic process	5	768	0.7	1
GO:0050896	P	response to stimulus	7	1377	0.9	1
GO:0003700	F	transcription factor activity, sequence-specific DNA binding	8	570	0.071	1
GO:0003677	F	DNA binding	20	1915	0.09	1
GO:0016301	F	kinase activity	13	1415	0.28	1
GO:0016772	F	transferase activity, transferring phosphorus-containing groups	13	1612	0.45	1
GO:0003824	F	catalytic activity	65	8492	0.49	1
GO:0016740	F	transferase activity	23	3098	0.58	1
GO:0005515	F	protein binding	32	4493	0.69	1
GO:0003676	F	nucleic acid binding	22	3148	0.7	1
GO:0005488	F	binding	85	11808	0.8	1
GO:0000166	F	nucleotide binding	22	3383	0.81	1
GO:0005215	F	transporter activity	5	1003	0.88	1
GO:0016787	F	hydrolase activity	11	2692	0.99	1
GO:0044446	C	intracellular organelle part	10	735	0.055	1
GO:0044422	C	organelle part	10	735	0.055	1
GO:0032991	C	macromolecular complex	13	1429	0.29	1
GO:0043232	C	intracellular non-membrane-bounded organelle	7	764	0.36	1
GO:0043228	C	non-membrane-bounded organelle	7	764	0.36	1
GO:0043226	C	organelle	16	1905	0.37	1
GO:0043229	C	intracellular organelle	16	1905	0.37	1
GO:0044424	C	intracellular part	21	2587	0.41	1
GO:0005634	C	nucleus	7	859	0.48	1
GO:0043227	C	membrane-bounded organelle	10	1271	0.5	1
GO:0043231	C	intracellular membrane-bounded organelle	10	1271	0.5	1
GO:0005622	C	intracellular	21	2728	0.51	1
GO:0005623	C	cell	22	2892	0.53	1
GO:0044464	C	cell part	22	2892	0.53	1
GO:0016020	C	membrane	17	2272	0.56	1
GO:0044444	C	cytoplasmic part	7	1012	0.65	1
GO:0005737	C	cytoplasm	8	1259	0.74	1

## Sheet: GOslim_neg_corr
GO slim analysis for ETI induced NCG_neg_corr using AgriGO v2.0 (http://systemsbiology.cau.edu.cn/agriGOv2) with default settings, ITAG3.2 as background and Plant Go Slim as gene ontology type. Enriched terms (FDR < 0.05) are highlighted.
GO term	Ontology	Description	Number in input list	Number in BG/Ref	p-value	FDR
GO:0015979	P	photosynthesis	6	178	0.00022	0.025
GO:0008152	P	metabolic process	55	9091	0.0073	0.4
GO:0044238	P	primary metabolic process	40	6456	0.023	0.85
GO:0044237	P	cellular metabolic process	37	6041	0.036	0.99
GO:0019222	P	regulation of metabolic process	6	1181	0.48	1
GO:0044249	P	cellular biosynthetic process	12	2639	0.59	1
GO:0006807	P	nitrogen compound metabolic process	17	3302	0.38	1
GO:0034645	P	cellular macromolecule biosynthetic process	9	2034	0.62	1
GO:0050789	P	regulation of biological process	10	1792	0.33	1
GO:0044267	P	cellular protein metabolic process	14	2470	0.27	1
GO:0044260	P	cellular macromolecule metabolic process	25	4501	0.2	1
GO:0010467	P	gene expression	12	2216	0.35	1
GO:0065007	P	biological regulation	10	1927	0.42	1
GO:0010468	P	regulation of gene expression	6	1117	0.43	1
GO:0009987	P	cellular process	40	7332	0.14	1
GO:0006139	P	nucleobase-containing compound metabolic process	15	2364	0.14	1
GO:0060255	P	regulation of macromolecule metabolic process	6	1166	0.47	1
GO:0006810	P	transport	7	1601	0.63	1
GO:0006464	P	cellular protein modification process	11	1773	0.21	1
GO:0050794	P	regulation of cellular process	10	1732	0.29	1
GO:0043412	P	macromolecule modification	12	1850	0.16	1
GO:0009059	P	macromolecule biosynthetic process	9	2034	0.62	1
GO:0051234	P	establishment of localization	7	1617	0.64	1
GO:0051179	P	localization	7	1631	0.65	1
GO:0019538	P	protein metabolic process	20	3004	0.065	1
GO:0050896	P	response to stimulus	6	1377	0.63	1
GO:0009058	P	biosynthetic process	12	2777	0.67	1
GO:0043170	P	macromolecule metabolic process	31	5077	0.06	1
GO:0003824	F	catalytic activity	51	8492	0.014	0.51
GO:0003676	F	nucleic acid binding	16	3148	0.41	1
GO:0005488	F	binding	51	11808	0.85	1
GO:0003677	F	DNA binding	9	1915	0.55	1
GO:0000166	F	nucleotide binding	15	3383	0.64	1
GO:0016740	F	transferase activity	19	3098	0.13	1
GO:0016787	F	hydrolase activity	18	2692	0.076	1
GO:0005515	F	protein binding	17	4493	0.87	1
GO:0005215	F	transporter activity	6	1003	0.33	1
GO:0016772	F	transferase activity, transferring phosphorus-containing groups	9	1612	0.34	1
GO:0003700	F	transcription factor activity, sequence-specific DNA binding	5	570	0.13	1
GO:0016301	F	kinase activity	8	1415	0.35	1
GO:0016020	C	membrane	18	2272	0.018	0.61
GO:0043226	C	organelle	5	1905	0.95	1
GO:0043229	C	intracellular organelle	5	1905	0.95	1
GO:0043227	C	membrane-bounded organelle	5	1271	0.72	1
GO:0005623	C	cell	13	2892	0.61	1
GO:0005634	C	nucleus	5	859	0.38	1
GO:0032991	C	macromolecular complex	7	1429	0.51	1
GO:0043231	C	intracellular membrane-bounded organelle	5	1271	0.72	1
GO:0044464	C	cell part	13	2892	0.61	1
GO:0044424	C	intracellular part	13	2587	0.44	1
GO:0005622	C	intracellular	13	2728	0.52	1
